# Supplementary material for: Crystal structures of three N-acyl­hydrazone isomers
Source: Acta Crystallogr E Crystallogr Commun. 2021 Jul 9;77(Pt 8):780–4. doi: 10.1107/S2056989021006885 (PMC8340974; doi:10.1107/S2056989021006885)
Supplement: Supplementary file 1 [file e-77-00780-sup1.cif]

##############################################################################
#                                                                            #
# This CIF contains the data in a paper accepted for publication in          #
# Acta Crystallographica Section E. It conforms to the requirements of       #
# Notes for Authors for Acta Crystallographica Section E, and has been       #
# peer reviewed under the auspices of the IUCr Commission on Journals.       #
#                                                                            #
# Full details of the Crystallographic Information File format               #
# are given in the paper "The Crystallographic Information File (CIF):       #
# a New Standard Archive File for Crystallography" by S. R. Hall, F. H.      #
# Allen and I. D. Brown [Acta Cryst. (1991), A47, 655-685].                  #
#                                                                            #
# The current version of the core CIF dictionary is obtainable from          #
# ftp://ftp.iucr.org/pub/cif_core.dic.                                       #
#                                                                            #
# Software is freely available for graphical display of the structure(s)     #
# in this CIF. For information consult the CIF software page                 #
# http://www.iucr.org/resources/cif/software.                                #
#                                                                            #
# This file may be used for bona fide research purposes within the           #
# scientific community so long as proper attribution is given to the journal # 
# article from which it was obtained.                                        #
#                                                                            #
##############################################################################
data_I
_audit_creation_method     <i>SHELXL2014/6</i>
_chemical_name_systematic
;\
(<i>E</i>)-4-Chloro-<i>N</i>-{2-[2-(2-chlorobenzylidene)hydrazinyl]-2-\
oxoethyl}benzenesulfonamide
;
_chemical_name_common     ?
_chemical_formula_moiety     'C15 H13 Cl2 N3 O3 S'
_chemical_formula_sum     'C15 H13 Cl2 N3 O3 S'
_chemical_formula_iupac     'C15 H13 Cl2 N3 O3 S'
_chemical_formula_weight     386.24
_chemical_melting_point     ?
_space_group_crystal_system     triclinic
_space_group_name_H-M_alt     'P -1'
_space_group_name_Hall     '-P 1'
loop_
    _space_group_symop_operation_xyz
    'x, y, z'
    '-x, -y, -z'
_cell_length_a     7.7426(7)
_cell_length_b     10.4290(10)
_cell_length_c     10.9340(10)
_cell_angle_alpha     85.510(10)
_cell_angle_beta     76.920(10)
_cell_angle_gamma     81.040(10)
_cell_volume     848.64(14)
_cell_formula_units_Z     2
_cell_measurement_reflns_used     2012
_cell_measurement_theta_min     2.82
_cell_measurement_theta_max     27.75
_cell_measurement_temperature     293(2)
_exptl_crystal_description     prism
_exptl_crystal_colour     yellow
_exptl_crystal_size_max     0.480
_exptl_crystal_size_mid     0.360
_exptl_crystal_size_min     0.100
_exptl_crystal_density_diffrn     1.512
_exptl_crystal_density_meas     ?
_exptl_crystal_density_method     ?
_exptl_crystal_F_000     396
_exptl_absorpt_coefficient_mu     0.524
_exptl_absorpt_correction_type     multi-scan
_exptl_absorpt_process_details
;
(CrysAlis RED; Oxford Diffraction, 2009)
;
_exptl_absorpt_correction_T_min     0.787
_exptl_absorpt_correction_T_max     0.949
_exptl_special_details
;
CrysAlis RED (Oxford Diffraction, 2009)
Empirical absorption correction using spherical harmonics,
implemented in SCALE3 ABSPACK scaling algorithm.
;
_diffrn_ambient_temperature     293(2)
_diffrn_source     'Enhance (Mo) X-ray Source'
_diffrn_radiation_type     'Mo K\a'
_diffrn_radiation_wavelength     0.71073
_diffrn_measurement_device_type
;
Oxford Diffraction Xcalibur with Sapphire CCD
;
_diffrn_measurement_method
;
Rotation method data acquisition using omega scans.
;
_diffrn_detector_area_resol_mean     ?
_diffrn_reflns_number     5699
_diffrn_reflns_av_R_equivalents     0.0180
_diffrn_reflns_av_unetI/netI     0.0367
_diffrn_reflns_theta_min     2.815
_diffrn_reflns_theta_max     26.370
_diffrn_reflns_theta_full     25.242
_diffrn_measured_fraction_theta_max     0.988
_diffrn_measured_fraction_theta_full     0.991
_diffrn_reflns_limit_h_min     -9
_diffrn_reflns_limit_h_max     9
_diffrn_reflns_limit_k_min     -10
_diffrn_reflns_limit_k_max     13
_diffrn_reflns_limit_l_min     -13
_diffrn_reflns_limit_l_max     13
_refine_special_details     ?
_reflns_number_total     3417
_reflns_number_gt     2359
_reflns_threshold_expression     'I > 2\s(I)'
_refine_ls_structure_factor_coef     Fsqd
_refine_ls_matrix_type     full
_refine_ls_R_factor_all     0.0788
_refine_ls_R_factor_gt     0.0460
_refine_ls_wR_factor_gt     0.0883
_refine_ls_wR_factor_ref     0.1023
_refine_ls_goodness_of_fit_ref     1.041
_refine_ls_restrained_S_all     1.041
_refine_ls_number_reflns     3417
_refine_ls_number_parameters     223
_refine_ls_number_restraints     2
_refine_ls_hydrogen_treatment     mixed
_refine_ls_weighting_scheme     calc
_refine_ls_weighting_details
              'w=1/[\s^2^(Fo^2^)+(0.0321P)^2^+0.3938P] where P=(Fo^2^+2Fc^2^)/3'
_atom_sites_solution_hydrogens     mixed
_atom_sites_solution_primary     ?
_atom_sites_solution_secondary     ?
_refine_ls_shift/su_max     0.001
_refine_ls_shift/su_mean     0.000
_refine_diff_density_max     0.240
_refine_diff_density_min     -0.290
_refine_ls_extinction_method     none
_refine_ls_extinction_coef     .
loop_
    _atom_type_symbol
    _atom_type_description
    _atom_type_scat_dispersion_real
    _atom_type_scat_dispersion_imag
    _atom_type_scat_source
    'C' 'C' 0.0033 0.0016
                         'International Tables Vol C Tables 4.2.6.8 and 6.1.1.4'
    'H' 'H' 0.0000 0.0000
                         'International Tables Vol C Tables 4.2.6.8 and 6.1.1.4'
    'N' 'N' 0.0061 0.0033
                         'International Tables Vol C Tables 4.2.6.8 and 6.1.1.4'
    'O' 'O' 0.0106 0.0060
                         'International Tables Vol C Tables 4.2.6.8 and 6.1.1.4'
    'Cl' 'Cl' 0.1484 0.1585
                         'International Tables Vol C Tables 4.2.6.8 and 6.1.1.4'
    'S' 'S' 0.1246 0.1234
                         'International Tables Vol C Tables 4.2.6.8 and 6.1.1.4'
_computing_data_collection
;
CrysAlis CCD (Oxford Diffraction, 2009)
;
_computing_cell_refinement
;
CrysAlis RED (Oxford Diffraction, 2009)
;
_computing_data_reduction
;
CrysAlis RED (Oxford Diffraction, 2009)
;
_computing_structure_solution
;
<i>SHELXS2013/1</i> (Sheldrick, 2008)
;
_computing_structure_refinement
;
<i>SHELXL2014/6</i> (Sheldrick, 2015)
;
_computing_molecular_graphics
;
PLATON (Spek, 2020)
;
_computing_publication_material
;
<i>SHELXL2014/6</i> (Sheldrick, 2015)
;
loop_
    _atom_site_type_symbol
    _atom_site_label
    _atom_site_fract_x
    _atom_site_fract_y
    _atom_site_fract_z
    _atom_site_U_iso_or_equiv
    _atom_site_adp_type
    _atom_site_calc_flag
    _atom_site_occupancy
    _atom_site_disorder_assembly
    _atom_site_disorder_group
    C C1 0.1746(3) 0.6076(2) 0.8440(2) 0.0487(6) Uani d 1 . .
    C C2 0.1897(4) 0.7192(3) 0.8985(3) 0.0687(8) Uani d 1 . .
    H H2 0.3023 0.7399 0.8985 0.082 Uiso calc 1 . .
    C C3 0.0378(5) 0.7997(3) 0.9529(3) 0.0852(11) Uani d 1 . .
    H H3 0.0473 0.8756 0.9888 0.102 Uiso calc 1 . .
    C C4 -0.1270(5) 0.7675(4) 0.9540(3) 0.0801(11) Uani d 1 . .
    C C5 -0.1448(4) 0.6551(4) 0.9042(3) 0.0763(10) Uani d 1 . .
    H H5 -0.2579 0.6330 0.9083 0.092 Uiso calc 1 . .
    C C6 0.0079(4) 0.5742(3) 0.8473(3) 0.0595(7) Uani d 1 . .
    H H6 -0.0022 0.4982 0.8118 0.071 Uiso calc 1 . .
    C C7 0.5597(3) 0.6727(2) 0.6046(3) 0.0521(7) Uani d 1 . .
    H H7A 0.5504 0.7198 0.6794 0.063 Uiso calc 1 . .
    H H7B 0.5376 0.7357 0.5378 0.063 Uiso calc 1 . .
    C C8 0.7483(3) 0.6002(2) 0.5670(2) 0.0386(5) Uani d 1 . .
    C C9 0.9738(3) 0.8484(2) 0.6184(2) 0.0405(6) Uani d 1 . .
    H H9 1.0910 0.8074 0.5943 0.049 Uiso calc 1 . .
    C C10 0.9368(3) 0.9816(2) 0.6622(2) 0.0381(5) Uani d 1 . .
    C C11 1.0705(3) 1.0515(2) 0.6753(2) 0.0430(6) Uani d 1 . .
    C C12 1.0322(4) 1.1777(2) 0.7149(3) 0.0545(7) Uani d 1 . .
    H H12 1.1239 1.2217 0.7240 0.065 Uiso calc 1 . .
    C C13 0.8572(4) 1.2374(3) 0.7408(3) 0.0616(8) Uani d 1 . .
    H H13 0.8306 1.3224 0.7669 0.074 Uiso calc 1 . .
    C C14 0.7213(4) 1.1717(3) 0.7281(3) 0.0614(8) Uani d 1 . .
    H H14 0.6032 1.2124 0.7452 0.074 Uiso calc 1 . .
    C C15 0.7610(3) 1.0457(2) 0.6902(3) 0.0516(7) Uani d 1 . .
    H H15 0.6681 1.0019 0.6831 0.062 Uiso calc 1 . .
    N N1 0.4241(3) 0.5872(2) 0.6292(2) 0.0526(6) Uani d 1 . .
    H H1N 0.383(3) 0.569(3) 0.569(2) 0.063 Uiso d 1 . .
    N N2 0.8820(3) 0.66560(18) 0.5716(2) 0.0420(5) Uani d 1 . .
    H H2N 0.990(2) 0.631(2) 0.544(2) 0.050 Uiso d 1 . .
    N N3 0.8430(2) 0.79018(18) 0.61392(19) 0.0411(5) Uani d 1 . .
    O O1 0.5090(3) 0.5131(2) 0.8282(2) 0.0751(6) Uani d 1 . .
    O O2 0.3180(3) 0.39150(17) 0.7388(2) 0.0732(6) Uani d 1 . .
    O O3 0.7778(2) 0.48784(15) 0.53116(17) 0.0483(4) Uani d 1 . .
    Cl Cl1 -0.31736(16) 0.87209(13) 1.01893(11) 0.1407(6) Uani d 1 . .
    Cl Cl2 1.29502(9) 0.98193(7) 0.63926(8) 0.0690(3) Uani d 1 . .
    S S1 0.36939(9) 0.51159(7) 0.76264(7) 0.0529(2) Uani d 1 . .
loop_
    _atom_site_aniso_label
    _atom_site_aniso_U_11
    _atom_site_aniso_U_22
    _atom_site_aniso_U_33
    _atom_site_aniso_U_12
    _atom_site_aniso_U_13
    _atom_site_aniso_U_23
    C1 0.0476(15) 0.0454(15) 0.0497(16) -0.0040(12) -0.0062(12) 0.0005(12)
    C2 0.0685(19) 0.062(2) 0.071(2) -0.0128(16) -0.0002(16) -0.0158(17)
    C3 0.105(3) 0.062(2) 0.071(2) 0.004(2) 0.011(2) -0.0138(18)
    C4 0.079(2) 0.077(2) 0.056(2) 0.026(2) 0.0122(17) 0.0121(18)
    C5 0.0474(17) 0.105(3) 0.064(2) 0.0034(18) -0.0040(15) 0.019(2)
    C6 0.0504(16) 0.0663(19) 0.0597(18) -0.0082(14) -0.0104(14) 0.0043(15)
    C7 0.0380(13) 0.0404(15) 0.0759(19) -0.0050(11) -0.0040(13) -0.0151(13)
    C8 0.0374(12) 0.0324(13) 0.0450(14) -0.0041(10) -0.0076(11) -0.0029(11)
    C9 0.0360(12) 0.0333(13) 0.0513(15) -0.0035(10) -0.0079(11) -0.0032(11)
    C10 0.0392(12) 0.0289(12) 0.0452(14) -0.0035(10) -0.0077(11) -0.0018(11)
    C11 0.0402(13) 0.0371(13) 0.0525(16) -0.0063(10) -0.0113(11) -0.0021(12)
    C12 0.0604(17) 0.0397(15) 0.0690(19) -0.0164(13) -0.0179(14) -0.0070(14)
    C13 0.075(2) 0.0322(14) 0.077(2) -0.0029(14) -0.0153(16) -0.0124(14)
    C14 0.0508(16) 0.0414(16) 0.086(2) 0.0051(13) -0.0068(15) -0.0124(15)
    C15 0.0414(14) 0.0391(14) 0.0737(19) -0.0058(11) -0.0096(13) -0.0072(13)
    N1 0.0412(12) 0.0617(15) 0.0576(15) -0.0181(11) -0.0039(10) -0.0171(12)
    N2 0.0340(10) 0.0305(11) 0.0600(14) -0.0033(9) -0.0053(10) -0.0093(10)
    N3 0.0405(11) 0.0298(10) 0.0529(13) -0.0052(9) -0.0086(9) -0.0057(9)
    O1 0.0577(12) 0.0822(15) 0.0895(16) 0.0029(11) -0.0313(11) -0.0095(13)
    O2 0.0696(13) 0.0384(11) 0.1099(18) -0.0079(10) -0.0132(12) -0.0116(11)
    O3 0.0393(9) 0.0342(9) 0.0725(12) -0.0030(7) -0.0115(8) -0.0153(9)
    Cl1 0.1177(9) 0.1400(10) 0.1047(8) 0.0695(8) 0.0332(7) 0.0151(7)
    Cl2 0.0391(4) 0.0617(5) 0.1092(7) -0.0066(3) -0.0181(4) -0.0182(4)
    S1 0.0428(4) 0.0433(4) 0.0722(5) -0.0029(3) -0.0113(3) -0.0093(3)
_geom_special_details
;
 All esds (except the esd in the dihedral angle between two l.s. planes)
 are estimated using the full covariance matrix.  The cell esds are taken
 into account individually in the estimation of esds in distances, angles
 and torsion angles; correlations between esds in cell parameters are only
 used when they are defined by crystal symmetry.  An approximate (isotropic)
 treatment of cell esds is used for estimating esds involving l.s. planes.
;
loop_
    _geom_bond_atom_site_label_1
    _geom_bond_atom_site_label_2
    _geom_bond_site_symmetry_2
    _geom_bond_distance
    _geom_bond_publ_flag
    C1 C2 . 1.380(4) ?
    C1 C6 . 1.381(4) ?
    C1 S1 . 1.769(3) ?
    C2 C3 . 1.377(4) ?
    C2 H2 . 0.9300 ?
    C3 C4 . 1.367(5) ?
    C3 H3 . 0.9300 ?
    C4 C5 . 1.369(5) ?
    C4 Cl1 . 1.736(3) ?
    C5 C6 . 1.391(4) ?
    C5 H5 . 0.9300 ?
    C6 H6 . 0.9300 ?
    C7 N1 . 1.447(3) ?
    C7 C8 . 1.518(3) ?
    C7 H7A . 0.9700 ?
    C7 H7B . 0.9700 ?
    C8 O3 . 1.236(3) ?
    C8 N2 . 1.337(3) ?
    C9 N3 . 1.271(3) ?
    C9 C10 . 1.469(3) ?
    C9 H9 . 0.9300 ?
    C10 C11 . 1.394(3) ?
    C10 C15 . 1.398(3) ?
    C11 C12 . 1.385(3) ?
    C11 Cl2 . 1.745(2) ?
    C12 C13 . 1.376(4) ?
    C12 H12 . 0.9300 ?
    C13 C14 . 1.379(4) ?
    C13 H13 . 0.9300 ?
    C14 C15 . 1.377(3) ?
    C14 H14 . 0.9300 ?
    C15 H15 . 0.9300 ?
    N1 S1 . 1.604(2) ?
    N1 H1N . 0.841(16) ?
    N2 N3 . 1.379(3) ?
    N2 H2N . 0.852(16) ?
    O1 S1 . 1.4283(19) ?
    O2 S1 . 1.4312(19) ?
loop_
    _geom_angle_atom_site_label_1
    _geom_angle_atom_site_label_2
    _geom_angle_atom_site_label_3
    _geom_angle_site_symmetry_1
    _geom_angle_site_symmetry_3
    _geom_angle
    _geom_angle_publ_flag
    C2 C1 C6 . . 120.3(3) ?
    C2 C1 S1 . . 119.8(2) ?
    C6 C1 S1 . . 119.8(2) ?
    C3 C2 C1 . . 119.9(3) ?
    C3 C2 H2 . . 120.1 ?
    C1 C2 H2 . . 120.1 ?
    C4 C3 C2 . . 119.6(3) ?
    C4 C3 H3 . . 120.2 ?
    C2 C3 H3 . . 120.2 ?
    C3 C4 C5 . . 121.4(3) ?
    C3 C4 Cl1 . . 119.1(3) ?
    C5 C4 Cl1 . . 119.5(3) ?
    C4 C5 C6 . . 119.4(3) ?
    C4 C5 H5 . . 120.3 ?
    C6 C5 H5 . . 120.3 ?
    C1 C6 C5 . . 119.4(3) ?
    C1 C6 H6 . . 120.3 ?
    C5 C6 H6 . . 120.3 ?
    N1 C7 C8 . . 112.8(2) ?
    N1 C7 H7A . . 109.0 ?
    C8 C7 H7A . . 109.0 ?
    N1 C7 H7B . . 109.0 ?
    C8 C7 H7B . . 109.0 ?
    H7A C7 H7B . . 107.8 ?
    O3 C8 N2 . . 121.5(2) ?
    O3 C8 C7 . . 122.1(2) ?
    N2 C8 C7 . . 116.5(2) ?
    N3 C9 C10 . . 119.0(2) ?
    N3 C9 H9 . . 120.5 ?
    C10 C9 H9 . . 120.5 ?
    C11 C10 C15 . . 116.6(2) ?
    C11 C10 C9 . . 123.2(2) ?
    C15 C10 C9 . . 120.2(2) ?
    C12 C11 C10 . . 122.1(2) ?
    C12 C11 Cl2 . . 117.61(19) ?
    C10 C11 Cl2 . . 120.32(18) ?
    C13 C12 C11 . . 119.4(2) ?
    C13 C12 H12 . . 120.3 ?
    C11 C12 H12 . . 120.3 ?
    C12 C13 C14 . . 120.2(2) ?
    C12 C13 H13 . . 119.9 ?
    C14 C13 H13 . . 119.9 ?
    C15 C14 C13 . . 119.7(3) ?
    C15 C14 H14 . . 120.1 ?
    C13 C14 H14 . . 120.1 ?
    C14 C15 C10 . . 121.9(2) ?
    C14 C15 H15 . . 119.0 ?
    C10 C15 H15 . . 119.0 ?
    C7 N1 S1 . . 122.21(19) ?
    C7 N1 H1N . . 119(2) ?
    S1 N1 H1N . . 119(2) ?
    C8 N2 N3 . . 119.52(19) ?
    C8 N2 H2N . . 119.0(17) ?
    N3 N2 H2N . . 121.4(17) ?
    C9 N3 N2 . . 117.61(19) ?
    O1 S1 O2 . . 120.84(13) ?
    O1 S1 N1 . . 107.43(13) ?
    O2 S1 N1 . . 107.08(12) ?
    O1 S1 C1 . . 107.99(13) ?
    O2 S1 C1 . . 107.31(12) ?
    N1 S1 C1 . . 105.16(12) ?
loop_
    _geom_torsion_atom_site_label_1
    _geom_torsion_atom_site_label_2
    _geom_torsion_atom_site_label_3
    _geom_torsion_atom_site_label_4
    _geom_torsion_site_symmetry_1
    _geom_torsion_site_symmetry_2
    _geom_torsion_site_symmetry_3
    _geom_torsion_site_symmetry_4
    _geom_torsion
    _geom_torsion_publ_flag
    C6 C1 C2 C3 . . . . -2.1(4) ?
    S1 C1 C2 C3 . . . . 174.7(2) ?
    C1 C2 C3 C4 . . . . 0.9(5) ?
    C2 C3 C4 C5 . . . . 1.3(5) ?
    C2 C3 C4 Cl1 . . . . -178.2(2) ?
    C3 C4 C5 C6 . . . . -2.3(5) ?
    Cl1 C4 C5 C6 . . . . 177.2(2) ?
    C2 C1 C6 C5 . . . . 1.1(4) ?
    S1 C1 C6 C5 . . . . -175.7(2) ?
    C4 C5 C6 C1 . . . . 1.1(4) ?
    N1 C7 C8 O3 . . . . 17.0(4) ?
    N1 C7 C8 N2 . . . . -164.6(2) ?
    N3 C9 C10 C11 . . . . 177.3(2) ?
    N3 C9 C10 C15 . . . . -4.3(4) ?
    C15 C10 C11 C12 . . . . 0.5(4) ?
    C9 C10 C11 C12 . . . . 179.0(2) ?
    C15 C10 C11 Cl2 . . . . -178.54(19) ?
    C9 C10 C11 Cl2 . . . . 0.0(3) ?
    C10 C11 C12 C13 . . . . -0.9(4) ?
    Cl2 C11 C12 C13 . . . . 178.1(2) ?
    C11 C12 C13 C14 . . . . 0.5(4) ?
    C12 C13 C14 C15 . . . . 0.4(5) ?
    C13 C14 C15 C10 . . . . -0.8(4) ?
    C11 C10 C15 C14 . . . . 0.4(4) ?
    C9 C10 C15 C14 . . . . -178.1(3) ?
    C8 C7 N1 S1 . . . . 83.6(3) ?
    O3 C8 N2 N3 . . . . -179.0(2) ?
    C7 C8 N2 N3 . . . . 2.6(3) ?
    C10 C9 N3 N2 . . . . 179.6(2) ?
    C8 N2 N3 C9 . . . . 179.1(2) ?
    C7 N1 S1 O1 . . . . -17.3(2) ?
    C7 N1 S1 O2 . . . . -148.5(2) ?
    C7 N1 S1 C1 . . . . 97.6(2) ?
    C2 C1 S1 O1 . . . . 36.9(3) ?
    C6 C1 S1 O1 . . . . -146.3(2) ?
    C2 C1 S1 O2 . . . . 168.7(2) ?
    C6 C1 S1 O2 . . . . -14.6(3) ?
    C2 C1 S1 N1 . . . . -77.6(2) ?
    C6 C1 S1 N1 . . . . 99.2(2) ?
loop_
    _geom_hbond_atom_site_label_D
    _geom_hbond_atom_site_label_H
    _geom_hbond_atom_site_label_A
    _geom_hbond_site_symmetry_A
    _geom_hbond_distance_DH
    _geom_hbond_distance_HA
    _geom_hbond_distance_DA
    _geom_hbond_angle_DHA
    N1 H1N O3 2_666 0.841(16) 2.011(18) 2.823(3) 162(3)
    N2 H2N O3 2_766 0.852(16) 2.060(17) 2.897(2) 167(2)
    C12 H12 O2 1_665 0.93 2.53 3.439(3) 165.5
_shelx_space_group_comment
;
The symmetry employed for this shelxl refinement is uniquely defined
by the following loop, which should always be used as a source of
symmetry information in preference to the above space-group names.
They are only intended as comments.
;
_shelx_estimated_absorpt_T_min     0.787
_shelx_estimated_absorpt_T_max     0.949
_shelx_hkl_file
;
   0   0  -2 7615.78 88.0255   5
   0   0   3 38902.0 200.167   6
   0   0  -3 39054.5 242.087   5
   0   0  -4 297.141 23.7122   1
   0   0  -4 289.452 33.0705   5
   0   0   4 314.929 24.8599   6
   0   0  -5 4518.49 109.580   5
   0   0  -5 4572.01 87.2433   1
   0   0   5 4635.46 90.5543   6
   0   0   6 164.872 24.8635   6
   0   0  -6 167.925 25.0723   1
   0   0  -6 140.709 33.4432   5
   0   0  -7 7.70920 29.1601   5
   0   0   7 20.5963 23.5100   6
   0   0  -7 20.4814 21.7963   1
   0   0  -8 1577.29 88.4037   5
   0   0   8 1688.75 73.1157   6
   0   0  -9 43.8671 36.8270   5
   0   0 -10 555.433 66.0457   5
   0   0 -11-16.5880 44.4796   5
   0   0 -12 32.8547 50.0504   5
   0   0 -13 105.509 66.0992   5
   0   1 -13-26.6010 51.3923   5
   0   1 -12 259.096 63.9537   5
   0   1 -11 14.8581 43.4402   5
   0   1 -10 123.414 50.3161   5
   0   1  -9 43.0323 38.8077   5
   0   1  -8 116.176 39.4114   5
   0  -1   7 1738.14 67.9095   6
   0   1  -7 1587.16 84.1111   5
   0   1  -6 18914.9 250.827   5
   0  -1   6 19449.1 203.136   6
   0  -1   5 6373.53 107.948   6
   0   1  -5 6219.79 131.355   5
   0   1  -4 14180.4 175.361   5
   0  -1   4 14761.4 144.321   6
   0  -1   3 374178. 640.174   6
   0   1  -3 367309. 781.679   5
   0   1  -2 1794.67 48.8077   5
   0   1  -1 3759.44 54.8840   5
   0   1   2 5198.43 69.6408   6
   0  -1  -2 5201.92 73.3194   5
   0  -1  -3 2228.98 60.1592   5
   0  -1  -3 2220.71 46.7755   1
   0   1   3 2218.24 53.3558   6
   0   1   4 349.895 27.7661   6
   0  -1  -4 325.100 24.6061   1
   0  -1  -4 347.551 31.5433   5
   0  -1  -5 697.453 36.1255   1
   0   1   5 695.196 39.5795   6
   0  -1  -5 589.436 43.2829   5
   0  -1  -6 1242.32 65.8080   5
   0   1   6 1293.40 56.0764   6
   0  -1  -6 1328.67 52.1376   1
   0  -1  -7-6.27736 32.5765   5
   0   1   7-12.8471 26.1018   6
   0  -1  -7-35.3680 26.5632   1
   0   1   8-13.3773 27.3654   6
   0  -1  -8-33.4607 40.4430   5
   0  -1  -9 78.4779 41.8365   5
   0  -1 -10 366.900 56.8511   5
   0  -1 -11 34.6608 48.3688   5
   0  -1 -12-110.592 51.8959   5
   0  -1 -13-38.2274 55.6464   5
   0   2 -13 92.1479 56.4471   5
   0   2 -12 55.1195 47.7602   5
   0   2 -11-32.8257 51.7100   5
   0   2 -10 1589.45 105.787   5
   0   2  -9 1366.96 93.7020   5
   0   2  -8 218.334 49.9597   5
   0   2  -7 3573.47 125.589   5
   0  -2   7 3452.16 97.4149   6
   0   2  -6 13213.2 214.455   5
   0  -2   6 13705.8 175.495   6
   0   2  -5-6.59026 25.4646   5
   0  -2   5 13.0094 20.3379   6
   0   2  -4-11.3923 28.8771   5
   0   2  -3 10675.5 148.417   5
   0   2  -2 35254.1 208.175   6
   0   2  -2 34540.5 233.286   5
   0   2  -1 89295.6 263.705   2
   0   2  -1 92236.5 320.277   6
   0   2   0 26000.4 146.512   2
   0   2   0 26606.5 169.629   6
   0   2   1 316.994 24.9351   6
   0   2   2 14636.7 136.819   6
   0  -2  -2 13934.5 140.834   5
   0  -2  -3 1920.42 58.4664   5
   0   2   3 1860.35 55.9136   6
   0  -2  -4 926.654 47.3931   5
   0   2   4 914.857 45.6440   6
   0  -2  -4 949.501 38.8268   1
   0   2   5 915.728 47.7299   6
   0  -2  -5 895.076 40.8281   1
   0  -2  -5 845.997 51.1942   5
   0  -2  -6 2199.52 84.1628   5
   0  -2  -6 2282.07 68.8993   1
   0   2   6 2348.93 79.7929   6
   0  -2  -7 609.528 42.7521   1
   0   2   7 552.641 47.4848   6
   0  -2  -7 579.155 54.2512   5
   0   2   8 1140.26 67.4138   6
   0  -2  -8 1187.75 78.0990   5
   0  -2  -9 643.159 66.8703   5
   0  -2 -10 48.1438 41.1406   5
   0  -2 -11 157.978 53.5095   5
   0  -2 -12 412.064 71.0984   5
   0  -2 -13 152.963 63.2747   5
   0   3 -12 49.9238 44.6247   5
   0   3 -11 163.369 57.4665   5
   0   3 -10-34.9705 51.0386   5
   0   3  -9 694.501 77.1169   5
   0   3  -8 1188.69 87.1643   5
   0   3  -7 1244.57 80.1803   5
   0  -3   7 1237.79 62.8057   6
   0   3  -6 17.2557 29.9726   5
   0  -3   6-22.9044 24.7301   6
   0   3  -5 11118.8 190.000   5
   0   3  -4 70031.8 442.729   5
   0   3  -3 1360.49 61.6683   5
   0   3  -2 192.993 21.4239   2
   0   3  -2 220.249 29.7842   6
   0   3  -2 159.543 29.3707   5
   0   3  -1 5468.99 80.1489   2
   0   3  -1 5595.14 99.7128   6
   0   3   0 6020.63 85.8164   2
   0   3   0 6091.75 103.283   6
   0   3   1 33786.0 214.700   2
   0   3   1 33432.6 240.448   6
   0   3   2 1073.03 49.8212   6
   0   3   3 6820.17 118.424   6
   0  -3  -3 6800.52 116.836   5
   0   3   4 8814.65 140.728   6
   0  -3  -4 8976.21 143.760   5
   0   3   5 93.5968 26.4114   6
   0  -3  -5 102.098 29.3408   5
   0   3   6 618.455 47.3667   6
   0  -3  -6 707.183 54.9207   5
   0  -3  -7 130.655 38.2255   5
   0   3   7 169.699 34.7506   6
   0  -3  -8 699.081 64.6048   5
   0   3   8 731.707 58.3746   6
   0  -3  -9 97.3380 40.5299   5
   0  -3 -10 287.031 54.7793   5
   0  -3 -11 512.952 69.1837   5
   0  -3 -12-49.1973 43.5787   5
   0  -3 -13 26.7304 40.1903   5
   0   4 -12 400.345 76.1026   5
   0   4 -11-21.4967 55.8076   5
   0   4 -10 418.679 66.8346   5
   0   4  -9-66.9869 43.0120   5
   0   4  -8 24.1315 47.9156   5
   0  -4   7 7015.17 150.901   6
   0   4  -7 7162.20 188.206   5
   0   4  -6 1149.95 75.2769   5
   0   4  -5 79.9148 37.6801   5
   0   4  -4 261.477 39.6310   5
   0   4  -3 786.982 41.0404   2
   0   4  -3 789.183 52.9077   5
   0   4  -3 790.095 51.2514   6
   0   4  -2 14735.9 195.385   5
   0   4  -2 15111.8 190.498   6
   0   4  -2 14891.0 151.048   2
   0   4  -1 5829.08 94.4655   2
   0   4  -1 6013.79 119.519   6
   0   4   0 9979.12 152.464   6
   0   4   0 9799.39 126.346   2
   0   4   1 3676.83 82.5584   2
   0   4   1 3703.17 94.8621   6
   0   4   2 6952.65 131.200   6
   0   4   2 7051.62 121.773   2
   0   4   3 166.002 31.7456   6
   0   4   4 181.794 33.7351   6
   0  -4  -4 201.439 31.7090   5
   0  -4  -5 4507.54 120.625   5
   0   4   5 4321.40 116.336   6
   0   4   6 2533.82 94.3797   6
   0  -4  -6 2636.21 98.5953   5
   0  -4  -7 2352.35 101.533   5
   0   4   7 2389.61 96.5444   6
   0   4   8 516.852 56.1887   6
   0  -4  -8 472.892 55.7495   5
   0  -4  -9 434.257 57.5619   5
   0   4   9 515.615 60.4962   6
   0  -4 -10 48.7176 40.7232   5
   0  -4 -11-25.9084 44.1303   5
   0  -4 -12-66.9970 41.7815   5
   0   5 -12-131.013 58.8437   5
   0   5 -11 29.3292 48.8434   5
   0   5 -10 26.3123 47.4751   5
   0   5  -9 52.8266 44.6057   5
   0   5  -8-12.4446 48.8583   5
   0   5  -7 108.490 48.2440   5
   0   5  -6 2224.49 109.615   5
   0   5  -5 45.9358 33.0863   5
   0   5  -4 3361.14 106.613   6
   0   5  -4 3542.78 118.481   5
   0   5  -3 4163.50 93.4498   2
   0   5  -3 4287.61 117.713   6
   0   5  -3 4216.96 123.814   5
   0   5  -2 8.19423 30.6882   6
   0   5  -2-5.39522 20.6727   2
   0   5  -1 1036.06 48.1013   2
   0   5  -1 1061.49 61.7701   6
   0   5   0 6218.08 112.821   2
   0   5   0 6386.59 138.613   6
   0   5   1 10267.4 150.606   2
   0   5   1 10204.5 173.012   6
   0   5   2 8383.50 145.001   2
   0   5   2 8115.09 158.265   6
   0   5   3 18823.5 245.733   6
   0   5   3 18917.7 229.966   2
   0   5   4 14386.9 221.642   6
   0   5   5-1.73735 32.5282   6
   0  -5  -5-19.9198 28.2079   5
   0  -5  -6 241.815 43.4823   5
   0   5   6 247.476 46.8044   6
   0   5   7 22.2378 35.6560   6
   0  -5  -7-10.5174 36.9464   5
   0   5   8-1.16953 39.2044   6
   0  -5  -8-20.6697 38.4449   5
   0   5   9 3025.71 126.497   6
   0  -5  -9 3033.38 131.985   5
   0  -5 -10 53.5709 44.8841   5
   0  -5 -11 191.918 53.9159   5
   0  -5 -12 266.756 60.5903   5
   0   6 -11 46.3388 55.1591   5
   0   6 -10-40.9506 46.3870   5
   0   6  -9 385.445 71.1672   5
   0   6  -8 489.948 69.3271   5
   0   6  -7-44.3411 50.6592   5
   0   6  -6 172.761 47.0172   5
   0   6  -5 82.8156 47.8387   5
   0   6  -4 54.8861 39.2840   6
   0   6  -4 26.9432 28.0595   2
   0   6  -4 23.8576 40.5073   5
   0   6  -3 11596.0 217.571   5
   0   6  -3 11814.7 210.995   6
   0   6  -3 11708.0 166.394   2
   0   6  -2 1800.49 86.3939   6
   0   6  -2 1837.30 68.7828   2
   0   6  -1 8459.00 140.076   2
   0   6  -1 8613.99 176.389   6
   0   6   0 14204.5 225.305   6
   0   6   0 13708.2 182.640   2
   0   6   1 932.870 55.7964   2
   0   6   1 918.939 65.4733   6
   0   6   2 4.97391 36.4078   6
   0   6   2-18.4351 29.8615   2
   0   6   3 7812.17 173.560   6
   0   6   3 8000.74 162.925   2
   0   6   4 423.250 49.4071   2
   0   6   4 444.537 54.0941   6
   0   6   5 1717.01 91.7963   6
   0   6   6 3047.82 123.293   6
   0  -6  -7 2236.19 106.617   5
   0   6   7 2220.47 112.673   6
   0   6   8 85.9917 44.3890   6
   0  -6  -8 126.095 44.0363   5
   0   6   9 114.431 50.4655   6
   0  -6  -9 77.8140 39.0699   5
   0  -6 -10-44.3104 37.6179   5
   0  -6 -11-86.4455 45.6671   5
   0  -6 -12-92.0735 42.5967   5
   0   7 -10 103.766 61.2491   5
   0   7  -9 92.4366 53.5248   5
   0   7  -8-18.8203 42.9462   5
   0   7  -7 323.648 61.4606   5
   0   7  -6 4437.08 165.442   5
   0   7  -5 183.087 54.0643   5
   0   7  -4 2634.45 116.034   6
   0   7  -4 2596.05 119.745   5
   0   7  -3 1366.26 88.0739   6
   0   7  -3 1430.03 89.7067   5
   0   7  -2 47.4494 32.6780   2
   0   7  -2 19.4966 40.9849   6
   0   7  -1 1663.79 92.9841   6
   0   7  -1 1703.39 73.2834   2
   0   7   0 1164.73 63.7509   2
   0   7   0 1190.41 82.6080   6
   0   7   1 1041.88 74.4282   6
   0   7   1 1102.00 64.2336   2
   0   7   2 2180.21 103.895   6
   0   7   2 2143.66 89.7989   2
   0   7   3 2052.53 102.789   6
   0   7   3 2091.19 93.5530   2
   0   7   4 3616.71 125.040   2
   0   7   4 3547.16 135.194   6
   0   7   5 94.1221 44.7781   2
   0   7   5 105.000 49.4960   6
   0   7   6 226.852 54.4173   2
   0   7   6 210.554 56.0252   6
   0   7   7 779.283 77.6422   6
   0   7   8 182.637 54.5765   6
   0  -7  -9 273.307 54.3471   5
   0   7   9 311.349 63.5702   6
   0  -7 -10 8.59276 41.3282   5
   0  -7 -11 467.158 70.7432   5
   0   8 -10 212.937 70.5711   5
   0   8  -9 225.769 66.3482   5
   0   8  -8 7.40159 48.2871   5
   0   8  -7 94.7867 52.3613   5
   0   8  -6 28.0725 51.5755   5
   0   8  -5 300.952 59.0390   5
   0   8  -4 423.277 65.3283   6
   0   8  -4 520.231 69.6411   5
   0   8  -3 446.011 59.9078   5
   0   8  -3 532.087 70.4314   6
   0   8  -2 650.178 72.6473   6
   0   8  -1-13.5753 42.1267   6
   0   8   0 3090.09 132.957   6
   0   8   0 3158.36 106.257   2
   0   8   1 313.426 46.7719   2
   0   8   1 348.576 60.3049   6
   0   8   2 27.8024 52.3738   6
   0   8   2-37.9579 40.9546   2
   0   8   3 3173.88 137.387   6
   0   8   3 3341.67 123.709   2
   0   8   4 1139.48 91.1324   6
   0   8   4 1220.70 82.8036   2
   0   8   5 3486.50 143.661   6
   0   8   5 3603.14 138.663   2
   0   8   6 9.08240 49.3734   2
   0   8   6 88.1733 51.0462   6
   0   8   7 897.636 86.3603   6
   0   8   7 801.836 80.6475   2
   0   8   8 1659.34 114.133   6
   0   8   8 1576.70 113.627   2
   0   8   9 25.8657 56.9409   2
   0   8   9 82.4324 59.1408   6
   0   8  10 169.660 72.1798   2
   0   9  -9-39.0796 57.0066   5
   0   9  -8 136.773 67.9947   5
   0   9  -7 161.646 67.9244   5
   0   9  -6 206.303 60.0686   5
   0   9  -5 142.439 53.6824   6
   0   9  -5 78.9963 48.0774   5
   0   9  -4 455.494 69.5108   5
   0   9  -4 365.878 67.5867   6
   0   9  -3 25.9554 49.9801   6
   0   9  -3-22.0067 44.0972   5
   0   9  -2 1294.54 99.0755   6
   0   9  -1 505.078 73.4813   6
   0   9   0 1222.64 96.4332   6
   0   9   1 663.736 81.1466   6
   0   9   2 3041.75 120.415   2
   0   9   2 2916.15 140.779   6
   0   9   3 2433.49 129.458   6
   0   9   3 2434.06 114.339   2
   0   9   4 2443.78 129.421   6
   0   9   4 2550.20 120.187   2
   0   9   5 1179.28 90.2453   2
   0   9   5 1140.49 99.1202   6
   0   9   6 45.7718 49.1579   2
   0   9   6-4.30309 51.7321   6
   0   9   7-0.83427 49.8915   6
   0   9   7 74.7247 57.6722   2
   0   9   8 172.556 64.9211   6
   0   9   8 85.3749 55.5030   2
   0   9   9 241.718 75.3536   6
   0   9   9 66.4036 65.3045   2
   0   9  10-123.724 80.4735   2
   0   9  10 97.6057 68.3727   6
   0  10  -7-122.267 68.9847   5
   0  10  -6 77.6667 66.9374   5
   0  10  -5-60.9579 60.1228   6
   0  10  -4 193.491 61.5384   5
   0  10  -4 91.5015 57.4799   6
   0  10  -3 155.926 65.0951   6
   0  10  -3 83.7365 55.6890   5
   0  10  -2 2355.89 133.556   6
   0  10  -1 220.482 66.7975   6
   0  10   0 1225.96 102.585   6
   0  10   1 542.483 77.1802   6
   0  10   2 1785.44 120.484   6
   0  10   3 1870.37 124.072   6
   0  10   4 44.8809 60.0655   6
   0  10   4 8.01491 48.5815   2
   0  10   5 1142.68 97.4874   2
   0  10   5 1075.11 104.202   6
   0  10   6 98.2827 62.9084   6
   0  10   6 58.9919 49.5470   2
   0  10   7 125.649 57.1939   6
   0  10   7 205.510 58.6434   2
   0  10   8-8.44467 64.6147   6
   0  10   8 88.7177 62.8298   2
   0  10   9 241.372 82.3462   2
   0  10   9-87.1005 62.8894   6
   0  11  -6 211.971 76.4770   5
   0  11  -5 126.810 63.8557   5
   0  11  -4-0.14875 60.7231   6
   0  11  -4 94.5794 61.8489   5
   0  11  -3 113.600 62.6699   6
   0  11  -3-2.07487 56.9001   5
   0  11  -2-15.8518 59.7570   6
   0  11  -1 1701.92 124.977   6
   0  11   0 1598.48 121.601   6
   0  11   1 150.487 65.1537   6
   0  11   2 256.822 69.5901   6
   0  11   3 304.528 74.1504   6
   0  11   4 384.906 82.3830   6
   0  11   5 18.8630 64.5130   6
   0  11   6 63.3684 68.7955   6
   0  11   6 101.079 63.8830   2
   0  11   7 28.1858 69.3433   6
   0  11   7 69.9467 64.9679   2
   0  11   8-74.4267 74.1380   2
   0  11   8 63.2159 71.1780   6
   0  12  -4 492.696 87.6118   5
   0  12  -4 355.551 84.9806   6
   0  12  -3-45.4972 71.2666   6
   0  12  -2 308.982 80.6830   5
   0  12  -2 210.331 78.6601   6
   0  12  -1 45.3865 61.8727   6
   0  12   0 558.050 91.6512   6
   0  12   1 128.937 63.2234   6
   0  12   2-73.5779 65.1081   6
   0  12   3 428.265 84.0876   6
   0  12   4 63.2814 68.6054   6
   0  12   5 432.468 88.4521   6
  -1  12   4 192.020 76.2615   6
  -1  12   3-39.0849 72.3018   6
  -1  12   2 160.721 77.0900   6
  -1  12   1 70.6299 62.3439   6
  -1  12   0 21.4231 64.8062   6
  -1  12  -1 331.183 84.7961   6
  -1  12  -2 130.940 71.7796   5
  -1  12  -2-67.8923 73.4426   6
  -1  12  -3 660.544 100.273   6
  -1  12  -3 381.956 75.4128   5
  -1  11   6-53.3012 70.4484   6
  -1  11   5 63.0792 64.0565   6
  -1  11   4 38.1325 64.0876   6
  -1  11   3 354.026 76.3753   6
  -1  11   2 7.64274 51.7530   6
  -1  11   1 268.760 72.2742   6
  -1  11   0 44.7918 61.4477   6
  -1  11  -1 31.3647 54.2634   6
  -1  11  -2 532.581 83.9634   6
  -1  11  -3 449.230 82.2652   6
  -1  11  -3 545.934 81.3592   5
  -1  11  -4 401.188 80.8509   6
  -1  11  -4 409.670 77.5343   5
  -1  11  -5-70.0095 60.6409   5
  -1  11  -6 294.979 83.9670   5
  -1  10   8 127.951 72.7291   6
  -1  10   8-24.7935 65.8317   2
  -1  10   7 287.771 76.1667   6
  -1  10   7 380.737 79.3374   2
  -1  10   6 44.1348 61.4514   6
  -1  10   5 284.401 69.8780   6
  -1  10   4-26.6164 56.2860   6
  -1  10   3 252.411 66.9790   6
  -1  10   2 266.495 72.3845   6
  -1  10   1 680.802 83.9468   6
  -1  10   0 113.783 57.8859   6
  -1  10  -1 3221.07 152.617   6
  -1  10  -2 1488.50 111.981   6
  -1  10  -3 1291.57 105.757   6
  -1  10  -3 1365.60 109.789   5
  -1  10  -4 464.044 78.9131   5
  -1  10  -4 314.275 72.1143   6
  -1  10  -5 5.88756 53.0894   5
  -1  10  -6 106.882 55.2521   5
  -1   9  10 94.5131 72.6056   6
  -1   9   9 58.7138 71.6117   2
  -1   9   9 90.3321 70.1604   6
  -1   9   8-36.6040 59.9584   2
  -1   9   8 90.7713 62.8206   6
  -1   9   7 266.898 64.6358   2
  -1   9   7 420.016 72.7933   6
  -1   9   6-23.1498 54.0603   2
  -1   9   6 3.57751 56.7599   6
  -1   9   5 650.287 74.2075   2
  -1   9   5 621.277 80.1247   6
  -1   9   4 31.5082 49.9367   6
  -1   9   4 45.3750 40.4047   2
  -1   9   3 1946.57 118.064   6
  -1   9   2 1306.65 100.178   6
  -1   9   1 5903.32 193.551   6
  -1   9   0 296.000 60.3295   6
  -1   9  -1 7.82614 49.6370   6
  -1   9  -2 642.763 75.4233   6
  -1   9  -3 194.915 57.3336   5
  -1   9  -3 179.972 57.2764   6
  -1   9  -4 760.311 83.0906   6
  -1   9  -4 740.760 84.5854   5
  -1   9  -5-47.2159 60.6517   5
  -1   9  -6 94.7615 63.8494   5
  -1   9  -7 214.801 62.3085   5
  -1   9  -8 58.4692 67.2865   5
  -1   9  -9-100.478 69.5650   5
  -1   8  10-41.3796 67.6847   6
  -1   8   9-24.0728 58.6856   6
  -1   8   8 44.1602 49.4055   6
  -1   8   7 1110.26 97.4711   6
  -1   8   6 713.661 75.2114   2
  -1   8   6 683.451 78.8066   6
  -1   8   5 118.259 54.0426   6
  -1   8   5 26.9105 42.1966   2
  -1   8   4 1753.79 96.8249   2
  -1   8   4 1622.08 103.970   6
  -1   8   3 280.069 57.0778   6
  -1   8   3 158.510 41.0443   2
  -1   8   2 112.942 41.8729   2
  -1   8   2 21.1625 50.8585   6
  -1   8   1 4918.95 164.701   6
  -1   8   0 3495.82 139.605   6
  -1   8  -1 2331.28 116.403   6
  -1   8  -2 298.474 57.5616   6
  -1   8  -3 3398.00 135.037   6
  -1   8  -3 3423.90 141.192   5
  -1   8  -4 422.625 61.5848   5
  -1   8  -4 385.651 62.1145   6
  -1   8  -5-48.1134 46.7074   5
  -1   8  -5-14.8933 44.4462   6
  -1   8  -6 129.220 55.3364   5
  -1   8  -7 358.111 67.9824   5
  -1   8  -8-14.3639 50.4303   5
  -1   8  -9 455.224 77.7087   5
  -1   8 -10 18.7925 63.2494   5
   1  -7 -11 123.495 45.4444   5
  -1   7  10 299.018 71.5019   6
  -1   7   9 33.8556 49.7783   6
  -1   7   8 68.2215 53.3021   6
  -1   7   7 25.9470 41.9163   6
  -1   7   6 39.1243 45.5220   6
  -1   7   5 556.101 66.7979   6
  -1   7   4 1367.42 94.7084   6
  -1   7   4 1432.67 83.5852   2
  -1   7   3 21542.2 281.449   2
  -1   7   3 21192.8 318.460   6
  -1   7   2 18.0495 33.5099   2
  -1   7   2 46.1244 46.0528   6
  -1   7   1 1164.15 81.5595   6
  -1   7   1 1217.52 66.0676   2
  -1   7   0 3927.18 134.958   6
  -1   7  -1 0.84483 41.5893   6
  -1   7  -2 4817.32 146.415   6
  -1   7  -3 526.773 62.7834   6
  -1   7  -3 507.465 58.7027   5
  -1   7  -4 603.271 66.3939   6
  -1   7  -4 614.810 66.0853   5
  -1   7  -5 106.957 49.7042   5
  -1   7  -5 123.241 45.2896   6
  -1   7  -6 53.4774 47.3584   5
  -1   7  -7 19.7100 45.8346   5
  -1   7  -8-60.3913 55.4030   5
  -1   7  -9 56.5024 50.1169   5
  -1   7 -10 108.188 60.8544   5
   1  -6 -11 212.237 55.3551   5
  -1   6  10-25.7591 53.6973   6
   1  -6 -10 11.3543 38.4511   5
  -1   6   9 8.01481 47.5654   6
   1  -6  -9 132.683 47.1876   5
  -1   6   8-9.39084 47.6776   6
   1  -6  -8 40.2435 38.3135   5
  -1   6   7 128.958 47.6304   6
   1  -6  -7 101.644 38.5860   5
  -1   6   6 6866.51 187.121   6
  -1   6   5 2114.86 105.216   6
  -1   6   4 38.2253 40.1026   6
  -1   6   3 250.221 41.3657   2
  -1   6   3 150.111 44.8787   6
  -1   6   2 520.937 57.5251   6
  -1   6   2 478.220 44.9455   2
  -1   6   1 9416.53 187.985   6
  -1   6   1 9089.64 149.429   2
  -1   6   0 396.095 38.5475   2
  -1   6   0 313.280 46.7805   6
  -1   6  -1 1626.42 59.0368   2
  -1   6  -1 1593.40 81.4899   6
  -1   6  -2 845.361 64.2201   6
  -1   6  -3 1123.96 72.9256   5
  -1   6  -3 1225.44 73.9432   6
  -1   6  -4 582.959 57.9922   6
  -1   6  -4 478.149 58.5174   5
  -1   6  -5 66.5111 39.0551   6
  -1   6  -5 102.545 49.0989   5
  -1   6  -6 1.13735 41.0538   5
  -1   6  -7 451.498 68.9663   5
  -1   6  -8 229.405 54.8260   5
  -1   6  -9 227.153 66.9215   5
  -1   6 -10 329.924 65.8868   5
  -1   6 -11 25.8856 47.5825   5
   1  -5 -12 21.3929 44.4554   5
   1  -5 -11 474.052 68.3531   5
   1  -5 -10 190.656 49.7225   5
  -1   5  10 141.096 51.8393   6
  -1   5   9 381.572 60.5846   6
   1  -5  -9 377.605 57.5713   5
   1  -5  -8 151.459 41.5200   5
  -1   5   8 187.923 49.8652   6
   1  -5  -7 388.112 54.6308   5
  -1   5   7 373.254 57.7864   6
  -1   5   6 541.784 61.6958   6
   1  -5  -6 628.784 58.1736   5
  -1   5   5 4219.10 131.669   6
  -1   5   4 356.296 47.9359   6
  -1   5   3 3190.28 109.071   6
  -1   5   2 1280.37 70.4467   6
  -1   5   1 10056.4 143.485   2
  -1   5   1 10241.2 180.042   6
  -1   5   0 593.965 36.9271   2
  -1   5   0 597.273 48.8102   6
  -1   5  -1-1.67479 18.1637   2
  -1   5  -1 16.5783 27.4700   6
  -1   5  -2 2913.38 95.4550   6
  -1   5  -2 2908.65 65.1134   2
  -1   5  -3 141.607 21.2190   2
  -1   5  -3 194.440 38.3349   6
  -1   5  -3 136.715 34.1606   5
  -1   5  -4 84.7543 34.5608   6
  -1   5  -4 15.1248 35.6962   5
  -1   5  -5 1972.31 96.1191   5
  -1   5  -5 1904.48 80.0773   6
  -1   5  -6 82.9867 46.8950   5
  -1   5  -7 535.649 62.4364   5
  -1   5  -8 61.8437 48.0210   5
  -1   5  -9 229.331 58.1761   5
  -1   5 -10 918.438 90.5568   5
  -1   5 -11 200.939 58.6942   5
   1  -4 -12 54.5548 44.1122   5
   1  -4 -11 76.6350 42.7124   5
  -1   4  10 143.067 47.4356   6
   1  -4 -10 143.227 44.6325   5
  -1   4   9 143.976 43.9319   6
   1  -4  -9 194.510 46.9840   5
   1  -4  -8 1696.50 94.9138   5
  -1   4   8 1702.63 94.0357   6
   1  -4  -7 3906.01 129.795   5
  -1   4   7 3935.16 132.271   6
   1  -4  -6 146.324 38.3270   5
  -1   4   6 121.137 35.7949   6
   1  -4  -5 207.237 35.7396   5
  -1   4   5 279.692 40.8338   6
   1  -4  -4 4637.47 115.218   5
  -1   4   4 4724.76 123.080   6
   1  -4  -4 4852.33 79.9308   3
  -1   4   3 3510.70 102.171   6
  -1   4   2 5743.64 124.991   6
  -1   4   1 84.2355 25.1099   6
  -1   4   0 447.740 27.9036   2
  -1   4   0 506.278 40.7080   6
  -1   4  -1 725.298 47.5098   6
  -1   4  -1 813.482 32.7583   2
  -1   4  -2 721.063 29.1535   2
  -1   4  -2 754.596 47.4619   6
  -1   4  -2 733.548 23.7213   4
  -1   4  -3 212.771 36.5631   5
  -1   4  -3 168.507 31.4962   6
  -1   4  -4 80.1671 26.4703   6
  -1   4  -4 161.439 38.6554   5
  -1   4  -5 220.042 43.2996   5
  -1   4  -6 0.16437 38.6967   5
  -1   4  -7 2768.03 118.532   5
  -1   4  -8 2819.98 128.689   5
  -1   4  -9 76.5775 47.8887   5
  -1   4 -10 41.1148 52.7680   5
  -1   4 -11-3.99590 50.8487   5
  -1   4 -12 221.179 68.1932   5
   1  -3 -12 424.614 72.8653   5
   1  -3 -11 3.94872 39.1378   5
   1  -3 -10 756.928 73.8280   5
   1  -3  -9 1473.45 94.2801   5
  -1   3   9 1606.63 93.0106   6
  -1   3   8 312.985 48.9625   6
   1  -3  -8 198.950 46.2547   5
  -1   3   7 903.571 67.4565   6
   1  -3  -7 917.566 67.4810   5
   1  -3  -6 494.866 47.7788   5
  -1   3   6 468.449 49.5804   6
   1  -3  -5 2195.45 82.8456   5
  -1   3   5 2167.50 85.3667   6
   1  -3  -4 15084.3 191.483   5
   1  -3  -4 15030.7 111.997   3
  -1   3   4 14954.8 201.110   6
  -1   3   3 1918.54 70.2131   6
   1  -3  -3 1905.31 48.3440   3
   1  -3  -3 1924.83 65.3428   5
  -1   3   2 112.902 26.1322   6
  -1   3   1 13203.0 159.597   6
  -1   3   0 3921.32 63.3535   2
  -1   3   0 3991.03 87.2647   6
  -1   3  -1 24211.6 199.289   6
  -1   3  -1 23733.7 131.282   4
  -1   3  -2 2474.84 75.4490   5
  -1   3  -2 2546.36 66.8760   6
  -1   3  -3 3867.78 81.4447   6
  -1   3  -3 3821.72 97.4033   5
  -1   3  -4 6917.26 108.299   6
  -1   3  -4 6931.86 140.347   5
  -1   3  -5 5195.03 132.402   5
  -1   3  -6 2970.95 109.713   5
  -1   3  -7 849.252 70.9531   5
  -1   3  -8-1.15869 40.0664   5
  -1   3  -9 4899.52 169.452   5
  -1   3 -10 1191.53 95.2516   5
  -1   3 -11 68.1145 54.0732   5
  -1   3 -12 550.570 83.3720   5
   1  -2 -13-55.8095 55.5875   5
   1  -2 -12 114.864 56.3573   5
   1  -2 -11 142.950 49.6918   5
   1  -2 -10 274.885 55.2407   5
  -1   2   9 877.419 71.1563   6
   1  -2  -9 870.338 74.8136   5
   1  -2  -8 53.1556 37.5622   5
  -1   2   8 108.252 36.8935   6
  -1   2   7 5058.43 135.222   6
   1  -2  -7 4870.62 137.031   5
   1  -2  -6 1124.68 65.9568   5
  -1   2   6 1087.26 63.4283   6
  -1   2   5 43.3109 24.3353   6
   1  -2  -5 65.7534 25.9331   5
  -1   2   4 1011.73 52.6325   6
   1  -2  -4 983.470 50.6950   5
   1  -2  -3 130.931 18.8535   5
   1  -2  -3 125.647 13.9161   3
  -1   2   3 126.135 26.3550   6
  -1   2   2 72809.5 358.804   6
   1  -2  -2 74489.5 259.581   3
   1  -2  -2 73178.0 323.682   5
  -1   2   1 4758.34 84.1817   6
  -1   2   0 32750.6 200.641   6
  -1   2   0 32945.7 161.252   4
  -1   2  -1 53040.4 242.903   6
  -1   2  -2 625.077 31.1859   6
  -1   2  -2 640.133 37.0015   5
  -1   2  -3 2701.05 76.1397   5
  -1   2  -3 2649.38 56.7610   6
  -1   2  -4 44.1776 27.3550   5
  -1   2  -5 2.90780 29.4603   5
  -1   2  -6 73233.3 492.577   5
   1  -2   6 72108.2 341.848   6
  -1   2  -7 2825.96 109.711   5
  -1   2  -8 66.9884 36.5544   5
  -1   2  -9 2371.89 121.000   5
  -1   2 -10 58.4423 47.0185   5
  -1   2 -11 7.02569 40.9213   5
  -1   2 -13 192.262 62.1363   5
   1  -1 -13-77.1735 48.8642   5
   1  -1 -12 89.5648 47.8971   5
   1  -1 -11 252.057 60.0572   5
   1  -1 -10-4.71138 38.0781   5
   1  -1  -9-3.44383 37.3637   5
  -1   1   9 5.93917 32.9832   6
  -1   1   8 65.8368 33.3573   6
   1  -1  -8 20.4402 38.1235   5
   1  -1  -7 4613.99 134.035   5
  -1   1   7 4766.82 127.593   6
   1  -1  -6 2764.37 97.0030   5
  -1   1   6 2861.09 93.8693   6
  -1   1   5 4136.14 102.700   6
   1  -1  -5 3912.60 103.197   5
   1  -1  -5 3736.65 61.1213   1
  -1   1   4 611.326 41.0429   6
   1  -1  -4 607.186 40.4273   5
  -1   1   3 25981.2 213.706   6
   1  -1  -3 26111.5 202.786   5
   1  -1  -2 76.3343 19.0310   5
  -1   1   2 65.0955 18.7330   6
  -1   1   1 187.767 20.8291   6
   1  -1  -1 157.898 16.1618   5
   1  -1  -1 150.111 16.7696   3
   1  -1   0 58951.6 228.772   3
  -1   1   0 61140.3 222.345   6
  -1   1   0 61861.6 218.316   4
  -1   1  -1 14796.5 109.338   5
  -1   1  -2 430.167 29.2384   5
  -1   1  -3 180568. 534.149   5
   1  -1   4 169.730 15.0781   6
  -1   1  -4 189.229 29.1298   5
  -1   1  -5 7513.67 141.622   5
   1  -1   5 7436.65 92.3294   6
   1  -1   6 248.713 23.4300   6
  -1   1  -6 238.128 39.3667   5
  -1   1  -7 979.375 71.5514   5
  -1   1  -8 65.8284 43.7365   5
  -1   1  -8-23.7533 33.6952   1
  -1   1  -9 97.1996 44.1245   5
  -1   1  -9 167.035 41.8725   1
  -1   1 -10-21.3960 46.2389   5
  -1   1 -11 26.7801 43.6505   5
  -1   1 -12 233.137 62.4446   5
  -1   1 -13-85.5894 50.7233   5
   1   0 -13 72.4732 52.3713   5
   1   0 -12 60.4880 50.2728   5
   1   0 -11-11.9282 42.1686   5
   1   0 -10 84.8001 40.3587   5
   1   0  -9 2238.35 112.317   5
  -1   0   9 2269.62 99.5500   6
  -1   0   8 849.080 62.1224   6
   1   0  -8 858.106 71.4495   5
   1   0  -7 882.812 69.0630   5
  -1   0   7 910.919 58.8794   6
  -1   0   6 4482.66 113.191   6
   1   0  -6 4323.87 119.242   5
   1   0  -5 588.859 28.2644   1
  -1   0   5 637.308 43.6698   6
   1   0  -5 577.505 45.8886   5
   1   0  -4 11716.9 92.8425   1
   1   0  -4 11430.6 156.651   5
  -1   0   4 11904.0 155.909   6
   1   0  -3 7826.29 113.244   5
  -1   0   3 7976.11 117.529   6
  -1   0   2 327.638 26.3652   6
   1   0  -2 311.479 23.9595   5
  -1   0   1 5673.84 75.0977   6
   1   0   1 7231.07 74.3279   3
  -1   0  -2 20939.4 141.270   5
   1   0   2 21025.7 135.950   3
  -1   0  -3 1490.36 50.9884   5
   1   0   3 1502.40 42.0878   3
   1   0   4 1.14833 15.0771   3
   1   0   4 9.45821 9.27247   6
  -1   0  -4 18.5569 23.9112   5
  -1   0  -4 0.10904 19.0990   1
   1   0   5 17535.5 136.218   6
  -1   0  -5 17740.9 211.635   5
  -1   0  -5 17532.4 196.391   1
   1   0   5 17631.8 154.901   3
   1   0   6 7098.68 105.686   3
  -1   0  -6 6953.62 132.412   1
  -1   0  -6 7295.41 150.233   5
   1   0   6 6814.62 99.1063   6
  -1   0  -7-51.4858 40.8308   5
  -1   0  -7-5.99597 25.6795   1
  -1   0  -8 1739.00 79.8554   1
  -1   0  -8 1889.45 96.2615   5
  -1   0  -9 926.797 76.7305   5
  -1   0 -10 38.4921 40.7984   5
  -1   0 -11 43.1137 39.3964   5
  -1   0 -12-4.31421 42.3497   5
  -1   0 -13 23.2212 47.6301   5
   1   1 -13 31.7970 44.6907   5
   1   1 -12-104.977 55.0793   5
   1   1 -11 143.885 52.0824   5
   1   1 -10 95.5476 49.1008   5
   1   1  -9-2.87051 36.6174   5
   1   1  -8 790.463 69.8130   5
  -1  -1   8 897.936 62.1798   6
   1   1  -7 5342.11 147.073   5
  -1  -1   7 5315.88 133.383   6
   1   1  -6-10.9297 31.9717   5
  -1  -1   6 18.2296 23.3935   6
  -1  -1   5 83.2759 24.2918   6
   1   1  -5 78.2144 27.9226   5
  -1  -1   4 31.1414 20.1654   6
   1   1  -4 41.9125 25.3250   5
   1   1  -3 6476.38 107.167   5
  -1  -1   3 6881.34 108.928   6
   1   1  -2 13152.9 126.301   5
  -1  -1   2 13226.2 134.715   6
   1   1  -1 143.725 16.9498   5
  -1  -1   1 140.219 15.0824   4
   1   1  -1 154.816 20.5110   2
   1   1   0 5907.39 71.2047   2
  -1  -1  -1 25448.8 145.849   1
   1   1   1 25319.8 146.967   2
  -1  -1  -2 194270. 420.381   5
   1   1   2 195239. 446.095   2
   1   1   3 6152.76 67.9789   3
   1   1   3 5967.76 67.6455   6
  -1  -1  -3 6168.85 94.2005   5
  -1  -1  -3 5963.57 92.7399   1
  -1  -1  -4 173.233 23.9424   1
  -1  -1  -4 160.332 25.0884   5
   1   1   4 156.960 16.8527   6
   1   1   4 171.027 15.2834   3
  -1  -1  -5 6321.21 124.512   5
   1   1   5 5923.93 89.7392   6
   1   1   5 6265.89 74.8736   3
  -1  -1  -5 6125.64 114.552   1
  -1  -1  -6 451.308 39.7102   1
   1   1   6 466.595 24.5763   3
   1   1   6 461.572 32.6572   6
  -1  -1  -6 513.142 46.2258   5
   1   1   7 97.8156 22.3480   6
  -1  -1  -7 92.1341 32.6165   5
  -1  -1  -7 80.0162 27.7623   1
  -1  -1  -8 55.2495 33.0034   1
  -1  -1  -8-6.34949 38.2188   5
  -1  -1  -9-53.9531 44.0094   5
  -1  -1 -10 342.781 56.9299   5
  -1  -1 -11 110.150 49.8439   5
  -1  -1 -12 342.087 64.3269   5
  -1  -1 -13 12.0633 45.9608   5
   1   2 -12 134.839 58.0450   5
   1   2 -11 328.463 63.9534   5
   1   2 -10-8.86380 41.6491   5
   1   2  -9 107.949 42.6992   5
  -1  -2   8 1425.29 77.4733   6
   1   2  -8 1341.01 89.4313   5
  -1  -2   7 2882.85 102.433   6
   1   2  -7 2800.25 112.828   5
  -1  -2   6 99.5169 29.5775   6
   1   2  -6 98.1311 35.0394   5
  -1  -2   5 7130.79 137.058   6
   1   2  -5 6920.79 144.812   5
   1   2  -4 1289.74 60.2854   5
  -1  -2   4 1317.76 57.1079   6
   1   2  -3 3572.81 87.1226   5
   1   2  -2 582.259 36.0678   2
   1   2  -2 605.891 38.3608   5
   1   2  -1 116898. 379.654   5
  -1  -2   1 114295. 281.660   4
   1   2  -1 117838. 385.391   2
   1   2   0 30986.0 190.213   2
   1   2   0 30814.3 200.273   6
   1   2   1 583.117 32.4226   6
   1   2   1 635.862 34.6629   2
  -1  -2  -2 2742.00 60.2144   5
   1   2   2 2739.97 66.1482   2
   1   2   2 2777.13 59.7027   6
  -1  -2  -2 2777.97 62.1795   1
  -1  -2  -3 15043.4 155.204   5
  -1  -2  -3 14722.0 151.854   1
   1   2   3 14937.2 138.382   6
   1   2   4 727.675 36.6583   6
  -1  -2  -4 698.923 39.1339   1
  -1  -2  -4 781.549 43.7396   5
  -1  -2  -5 8414.84 132.593   1
   1   2   5 8530.85 118.215   6
  -1  -2  -5 8813.13 146.932   5
  -1  -2  -6-20.8134 26.5031   5
   1   2   6 23.3475 21.3763   6
  -1  -2  -6 6.43559 23.8999   1
  -1  -2  -7 246.974 36.4232   1
  -1  -2  -7 226.048 37.9364   5
   1   2   7 231.337 31.8659   6
  -1  -2  -8 1419.16 71.9436   1
  -1  -2  -8 1384.69 81.2899   5
  -1  -2  -9 1092.29 79.2645   5
  -1  -2 -10 157.858 42.9598   5
  -1  -2 -11 421.766 60.0715   5
  -1  -2 -12 155.775 52.8115   5
  -1  -2 -13 260.201 65.7455   5
   1   3 -12 53.7481 43.4561   5
   1   3 -11 245.514 68.0651   5
   1   3 -10 231.354 59.0417   5
   1   3  -9 60.9012 40.4401   5
   1   3  -8 87.1065 45.3632   5
  -1  -3   8 24.1256 30.7868   6
   1   3  -7 426.118 57.4019   5
  -1  -3   7 486.453 49.5659   6
   1   3  -6-3.02899 36.3813   5
  -1  -3   6 28.7645 25.6969   6
  -1  -3   5 4259.26 112.468   6
   1   3  -5 4236.57 120.384   5
   1   3  -4 2008.28 80.3899   5
   1   3  -3 16393.6 197.320   5
   1   3  -2 2391.46 69.2491   2
   1   3  -2 2431.62 73.1738   5
   1   3  -1 547.792 37.6072   2
   1   3  -1 526.301 41.7696   6
   1   3   0 147.994 28.5844   6
   1   3   0 186.239 28.8078   2
   1   3   1 775.555 43.3860   6
   1   3   1 785.689 42.2605   2
   1   3   2 36978.4 256.968   6
   1   3   2 37300.6 260.133   2
   1   3   3 188.656 31.5477   2
  -1  -3  -3 166.050 25.4022   5
   1   3   3 220.506 28.5851   6
  -1  -3  -4 32.8458 23.2055   5
   1   3   4 28.6374 22.6561   6
  -1  -3  -5 3062.97 85.1064   1
   1   3   5 3018.48 85.2449   6
  -1  -3  -5 3080.87 92.8619   5
  -1  -3  -6 6586.29 130.989   1
  -1  -3  -6 7136.28 152.207   5
   1   3   6 6871.91 129.686   6
  -1  -3  -7 398.546 47.9848   5
   1   3   7 369.146 40.3078   6
  -1  -3  -7 390.734 42.0846   1
  -1  -3  -8 887.763 59.0002   1
  -1  -3  -8 901.581 72.0247   5
  -1  -3  -9 1563.82 93.2325   5
  -1  -3 -10 2469.55 121.606   5
  -1  -3 -11 10.2637 41.5139   5
  -1  -3 -12 148.259 55.2585   5
  -1  -3 -13-23.9195 45.0286   5
   1   4 -12 19.1554 53.6037   5
   1   4 -11 58.0453 46.3159   5
   1   4 -10-48.2212 44.4336   5
   1   4  -9 6.94878 41.5830   5
  -1  -4   8 124.388 34.1377   6
   1   4  -8 82.8729 44.1696   5
   1   4  -7 884.509 73.4678   5
  -1  -4   7 1063.29 69.7417   6
   1   4  -6 78.2488 43.9905   5
  -1  -4   6 63.0680 31.7846   6
   1   4  -5 612.417 57.3037   5
   1   4  -4-3.62051 31.2551   5
   1   4  -3 4316.57 102.286   2
   1   4  -3 4344.85 114.263   5
   1   4  -2 7464.16 140.642   5
   1   4  -2 7672.52 141.500   6
   1   4  -2 7588.15 127.100   2
   1   4  -1 1119.60 51.6136   2
   1   4  -1 1137.97 58.7571   6
   1   4   0 482.801 43.5702   6
   1   4   0 472.562 37.3076   2
   1   4   1 1534.05 60.0593   2
   1   4   1 1446.21 63.9278   6
   1   4   2 185.296 33.9666   6
   1   4   2 203.991 32.2490   2
   1   4   3 33285.6 284.547   6
   1   4   3 33864.9 289.440   2
  -1  -4  -4 609.170 44.7168   5
   1   4   4 535.323 47.7581   2
   1   4   4 528.534 44.7637   6
  -1  -4  -5 4884.58 122.795   5
   1   4   5 5024.94 120.489   6
   1   4   6 5105.89 125.529   6
  -1  -4  -6 4840.83 130.746   5
   1   4   7 2216.55 89.9881   6
  -1  -4  -7 2283.53 98.7334   5
   1   4   8 505.759 54.6484   6
  -1  -4  -8 364.351 50.5057   5
  -1  -4  -9 10.8724 33.2178   5
  -1  -4 -10 631.878 71.0098   5
  -1  -4 -11-39.4232 45.1309   5
  -1  -4 -12 202.617 55.5729   5
  -1  -4 -13-60.5955 42.8585   5
   1   5 -10 117.828 52.8346   5
   1   5  -9-38.9821 46.8176   5
   1   5  -8 514.945 67.9307   5
   1   5  -7 51.9307 44.9326   5
  -1  -5   7 2.36897 29.4290   6
   1   5  -6-14.0890 43.2249   5
   1   5  -5 2988.24 117.018   5
   1   5  -4 1578.44 82.1175   5
   1   5  -3 99.0345 36.0064   5
   1   5  -3 128.246 29.9429   2
   1   5  -2 1572.80 74.5939   5
   1   5  -2 1597.85 77.3060   6
   1   5  -2 1565.21 67.0096   2
   1   5  -1 506.069 42.4637   2
   1   5  -1 531.792 49.7119   6
   1   5   0 47994.3 335.355   2
   1   5   0 47466.2 374.788   6
   1   5   1 6773.82 131.889   2
   1   5   1 6716.13 143.922   6
   1   5   2 11721.7 190.783   6
   1   5   2 12413.8 182.755   2
   1   5   3 1959.83 82.3480   6
   1   5   3 1896.81 78.4790   2
   1   5   4-11.8946 34.3668   2
   1   5   4-1.54545 30.7100   6
  -1  -5  -5 248.568 38.2945   5
   1   5   5 283.351 43.6216   2
   1   5   5 251.528 41.5789   6
   1   5   6 202.454 42.9501   6
  -1  -5  -6 204.768 36.5466   5
  -1  -5  -7 356.009 48.7555   5
   1   5   7 357.483 50.1092   6
  -1  -5  -8 7.71538 36.0813   5
   1   5   8-28.9444 39.1336   6
  -1  -5  -9 321.243 53.0884   5
  -1  -5 -10 1007.67 83.7312   5
  -1  -5 -11 80.2261 44.9856   5
  -1  -5 -12 163.858 52.2783   5
   1   6 -11 149.347 62.1167   5
   1   6  -9 104.629 54.1405   5
   1   6  -8 6.45851 50.4522   5
   1   6  -7 120.358 51.1860   5
   1   6  -6 207.703 49.5670   5
   1   6  -5 11.6597 42.3669   5
   1   6  -4 1802.11 95.3841   5
   1   6  -4 1768.46 80.1047   2
   1   6  -3 7906.61 177.612   6
   1   6  -3 7634.49 176.645   5
   1   6  -3 7657.91 151.137   2
   1   6  -2 5175.73 144.140   6
   1   6  -2 4961.85 120.817   2
   1   6  -1 249.655 48.1110   6
   1   6  -1 219.260 36.3297   2
   1   6   0 978.285 58.2657   2
   1   6   0 1028.55 70.3090   6
   1   6   1 1210.80 73.8428   6
   1   6   1 1123.27 63.3761   2
   1   6   2 255.248 38.6848   2
   1   6   2 214.688 44.5443   6
   1   6   3 1888.13 85.0213   2
   1   6   3 2039.53 92.7540   6
   1   6   4 77.7205 37.9983   2
   1   6   4 12.3578 34.3868   6
   1   6   5 944.276 70.5676   2
   1   6   5 865.654 67.6747   6
   1   6   6 4940.10 147.145   6
   1   6   6 4898.07 152.157   2
   1   6   7 156.126 49.9968   2
   1   6   7 135.010 44.2175   6
  -1  -6  -7 229.348 42.0347   5
   1   6   8 677.208 67.5609   6
  -1  -6  -8 605.163 62.4366   5
  -1  -6  -9-4.76529 37.7794   5
  -1  -6 -10 147.871 46.5596   5
  -1  -6 -11 18.0699 41.1744   5
  -1  -6 -12 17.1870 41.4873   5
   1   7 -10 186.161 57.2070   5
   1   7  -9-36.1504 57.7293   5
   1   7  -8 68.3279 48.3510   5
   1   7  -7 111.336 55.0064   5
   1   7  -6 117.942 47.4815   5
   1   7  -5 301.145 55.9251   5
   1   7  -4 571.679 68.0297   5
   1   7  -4 508.734 54.2098   2
   1   7  -3 1724.78 99.3187   6
   1   7  -3 1530.60 77.3521   2
   1   7  -3 1533.03 93.5237   5
   1   7  -2 1291.44 86.0044   6
   1   7  -2 1289.35 71.7024   2
   1   7  -1 2531.16 95.3233   2
   1   7  -1 2491.39 111.261   6
   1   7   0 3611.65 111.121   2
   1   7   0 3781.08 132.453   6
   1   7   1 2453.77 96.2278   2
   1   7   1 2349.80 107.804   6
   1   7   2 6931.85 161.023   2
   1   7   2 6811.35 175.963   6
   1   7   3 1113.67 74.1885   2
   1   7   3 1032.74 76.6889   6
   1   7   4 2690.94 116.001   6
   1   7   4 2665.86 109.926   2
   1   7   5 226.926 50.7202   6
   1   7   5 237.930 51.7246   2
   1   7   6 107.102 48.6427   2
   1   7   6 124.175 47.2772   6
   1   7   7-11.9246 47.5714   2
   1   7   7 40.3190 42.6095   6
   1   7   8 323.488 60.9174   6
   1   7   8 228.319 57.7684   2
   1   7   9 292.175 66.8341   2
  -1  -7  -9 220.798 46.9844   5
  -1  -7 -10 697.697 78.6745   5
   1   7  10 802.461 90.7893   2
   1   7  11 150.983 71.8059   2
  -1  -7 -11 240.164 60.5330   5
   1   8  -9 173.577 73.9092   5
   1   8  -8-107.894 57.8724   5
   1   8  -7 131.851 60.7551   5
   1   8  -6-11.8644 44.4552   5
   1   8  -5 49.6465 49.7362   5
   1   8  -4 4767.98 167.347   5
   1   8  -3 157.012 55.5120   5
   1   8  -3 281.502 61.9976   6
   1   8  -3 196.320 44.3881   2
   1   8  -2 2707.00 105.416   2
   1   8  -2 2927.47 131.356   6
   1   8  -1 1187.65 74.7781   2
   1   8  -1 1240.36 90.3608   6
   1   8   0 316.693 47.5291   2
   1   8   0 325.348 59.2892   6
   1   8   1 140.899 47.0171   6
   1   8   1 160.723 45.0772   2
   1   8   2 125.077 43.1250   2
   1   8   2 98.0427 54.7710   6
   1   8   3 1317.06 95.7159   6
   1   8   3 1488.45 90.1708   2
   1   8   4 3635.15 135.522   2
   1   8   4 3603.81 142.623   6
   1   8   5 37.2128 47.4365   6
   1   8   5-47.8835 48.5308   2
   1   8   6 1787.21 108.275   6
   1   8   6 1847.42 109.593   2
   1   8   7 480.752 72.9925   2
   1   8   7 393.047 62.4448   6
   1   8   8 118.191 54.8277   2
   1   8   8 103.188 52.9399   6
   1   8   9 91.4702 59.8225   2
   1   8   9 118.135 54.9932   6
   1   8  10 132.329 68.1505   2
   1   8  11 70.1413 63.8193   2
   1   9  -9 97.4785 70.0801   5
   1   9  -8 1.82831 49.5420   5
   1   9  -7 358.612 69.2867   5
   1   9  -6 206.720 64.4929   5
   1   9  -5 72.3703 51.2610   5
   1   9  -4 565.187 76.4772   5
   1   9  -4 433.189 70.6494   6
   1   9  -3 112.071 53.0250   6
   1   9  -3 74.4068 48.4608   5
   1   9  -2 830.115 83.9258   6
   1   9  -1 52.0932 49.6019   6
   1   9  -1 11.1731 41.0292   2
   1   9   0 3083.91 118.366   2
   1   9   0 3013.25 139.714   6
   1   9   1 1303.36 86.0360   2
   1   9   1 1360.79 100.650   6
   1   9   2 801.864 84.6030   6
   1   9   2 857.978 73.1472   2
   1   9   3 39.8681 45.1007   2
   1   9   3 30.1563 47.5713   6
   1   9   4 483.805 66.2235   6
   1   9   4 522.737 66.1177   2
   1   9   5 309.385 62.7401   6
   1   9   5 340.383 65.5217   2
   1   9   6 953.486 90.5727   6
   1   9   6 894.584 86.5485   2
   1   9   7 282.178 64.8529   6
   1   9   7 183.463 59.6408   2
   1   9   8 132.339 59.9549   2
   1   9   8 98.5908 53.0233   6
   1   9   9 397.796 85.1493   2
   1   9   9 108.157 52.6154   6
   1   9  10 461.438 91.4220   2
   1  10  -7 114.489 58.0307   5
   1  10  -6 32.5669 55.5296   5
   1  10  -5-27.1245 58.3477   5
   1  10  -4 446.435 75.6543   6
   1  10  -4 592.931 79.2035   5
   1  10  -3 323.478 66.4816   5
   1  10  -3 387.329 73.7327   6
   1  10  -2 54.4630 57.6407   6
   1  10  -1 152.609 60.7126   6
   1  10   0 1914.43 123.965   6
   1  10   1 568.159 81.0876   6
   1  10   1 506.747 65.5292   2
   1  10   2 150.038 52.5748   2
   1  10   2 124.568 56.3919   6
   1  10   3-30.4918 46.4190   2
   1  10   3 49.1437 56.6978   6
   1  10   4 113.568 50.1912   2
   1  10   4 77.6030 61.2588   6
   1  10   5 89.1681 51.7579   2
   1  10   5 123.395 58.7135   6
   1  10   6 1549.76 117.460   6
   1  10   6 1568.90 114.936   2
   1  10   7 692.608 90.6530   6
   1  10   7 729.120 92.2491   2
   1  10   8 84.1045 62.2485   6
   1  10   8-32.2480 66.7316   2
   1  10   9 53.5471 65.3363   6
   1  10   9-4.87011 62.9728   2
   1  11  -6 39.2627 61.0548   5
   1  11  -5-154.000 66.8175   5
   1  11  -4 306.209 73.5433   5
   1  11  -4 295.844 73.3904   6
   1  11  -3 518.922 76.1846   5
   1  11  -3 566.993 89.9605   6
   1  11  -2-29.7612 62.8223   6
   1  11  -1 78.4341 63.6286   6
   1  11   0 574.959 86.0126   6
   1  11   1 39.4587 60.2973   6
   1  11   2 286.627 68.2087   6
   1  11   3 271.886 67.1747   6
   1  11   3 257.074 62.0436   2
   1  11   4 410.188 72.6461   2
   1  11   4 384.260 76.0338   6
   1  11   5 238.992 69.2046   2
   1  11   5 204.835 67.8963   6
   1  11   6 21.4737 59.0556   6
   1  11   6-16.8613 65.6008   2
   1  11   7 74.0296 65.7932   6
   1  11   7 223.249 73.3677   2
   1  11   8-13.1616 67.2044   6
   1  11   8 192.552 75.0159   2
   1  11   9-27.4537 69.1577   6
   1  12  -4 131.805 65.3459   5
   1  12  -4 2.01462 62.1350   6
   1  12  -3 135.355 79.9806   6
   1  12  -2 277.221 69.7222   5
   1  12  -2 163.139 67.1382   6
   1  12  -1 35.3280 68.4003   6
   1  12   0-52.1060 71.2721   6
   1  12   1 227.801 70.8100   6
   1  12   2 79.6215 61.7078   6
   1  12   3 172.038 74.1222   6
   1  12   4 58.5841 57.5907   6
   1  12   5 432.521 91.3014   6
   1  12   6 290.185 82.2458   2
   1  12   6 205.000 78.9706   6
   1  12   7-99.4003 79.1520   2
   1  13   0 377.509 94.0132   6
   1  13   1-48.3624 79.9540   6
  -2  12   2 20.8323 71.1957   6
  -2  12   1 141.073 66.5411   6
  -2  12   0 256.197 84.1236   6
  -2  12  -1 463.118 84.7681   6
  -2  12  -2 82.6127 70.7410   6
  -2  12  -2 85.5696 60.3072   5
  -2  12  -3-161.050 78.2441   5
  -2  11   5 889.687 106.873   6
  -2  11   4-10.5656 62.3352   6
  -2  11   3 701.439 96.1447   6
  -2  11   2 967.924 108.924   6
  -2  11   1 178.053 69.3815   6
  -2  11   0 166.166 66.7445   6
  -2  11  -1 58.7859 56.1940   6
  -2  11  -2-30.5982 55.7801   6
  -2  11  -3-42.5658 81.8980   5
  -2  11  -3 83.8010 65.3972   6
  -2  11  -4 439.611 83.6313   5
  -2  11  -5 462.672 87.8289   5
  -2  10   7 69.2930 70.9395   6
  -2  10   6 843.511 104.855   6
  -2  10   5 152.150 65.6816   6
  -2  10   4 582.093 85.6506   6
  -2  10   3 47.4950 58.3249   6
  -2  10   2 176.294 60.5172   6
  -2  10   1 847.568 93.1889   6
  -2  10   0 211.377 62.3046   6
  -2  10  -1 226.003 65.3763   6
  -2  10  -2 953.017 94.4991   6
  -2  10  -3 348.680 71.8079   5
  -2  10  -3 523.507 81.4971   6
  -2  10  -4 277.891 66.8756   5
  -2  10  -5 102.797 58.6049   5
  -2  10  -6 40.9374 60.1420   5
  -2   9   8-58.8449 70.3773   6
  -2   9   7 14.9094 58.0256   6
  -2   9   7 162.555 62.2326   2
  -2   9   6 46.5345 59.5966   6
  -2   9   5 1572.43 118.978   6
  -2   9   4 923.163 95.2166   6
  -2   9   3 232.471 59.6079   6
  -2   9   2 424.293 70.1295   6
  -2   9   1-12.7712 54.0315   6
  -2   9   0 1017.47 91.3629   6
  -2   9  -1 76.7329 48.2741   6
  -2   9  -2 169.523 58.3278   6
  -2   9  -3 1917.65 118.136   5
  -2   9  -3 2023.88 117.402   6
  -2   9  -4 90.2083 53.6904   5
  -2   9  -5-31.6383 61.2020   5
  -2   9  -6 328.637 74.1623   5
  -2   9  -7-5.75004 59.1903   5
  -2   9  -8 181.936 69.9550   5
  -2   8  10 191.487 71.2821   6
  -2   8   9 122.592 63.5769   6
  -2   8   8 218.681 64.7252   6
  -2   8   7 7.83333 52.5126   6
  -2   8   6 936.387 92.0958   6
  -2   8   5 311.011 62.3715   6
  -2   8   4 255.569 57.9947   6
  -2   8   3 107.107 53.2826   6
  -2   8   2 512.661 70.4237   6
  -2   8   1 1194.50 90.1216   6
  -2   8   0 3798.77 149.366   6
  -2   8  -1 4320.54 155.694   6
  -2   8  -2 122.748 51.2734   6
  -2   8  -3 274.534 55.0675   5
  -2   8  -3 293.341 55.0334   6
  -2   8  -4 620.318 75.9652   5
  -2   8  -4 576.506 66.6725   6
  -2   8  -5 1445.39 102.748   5
  -2   8  -6 168.091 58.5869   5
  -2   8  -7 179.408 59.6873   5
  -2   8  -8-37.7219 51.2179   5
  -2   8  -9 110.311 57.9148   5
  -2   8 -10-94.1812 64.1544   5
  -2   7  11 140.603 73.5905   6
  -2   7  10 251.938 73.2315   6
  -2   7   9 141.760 61.6238   6
  -2   7   8 167.004 64.4125   6
  -2   7   7 552.240 73.7474   6
  -2   7   6 170.984 52.0249   6
  -2   7   5 2933.82 135.694   6
  -2   7   4 3750.01 148.051   6
  -2   7   3 0.00000 35.0487   2
  -2   7   3-57.9596 54.4913   6
  -2   7   2 4482.05 152.962   6
  -2   7   1 3704.06 137.067   6
  -2   7   0 4085.45 139.084   6
  -2   7  -1 37.6569 40.8258   6
  -2   7  -2 245.234 47.7872   6
  -2   7  -3 27.3224 41.8771   5
  -2   7  -3 74.6067 41.8723   6
  -2   7  -4 870.513 77.0211   5
  -2   7  -4 811.548 70.5578   6
  -2   7  -5 1129.98 87.9461   5
  -2   7  -6 510.929 70.6022   5
  -2   7  -7 212.773 58.2305   5
  -2   7  -8 77.4762 47.7045   5
  -2   7  -9 45.4997 55.1996   5
  -2   6  11 28.3093 56.6881   6
   2  -6 -11 193.407 45.7489   5
  -2   6  10 586.837 80.4946   6
   2  -6 -10 569.587 69.6183   5
  -2   6   9 183.389 58.0689   6
   2  -6  -9 193.596 48.4027   5
   2  -6  -8 862.704 75.2709   5
  -2   6   8 895.723 87.7235   6
  -2   6   7 154.709 49.4607   6
  -2   6   6 531.705 65.6839   6
  -2   6   5 34.3322 39.9215   6
  -2   6   4 5251.71 162.362   6
   2  -6  -3 5362.39 128.684   3
  -2   6   3 5541.48 161.257   6
  -2   6   2 155.023 46.8839   6
  -2   6   1 4858.74 109.361   2
  -2   6   1 5097.87 148.533   6
  -2   6   0 1747.01 88.1390   6
  -2   6  -1 1830.94 89.1579   6
  -2   6  -2 4085.70 126.973   6
  -2   6  -3 52.2458 36.2447   5
  -2   6  -3 91.9712 40.2955   6
  -2   6  -4 131.127 42.0844   5
  -2   6  -4 150.650 43.6364   6
  -2   6  -5 893.293 76.3946   5
  -2   6  -6-18.6670 45.3746   5
  -2   6  -7 38.2936 45.7080   5
  -2   6  -8-3.54002 47.0554   5
  -2   6  -9 161.166 55.7832   5
  -2   6 -10 95.5518 56.9867   5
  -2   6 -11-9.34839 56.5771   5
  -2   5  11 164.975 63.4305   6
   2  -5 -10 243.683 52.5805   5
  -2   5  10 464.099 71.4852   6
   2  -5  -9 6.62183 36.2910   5
  -2   5   9 112.207 50.2163   6
  -2   5   8 60.4195 44.0597   6
   2  -5  -8 61.1585 36.2762   5
   2  -5  -7 2185.64 103.368   5
  -2   5   7 2091.56 110.869   6
   2  -5  -6 5755.63 153.524   5
  -2   5   6 5909.58 170.991   6
  -2   5   5 2292.23 105.737   6
  -2   5   4 6549.41 166.691   6
  -2   5   3 14294.7 231.625   6
   2  -5  -3 14194.8 187.495   3
   2  -5  -2 1417.94 66.6318   3
  -2   5   2 1307.77 74.0163   6
  -2   5   1 5018.49 136.353   6
  -2   5   0 843.648 41.2955   2
  -2   5   0 842.331 58.3488   6
  -2   5  -1 2543.88 91.7161   6
  -2   5  -2 22686.1 257.178   6
  -2   5  -3 211.522 41.9743   5
  -2   5  -3 246.835 39.4456   6
  -2   5  -4-14.4085 37.3071   5
  -2   5  -4 95.3880 35.7296   6
  -2   5  -5 2980.03 115.799   5
  -2   5  -6 123.460 46.4393   5
  -2   5  -7-39.0190 45.9742   5
  -2   5  -8 59.9518 43.3569   5
  -2   5  -9 136.409 55.5036   5
  -2   5 -10-18.9980 49.4458   5
  -2   5 -11 680.708 90.9766   5
  -2   5 -12-120.390 63.8130   5
   2  -4 -12 201.312 47.9921   5
   2  -4 -11 365.463 60.1347   5
   2  -4 -10 448.547 64.1024   5
  -2   4  10 466.259 68.0590   6
   2  -4  -9 2882.85 128.615   5
  -2   4   9 2851.56 135.599   6
  -2   4   8 3603.82 144.608   6
   2  -4  -8 3480.48 134.134   5
   2  -4  -7 589.888 59.2861   5
  -2   4   7 685.654 67.9491   6
   2  -4  -6 3535.21 120.056   5
  -2   4   6 3559.09 130.302   6
  -2   4   5 90.3232 34.9807   6
   2  -4  -5 63.5675 29.7483   5
  -2   4   4 2306.70 95.3847   6
  -2   4   3 2132.23 88.3137   6
   2  -4  -3 2185.28 69.6427   3
  -2   4   2 307.338 38.6102   6
   2  -4  -2 256.143 31.2380   3
  -2   4   1 43358.9 344.238   6
  -2   4   0 7.72233 25.7377   6
  -2   4  -1 22.8108 13.8013   4
  -2   4  -1 23.1886 13.5445   2
  -2   4  -1 16.7274 24.7247   6
  -2   4  -2 175.136 30.3117   6
  -2   4  -2 146.960 16.2818   4
  -2   4  -3 71.8025 29.3834   5
  -2   4  -3 39.2085 23.8614   6
  -2   4  -4 2832.52 81.2420   6
  -2   4  -4 2903.83 100.866   5
  -2   4  -5 28.6939 33.6205   5
  -2   4  -6-25.0487 43.3508   5
  -2   4  -7 3319.48 127.473   5
  -2   4  -8 415.945 58.7499   5
  -2   4  -9 117.029 48.6844   5
  -2   4 -10 70.6806 53.9423   5
  -2   4 -11 74.4307 45.7526   5
  -2   4 -12 743.182 96.2335   5
   2  -3 -12 354.864 59.3804   5
   2  -3 -11 272.725 55.7897   5
   2  -3 -10-28.3280 34.0866   5
  -2   3  10-17.9034 42.1822   6
  -2   3   9-4.98573 41.7195   6
   2  -3  -9-37.4098 32.8008   5
  -2   3   8-30.7525 39.9692   6
   2  -3  -8-8.19798 36.2128   5
  -2   3   7-4.17966 37.6550   6
   2  -3  -7 19.8416 32.2746   5
   2  -3  -6 2103.52 89.8489   5
  -2   3   6 2120.02 98.3919   6
   2  -3  -5 3077.46 98.5881   5
  -2   3   5 2905.61 107.923   6
   2  -3  -4 1782.50 70.9655   5
  -2   3   4 1769.15 80.3870   6
   2  -3  -4 1833.88 54.8750   3
  -2   3   3 1364.76 66.5894   6
   2  -3  -3 1304.73 55.0799   5
   2  -3  -3 1398.51 50.9275   3
  -2   3   2 1165.80 59.7671   6
   2  -3  -2 1157.74 49.9816   3
   2  -3  -1 18593.0 193.312   3
  -2   3   1 18614.9 208.358   6
  -2   3   0 4045.23 92.1178   6
  -2   3   0 4124.84 80.9450   4
   2  -3   0 4031.58 96.4425   3
  -2   3  -1 522.009 37.3822   6
  -2   3  -1 497.531 30.0248   4
  -2   3  -2 6260.51 117.095   5
  -2   3  -2 6560.00 107.058   6
  -2   3  -3 2204.12 75.4148   5
  -2   3  -3 2128.68 62.6322   6
  -2   3  -4 973.627 42.5362   6
  -2   3  -4 1057.47 58.5984   5
  -2   3  -5-12.4593 30.4294   5
  -2   3  -6 270.863 45.2462   5
  -2   3  -7 993.690 74.2218   5
  -2   3  -8 307.345 52.5773   5
  -2   3  -9 3640.78 147.370   5
  -2   3 -10-25.6873 48.5932   5
  -2   3 -11 127.338 51.9297   5
  -2   3 -12 126.986 58.4969   5
  -2   3 -13-130.812 69.1243   5
   2  -2 -12-55.7534 43.0389   5
   2  -2 -11 49.4264 43.6986   5
   2  -2 -10 16.7781 38.3875   5
  -2   2  10 94.4272 45.5106   6
   2  -2  -9 65.5133 39.8613   5
  -2   2   9 11.4989 37.7739   6
   2  -2  -8 2118.71 102.265   5
  -2   2   8 2126.05 105.035   6
   2  -2  -7 953.486 68.6376   5
  -2   2   7 1011.82 65.6977   6
   2  -2  -6 41.9562 31.3013   5
  -2   2   6 58.9604 33.9398   6
   2  -2  -5 3026.50 93.9257   5
  -2   2   5 2983.00 102.831   6
   2  -2  -4 5334.84 111.768   5
  -2   2   4 5171.09 125.973   6
  -2   2   3 26925.9 263.302   6
   2  -2  -3 27381.8 222.505   5
   2  -2  -3 26458.4 197.634   3
  -2   2   2 49448.7 337.090   6
   2  -2  -2 49945.3 269.683   5
   2  -2  -2 50709.7 276.715   3
  -2   2   1 21736.1 206.785   6
   2  -2  -1 21783.9 190.046   3
  -2   2   0 4813.79 86.3894   4
   2  -2   0 4934.59 95.4484   3
  -2   2   0 4793.99 90.6992   6
  -2   2  -1 3269.10 68.1999   6
  -2   2  -1 3277.92 70.7123   4
   2  -2   1 3286.19 82.5717   3
   2  -2   2 8727.79 137.843   3
  -2   2  -2 8472.25 116.723   5
  -2   2  -2 8634.08 104.206   6
  -2   2  -3 149.559 26.3806   5
  -2   2  -3 189.278 19.5281   6
  -2   2  -4 853.955 48.9209   5
  -2   2  -4 829.012 30.8287   6
  -2   2  -5 10.7040 25.5076   5
  -2   2  -6 111.951 33.3918   5
  -2   2  -7 2146.05 98.1927   5
  -2   2  -8 1136.62 82.9915   5
   2  -2   8 1260.66 74.6605   3
  -2   2  -9 1782.08 103.387   5
  -2   2 -10 10.2465 38.7083   1
  -2   2 -10 41.2167 47.9257   5
  -2   2 -11-9.67514 49.7929   5
  -2   2 -12 177.640 59.6382   5
  -2   2 -13 171.540 64.6039   5
   2  -1 -12 83.2174 48.7911   5
   2  -1 -11-19.9357 42.3495   5
   2  -1 -10 33.9868 37.6934   5
  -2   1  10 24.8276 37.1717   6
  -2   1   9 106.794 39.1618   6
   2  -1  -9 14.9821 35.7475   5
   2  -1  -8 548.232 58.3760   5
  -2   1   8 586.796 61.1617   6
  -2   1   7 53.1129 31.6856   6
   2  -1  -7 54.5715 34.2595   5
   2  -1  -6 5443.17 134.055   5
  -2   1   6 5399.75 141.404   6
  -2   1   5 22529.2 267.315   6
   2  -1  -5 21493.2 239.919   5
   2  -1  -4-20.1763 22.2848   5
  -2   1   4 29.7846 23.6863   6
   2  -1  -3 1459.84 51.7221   5
  -2   1   3 1475.61 62.6977   6
   2  -1  -2 3098.96 67.7314   3
   2  -1  -2 3155.10 62.6756   5
  -2   1   2 3134.93 82.5315   6
  -2   1   1 60714.0 321.703   6
  -2   1   1 61384.2 317.816   4
   2  -1  -1 61717.7 297.420   3
   2  -1  -1 61865.9 219.216   5
  -2   1   0 3695.38 71.8994   6
  -2   1   0 3748.26 75.6039   4
   2  -1   0 3629.95 77.2993   3
  -2   1  -1 526.266 23.6445   5
  -2   1  -1 561.706 26.8059   6
   2  -1   1 583.818 38.0190   3
  -2   1  -2 901.921 35.7504   5
   2  -1   2 863.783 43.2069   3
  -2   1  -2 806.667 26.3687   6
  -2   1  -3 18650.4 170.263   5
   2  -1   3 18055.4 117.909   2
   2  -1   3 18693.5 190.811   3
  -2   1  -4 196.628 26.7083   5
   2  -1   4 168.045 27.4935   3
  -2   1  -5 3761.67 100.086   5
   2  -1   5 3705.26 94.1257   3
  -2   1  -6 3783.16 112.724   5
   2  -1   6 3859.20 100.401   3
  -2   1  -7 1920.00 90.1164   5
   2  -1   7 2016.97 76.9760   3
  -2   1  -8 867.294 66.8031   1
  -2   1  -8 1023.15 75.8285   5
  -2   1  -9 996.230 78.1695   5
  -2   1  -9 1039.24 77.5692   1
  -2   1 -10 37.6977 43.0073   5
  -2   1 -10 79.2575 39.9082   1
  -2   1 -11 132.064 54.0499   5
  -2   1 -12 220.743 61.0363   5
   2   0 -12 1.31933 43.5235   5
   2   0 -11 148.569 52.3166   5
   2   0 -10 74.5059 40.5694   5
  -2   0  10 16.6631 33.1085   6
  -2   0   9 292.947 49.6374   6
   2   0  -9 138.621 44.3512   5
  -2   0   8 783.650 66.8095   6
   2   0  -8 651.629 64.6942   5
   2   0  -7 1509.04 82.1062   5
  -2   0   7 1642.93 85.0077   6
   2   0  -6 6303.46 146.825   5
  -2   0   6 6475.49 151.888   6
   2   0  -5 7845.67 148.085   5
  -2   0   5 7797.67 155.877   6
  -2   0   4 3109.38 92.9321   6
   2   0  -4 3180.65 85.1228   5
   2   0  -3 322.708 28.3654   5
  -2   0   3 305.471 33.1188   6
   2   0  -2 19791.3 150.446   5
  -2   0   2 20231.8 199.288   6
  -2   0   1 42632.6 253.851   4
  -2   0   1 42052.3 261.607   6
   2   0   0 13413.1 137.817   3
  -2   0   0 13696.9 114.698   1
  -2   0   0 13570.4 141.022   4
  -2   0   0 13811.2 132.783   6
   2   0   0 13330.4 119.198   2
   2   0   1 28320.0 158.120   2
  -2   0  -1 27838.5 159.352   6
  -2   0  -1 28104.5 191.982   1
   2   0   1 28519.1 201.424   3
  -2   0  -2 3037.65 52.3891   5
   2   0   2 2837.04 52.2652   2
  -2   0  -2 2846.29 72.2240   1
   2   0   2 2998.66 70.5732   3
  -2   0  -3 4851.31 101.121   1
   2   0   3 4878.14 74.6597   2
  -2   0  -3 4900.55 84.0330   5
   2   0   3 5167.12 93.2854   3
  -2   0  -4 4885.38 98.9328   5
   2   0   4 5041.14 95.4969   3
  -2   0  -4 4673.89 107.105   1
  -2   0  -5 2334.06 81.9656   1
   2   0   5 2316.74 68.9909   3
  -2   0  -5 2267.64 78.7954   5
  -2   0  -6 2072.84 83.0168   5
  -2   0  -6 1810.77 80.0872   1
   2   0   6 2009.83 67.1095   3
  -2   0  -7 2142.01 88.9018   1
  -2   0  -7 2080.56 91.9146   5
   2   0   7 2242.06 73.4864   3
  -2   0  -8-0.67837 33.7273   1
  -2   0  -8 7.59816 38.2932   5
  -2   0  -9 4196.44 145.748   5
  -2   0  -9 3827.64 130.138   1
  -2   0 -10 39.0074 37.6782   1
  -2   0 -10 30.6802 44.6572   5
  -2   0 -11-25.7807 47.1443   5
  -2   0 -13-12.9131 48.3276   5
   2   1 -12 114.165 49.8328   5
   2   1 -10 123.987 48.6539   5
   2   1  -9 1088.57 84.4950   5
  -2  -1   9 1122.24 80.5054   6
   2   1  -8 1236.17 85.1599   5
  -2  -1   8 1316.24 82.6875   6
   2   1  -7 3542.01 123.894   5
  -2  -1   7 3682.80 123.698   6
  -2  -1   6 966.393 64.1891   6
   2   1  -6 1121.73 67.5446   5
   2   1  -5 9619.28 166.388   5
  -2  -1   5 9780.22 177.707   6
   2   1  -4 20681.5 217.435   5
  -2  -1   4 20884.0 239.256   6
   2   1  -3 192.060 25.8262   5
  -2  -1   3 199.293 29.2698   6
   2   1  -2-7.35354 15.6417   5
  -2  -1   2-2.22631 20.2016   6
  -2  -1   1 27.7167 20.4850   6
   2   1  -1 31.8260 12.8799   5
   2   1  -1-6.84911 21.9049   2
  -2  -1   1 19.1298 16.6854   4
  -2  -1   0 8527.20 110.515   4
   2   1   0 8569.82 107.734   2
  -2  -1   0 8656.65 108.354   6
  -2  -1   0 8690.03 94.2978   1
   2   1   1 5487.63 84.3371   2
  -2  -1  -1 5755.85 87.6230   1
   2   1   2 6126.73 95.0958   3
  -2  -1  -2 6211.52 72.8061   5
  -2  -1  -2 6304.18 102.073   1
   2   1   2 6126.85 90.6519   2
  -2  -1  -3 28314.3 193.689   5
   2   1   3 28852.7 203.694   3
   2   1   3 28180.6 205.874   2
  -2  -1  -3 28103.1 234.036   1
  -2  -1  -4 12166.4 167.779   1
   2   1   4 11956.5 146.786   2
   2   1   4 12282.3 136.659   3
  -2  -1  -4 12228.3 150.766   5
  -2  -1  -5 292.322 34.6500   1
  -2  -1  -5 306.696 32.4853   5
   2   1   5 237.927 17.3418   6
   2   1   5 259.121 24.8777   3
   2   1   6 6677.96 84.7898   6
   2   1   6 7178.62 110.832   3
  -2  -1  -6 7232.73 145.162   5
  -2  -1  -6 7189.66 147.848   1
  -2  -1  -7 285.290 41.9314   1
  -2  -1  -7 242.262 38.5038   5
  -2  -1  -8 2038.08 94.7633   5
  -2  -1  -8 2074.84 92.8709   1
  -2  -1  -9 21.5966 33.6396   5
  -2  -1  -9 20.7864 37.0999   1
  -2  -1 -10 89.7614 45.6750   5
  -2  -1 -10 178.515 46.2658   1
  -2  -1 -11 249.721 55.0028   5
  -2  -1 -12 109.566 53.4090   5
  -2  -1 -13-97.5938 52.3643   5
   2   2 -12 193.072 57.4699   5
   2   2 -11 49.0931 46.5249   5
   2   2 -10 457.864 65.5250   5
   2   2  -9 1220.82 89.8946   5
  -2  -2   9 1316.05 86.2792   6
   2   2  -8 499.889 61.2083   5
  -2  -2   8 431.837 53.1557   6
  -2  -2   7 58.3562 33.1439   6
   2   2  -7 7.73597 37.0974   5
   2   2  -6 480.395 52.5549   5
  -2  -2   6 541.656 50.6490   6
  -2  -2   5 4322.67 119.286   6
   2   2  -5 4324.50 116.275   5
   2   2  -4 440.796 41.1365   5
  -2  -2   4 426.778 41.6194   6
   2   2  -3 1835.08 63.5648   5
  -2  -2   3 1800.10 69.9405   6
   2   2  -2 2977.47 81.5695   2
   2   2  -2 3047.20 72.2258   5
  -2  -2   2 2901.89 82.7041   6
   2   2  -1 53360.5 253.686   5
  -2  -2   1 53140.8 275.366   4
   2   2  -1 52769.6 311.177   2
   2   2   0 4207.22 86.0720   2
  -2  -2  -1 12256.5 134.289   1
   2   2   1 11721.0 138.254   2
  -2  -2  -2 2871.98 58.7164   5
   2   2   2 2982.08 75.3080   2
   2   2   2 2877.42 65.7491   6
  -2  -2  -2 3039.99 74.9262   1
  -2  -2  -3 2464.69 62.5769   5
  -2  -2  -3 2423.25 71.5333   1
   2   2   3 2370.60 69.6539   2
   2   2   3 2438.41 56.5817   6
   2   2   4 492.612 29.3164   6
  -2  -2  -4 511.051 35.6269   5
  -2  -2  -4 499.504 39.7424   1
   2   2   4 540.487 40.6073   2
  -2  -2  -5 166.984 29.9548   5
  -2  -2  -5 147.220 32.1274   1
   2   2   5 125.941 20.8451   6
  -2  -2  -6 631.908 49.6501   1
   2   2   6 724.790 38.5457   6
  -2  -2  -6 711.863 50.5076   5
  -2  -2  -7 755.418 55.7409   1
  -2  -2  -7 778.916 56.6316   5
  -2  -2  -8 402.352 51.7583   5
  -2  -2  -8 384.204 48.7175   1
  -2  -2  -9-38.7439 38.7996   5
  -2  -2  -9 19.1678 34.3416   1
  -2  -2 -10 78.6387 44.1773   5
  -2  -2 -11-106.376 49.0669   5
  -2  -2 -12 78.0289 46.4919   5
  -2  -2 -13 124.198 52.4226   5
   2   3 -12 168.244 66.3501   5
   2   3 -11-45.1390 51.0363   5
   2   3 -10 162.125 51.9520   5
  -2  -3   9 194.454 44.2714   6
   2   3  -9 115.354 48.3370   5
  -2  -3   8-28.2716 35.8278   6
   2   3  -8-11.9855 35.7530   5
   2   3  -7 1470.14 88.3901   5
  -2  -3   7 1415.87 82.4425   6
   2   3  -6 154.874 40.0020   5
  -2  -3   6 185.307 37.0496   6
  -2  -3   5 566.268 51.6938   6
   2   3  -5 615.123 54.4862   5
  -2  -3   4 15784.1 224.337   6
   2   3  -4 16047.6 211.612   5
   2   3  -3 196.372 31.1883   5
   2   3  -2 7825.55 127.871   5
   2   3  -2 8081.97 138.157   2
  -2  -3   1 2938.24 64.8669   4
   2   3  -1 3032.76 74.9149   5
   2   3  -1 2995.85 82.3589   2
   2   3   0 7819.01 127.697   2
   2   3   1 6.94972 22.5480   6
   2   3   1 42.0618 25.2183   2
   2   3   2 17347.0 191.640   2
   2   3   2 16980.0 179.889   6
  -2  -3  -3 6123.17 108.264   5
   2   3   3 6224.25 120.524   2
  -2  -3  -3 6132.30 117.057   1
   2   3   3 6080.23 107.144   6
   2   3   4 4162.05 105.374   2
   2   3   4 3992.68 88.8737   6
  -2  -3  -4 4040.65 94.3383   5
  -2  -3  -4 4089.03 103.222   1
   2   3   5 2891.06 94.4804   2
  -2  -3  -5 2929.75 91.8673   1
   2   3   5 3021.83 78.4423   6
  -2  -3  -5 2984.21 90.1189   5
  -2  -3  -6 767.040 55.0253   1
   2   3   6 808.291 46.8732   6
  -2  -3  -6 796.470 54.0425   5
  -2  -3  -7 378.256 45.9694   5
  -2  -3  -7 345.576 44.6857   1
  -2  -3  -8 251.351 43.6535   1
  -2  -3  -8 252.184 45.9314   5
  -2  -3  -9 107.456 38.0844   5
  -2  -3  -9 123.796 38.2387   1
  -2  -3 -10 441.946 58.6003   5
  -2  -3 -11 376.976 63.3490   5
  -2  -3 -12 215.606 53.8632   5
  -2  -3 -13 11.8121 38.8579   5
   2   4 -12-23.0777 54.0034   5
   2   4 -11 264.664 66.4133   5
   2   4 -10-5.89618 48.1080   5
   2   4  -9-14.4930 40.7184   5
  -2  -4   9-10.2252 39.6403   6
   2   4  -8 46.4777 45.0243   5
  -2  -4   8 30.6678 35.1361   6
   2   4  -7 60.7893 37.7169   5
  -2  -4   7 30.1457 30.8275   6
   2   4  -6-16.1033 37.6894   5
  -2  -4   6-1.30177 32.0950   6
   2   4  -5 1777.29 87.3064   5
  -2  -4   5 1907.98 89.5297   6
   2   4  -4 291.096 42.9719   5
   2   4  -3 5166.48 125.695   5
   2   4  -3 5315.04 126.865   2
   2   4  -2 6009.43 128.872   2
   2   4  -2 5977.25 124.472   5
   2   4  -1 14826.2 193.266   2
  -2  -4   1 14686.0 137.244   4
   2   4   0 404.441 42.3532   6
   2   4   0 388.944 39.3189   2
   2   4   1 2780.81 88.6566   6
   2   4   1 2759.15 84.7025   2
   2   4   2 61.4556 28.1653   2
   2   4   2 52.5969 28.4525   6
   2   4   3 2362.37 84.4261   2
   2   4   3 2258.54 77.3601   6
  -2  -4  -4 5748.43 119.865   5
   2   4   4 6035.33 123.710   6
   2   4   4 5740.27 132.600   2
  -2  -4  -5-10.9897 22.3138   5
   2   4   5-2.40613 30.3469   2
   2   4   5 8.44979 26.9591   6
  -2  -4  -6 994.053 62.3124   5
   2   4   6 886.006 64.5728   2
   2   4   6 792.165 53.2060   6
  -2  -4  -6 859.043 59.2242   1
  -2  -4  -7 1816.25 86.9979   5
  -2  -4  -7 1746.60 83.7709   1
   2   4   7 1827.60 78.9075   6
  -2  -4  -8 2.61807 33.5383   1
  -2  -4  -8-23.6109 32.5403   5
  -2  -4  -9 380.452 55.4085   5
  -2  -4  -9 386.564 50.8835   1
  -2  -4 -10 73.0568 38.4175   5
  -2  -4 -11 34.7265 36.4265   5
  -2  -4 -12 185.325 49.3323   5
   2   5 -11 20.5553 54.1825   5
   2   5 -10-14.5877 50.0114   5
   2   5  -9 87.4713 52.7814   5
  -2  -5   8 13.2551 34.4765   6
   2   5  -8 122.067 45.2941   5
   2   5  -7 330.526 57.1765   5
  -2  -5   7 406.829 53.2411   6
   2   5  -6 752.949 68.7960   5
  -2  -5   6 703.185 64.5485   6
   2   5  -5 9332.57 200.720   5
   2   5  -4 1861.99 91.1997   5
   2   5  -3 511.061 49.9271   2
   2   5  -3 564.199 53.7579   5
   2   5  -2 609.665 50.9013   5
   2   5  -2 720.451 54.4798   2
   2   5  -1 495.187 46.9267   2
   2   5  -1 464.696 49.0983   6
  -2  -5   1 424.001 24.4324   4
   2   5   0 5011.70 121.396   2
   2   5   0 5002.57 130.449   6
   2   5   1 1516.15 75.3325   6
   2   5   1 1551.85 70.7390   2
   2   5   2 10963.3 182.261   2
   2   5   2 10480.2 178.893   6
   2   5   3 8410.37 166.404   2
   2   5   3 8187.01 159.677   6
   2   5   4 237.726 43.4561   2
   2   5   4 311.423 43.3657   6
   2   5   5 17.6167 32.2700   6
  -2  -5  -5-1.95554 22.9659   5
   2   5   5 28.4530 34.5459   2
   2   5   6 49.6454 36.0970   6
  -2  -5  -6 29.9674 31.8453   5
   2   5   6 50.8207 38.0277   2
   2   5   7-27.8453 37.5986   6
  -2  -5  -7-24.1958 28.7927   5
   2   5   7-9.19509 40.2368   2
  -2  -5  -8 338.623 50.1149   5
   2   5   8 268.318 56.4803   2
  -2  -5  -9 203.103 44.8708   5
  -2  -5 -10 795.521 75.4927   5
  -2  -5 -11 88.9149 49.3543   5
  -2  -5 -12 239.393 52.2169   5
   2   6 -11 193.540 66.1375   5
   2   6 -10 79.8114 56.9701   5
   2   6  -9 2.49413 42.5027   5
   2   6  -8 940.417 87.1368   5
  -2  -6   8 1069.68 84.7320   6
   2   6  -7 84.4660 50.5291   5
  -2  -6   7 62.3114 38.3193   6
   2   6  -6 1403.73 94.6523   5
   2   6  -5 555.108 65.7041   5
   2   6  -4 1097.42 77.8582   5
   2   6  -4 1005.45 70.9235   2
   2   6  -3 5012.97 144.776   5
   2   6  -3 5015.97 137.181   2
   2   6  -2 561.157 52.9823   2
   2   6  -2 575.491 56.9485   5
   2   6  -1 2341.21 101.308   6
   2   6  -1 2198.09 90.4881   2
   2   6   0 901.375 62.5934   2
   2   6   0 927.612 69.2064   6
   2   6   1 448.543 49.2158   2
   2   6   1 430.820 51.5142   6
   2   6   2 7992.63 168.306   2
   2   6   2 7717.62 172.410   6
   2   6   3 365.664 49.1601   2
   2   6   3 373.101 50.5147   6
   2   6   4 2372.98 101.334   6
   2   6   4 2563.60 105.258   2
   2   6   5 439.995 56.4160   2
   2   6   5 380.498 53.3939   6
   2   6   6 1249.50 86.2731   2
   2   6   6 1272.44 80.6515   6
  -2  -6  -7 2132.18 100.305   5
   2   6   7 2004.83 109.466   2
   2   6   7 2132.50 99.9399   6
   2   6   8 326.902 60.2673   2
  -2  -6  -8 343.980 52.3760   5
   2   6   9 3.19653 53.7747   2
  -2  -6  -9 5.32178 31.9230   5
   2   6  10 747.314 89.1440   2
  -2  -6 -10 665.673 72.2486   5
   2   6  11 7.47789 54.9715   2
   2   6  12 244.769 78.1604   2
  -2  -6 -12-6.30933 38.7394   5
   2   7  -9 270.592 63.8374   5
  -2  -7   8-19.5245 37.9200   6
   2   7  -8 49.6735 54.6304   5
   2   7  -7 294.434 60.3056   5
   2   7  -6 48.6684 49.0956   5
   2   7  -5 919.433 80.8323   5
   2   7  -4 192.196 47.9514   5
   2   7  -4 170.823 45.8943   2
   2   7  -3 250.866 50.4784   5
   2   7  -3 221.896 46.6343   2
   2   7  -2 726.117 68.5766   5
   2   7  -2 663.491 68.0331   6
   2   7  -2 714.218 63.6329   2
   2   7  -1 2092.63 94.8258   2
   2   7  -1 1915.67 104.857   6
   2   7   0 6312.28 172.719   6
   2   7   0 6343.99 156.060   2
   2   7   1 429.400 53.9274   2
   2   7   1 361.722 56.9859   6
   2   7   2 5045.44 142.994   2
   2   7   2 5083.71 152.768   6
   2   7   3 5534.09 155.042   2
   2   7   3 5538.41 158.302   6
   2   7   4 46.7371 40.4737   2
   2   7   4 78.7177 46.7709   6
   2   7   5 1626.52 96.6598   2
   2   7   5 1448.51 91.4504   6
   2   7   6 502.365 66.1697   2
   2   7   6 488.436 64.3611   6
   2   7   7 2085.32 115.671   2
   2   7   7 2027.15 106.358   6
   2   7   8 105.414 47.3472   6
   2   7   8 149.306 54.5861   2
   2   7   9-4.16434 47.2692   2
  -2  -7  -9-52.1871 36.8917   5
  -2  -7 -10 259.379 56.8998   5
   2   7  10 232.865 65.0524   2
  -2  -7 -11 128.947 40.0435   5
   2   7  11-69.9866 64.7847   2
  -2  -7 -12 558.549 74.5591   5
   2   7  12 125.035 69.3845   2
   2   8  -9 102.822 62.9543   5
   2   8  -8 35.8448 55.1649   5
   2   8  -7 76.7711 55.1397   5
   2   8  -6-56.0259 54.2702   5
   2   8  -5 367.255 67.1775   5
   2   8  -4 1309.91 97.6226   5
   2   8  -4 1354.02 87.1214   2
   2   8  -3 5509.00 175.439   5
   2   8  -3 5517.55 159.643   2
   2   8  -2 457.515 68.6301   6
   2   8  -2 392.390 54.3841   2
   2   8  -1 6294.49 189.339   6
   2   8  -1 6292.48 166.420   2
   2   8   0 925.755 74.6380   2
   2   8   0 938.330 85.6449   6
   2   8   1 336.207 54.9547   2
   2   8   1 280.306 57.2843   6
   2   8   2 29.2598 41.3527   2
   2   8   2 61.7530 53.1784   6
   2   8   3 602.000 73.0575   6
   2   8   3 685.542 68.8880   2
   2   8   4 32.7902 46.7119   2
   2   8   4 47.0745 47.0858   6
   2   8   5 271.510 58.6015   2
   2   8   5 354.405 61.3591   6
   2   8   6 1849.04 109.909   2
   2   8   6 1804.91 107.907   6
   2   8   7 1600.20 108.097   2
   2   8   7 1683.50 107.137   6
   2   8   8 2.65341 52.4784   2
   2   8   8 0.11709 47.7603   6
   2   8   9 123.796 67.5231   2
   2   8  10 104.017 70.0993   2
   2   8  11 115.774 72.5515   2
   2   9  -8-17.5564 53.9891   5
   2   9  -7 987.858 101.264   5
   2   9  -6 207.240 62.2281   5
   2   9  -5 296.319 69.8239   5
   2   9  -4 97.2849 55.1547   5
   2   9  -3 39.3088 48.6492   5
   2   9  -3 43.7865 37.5522   2
   2   9  -2-47.1425 46.3939   2
   2   9  -2 38.6857 48.0792   6
   2   9  -1 68.9803 46.1684   2
   2   9  -1-25.8744 53.3812   6
   2   9   0 57.4673 47.7743   2
   2   9   0 57.5628 54.3367   6
   2   9   1 0.38059 42.8096   2
   2   9   1-18.0017 55.6011   6
   2   9   2 1139.86 95.5317   6
   2   9   2 1189.77 86.5818   2
   2   9   3 3276.52 135.839   2
   2   9   3 3025.37 139.952   6
   2   9   4 444.961 68.0573   2
   2   9   4 296.840 63.0571   6
   2   9   5 28.3504 46.7861   2
   2   9   5 90.8577 51.7821   6
   2   9   6 329.879 67.8753   2
   2   9   6 357.036 67.6770   6
   2   9   7-19.5725 54.0429   6
   2   9   7 34.2288 57.3793   2
   2   9   8 315.599 68.8133   2
   2   9   8 346.250 66.4835   6
   2   9   9 86.4683 57.3229   2
   2   9  10-8.27471 67.7072   2
   2  10  -7 77.1021 61.0201   5
   2  10  -6-31.8219 65.8055   5
   2  10  -5 167.603 68.5570   5
   2  10  -4 1289.43 107.310   5
   2  10  -3 232.828 62.9303   5
   2  10  -2 1105.60 98.5432   5
   2  10  -2 937.181 94.3045   6
   2  10  -1 3247.47 158.612   6
   2  10  -1 3276.51 136.863   2
   2  10   0 1074.86 86.4955   2
   2  10   0 1103.32 101.877   6
   2  10   1 121.160 48.3739   2
   2  10   1 129.928 58.1445   6
   2  10   2 726.366 86.1627   6
   2  10   2 672.997 76.8364   2
   2  10   3 146.744 54.9511   2
   2  10   3 154.279 62.5475   6
   2  10   4 1101.07 102.574   6
   2  10   4 1106.43 94.9532   2
   2  10   5 266.993 70.3440   2
   2  10   5 160.705 58.6380   6
   2  10   6 288.642 64.6372   2
   2  10   6 313.052 73.7271   6
   2  10   7 320.637 70.6175   6
   2  10   7 319.712 72.1742   2
   2  10   8 142.978 68.6742   2
   2  10   8 62.5500 60.1636   6
   2  10   9 37.8395 69.9105   2
   2  11  -6-2.83514 57.7869   5
   2  11  -5 409.038 84.6766   5
   2  11  -4 415.559 74.0526   5
   2  11  -3 132.555 60.4219   5
   2  11  -2 742.964 90.9952   5
   2  11  -2 732.885 89.9712   6
   2  11  -1 581.846 85.3497   6
   2  11   0 100.287 60.0836   6
   2  11   1 1005.84 106.739   6
   2  11   1 1081.40 92.4782   2
   2  11   2 48.2181 53.6165   2
   2  11   2 18.4895 56.5622   6
   2  11   3 238.799 62.9100   2
   2  11   3 265.786 71.8680   6
   2  11   4 75.0099 52.5963   2
   2  11   4 62.7138 62.6603   6
   2  11   5 101.825 58.0864   2
   2  11   5 59.2424 55.9489   6
   2  11   6 370.206 81.5106   2
   2  11   6 271.281 69.0211   6
   2  11   7-52.2188 68.9769   2
   2  11   7 106.090 68.0111   6
   2  11   8 400.531 85.9588   2
   2  11   8 646.938 99.4985   6
   2  12  -4-124.629 63.3724   5
   2  12  -3 8.62512 61.3631   5
   2  12  -2-49.6601 65.2496   6
   2  12  -2 4.08055 59.9346   5
   2  12  -1 45.1842 56.9649   6
   2  12   0-29.5270 64.4477   6
   2  12   1 62.6731 62.7760   6
   2  12   2 259.260 74.0901   6
   2  12   3 146.659 67.5606   2
   2  12   3 52.9650 59.6548   6
   2  12   4 74.6251 60.6768   2
   2  12   4 78.4138 71.7091   6
   2  12   5-29.9072 62.7641   2
   2  12   5-17.9313 69.4531   6
   2  12   6-64.6809 69.7978   2
   2  12   6-24.2571 71.8051   6
   2  12   7 245.879 89.7137   2
   2  12   7 74.5373 61.3243   6
   2  13   5 224.630 83.4073   2
  -3  12   0 184.754 76.9024   6
  -3  12  -1 164.554 78.8329   6
  -3  11   3-83.9454 73.9069   6
  -3  11   2-27.9654 58.8402   6
  -3  11   1 138.494 69.4777   6
  -3  11   0-46.7920 66.3462   6
  -3  11  -1 338.282 77.5803   6
  -3  11  -2 137.049 63.6334   5
  -3  11  -4 239.498 78.3430   5
  -3  10   5 77.9587 71.2025   6
  -3  10   4 198.879 75.4876   6
  -3  10   3 409.405 84.7178   6
  -3  10   2 363.427 72.4304   6
  -3  10   1 227.107 64.0734   6
   3 -10  -1 397.870 69.7849   3
  -3  10   0 733.964 94.1534   6
  -3  10  -1-49.9675 61.1280   6
  -3  10  -2 347.449 71.5883   6
  -3  10  -3 73.3798 56.3361   5
  -3  10  -4 69.1265 58.0991   5
  -3  10  -6 541.539 85.7965   5
  -3  10  -7 40.8921 68.1753   5
  -3   9   7 46.3023 65.9925   6
  -3   9   6 1396.48 122.935   6
  -3   9   5 22.0263 61.2231   6
  -3   9   4 1292.43 111.343   6
  -3   9   3 398.266 72.8535   6
  -3   9   2 1409.88 110.800   6
   3  -9  -1 98.3264 50.0533   3
  -3   9   1 52.8867 54.0236   6
  -3   9   0-88.8490 59.5663   6
  -3   9  -1 204.730 61.2114   6
  -3   9  -2 910.291 91.5866   6
  -3   9  -4 1681.86 111.596   5
  -3   9  -5 245.212 63.3268   5
  -3   9  -6 2079.08 135.322   5
  -3   9  -7 167.008 64.0654   5
  -3   9  -8 302.063 76.1389   5
  -3   8   8 586.176 97.6389   6
  -3   8   7 171.114 66.4605   6
  -3   8   6 209.205 67.6904   6
  -3   8   5 323.385 72.4933   6
  -3   8   4 2233.53 132.937   6
  -3   8   3 80.0656 52.2003   6
  -3   8   2 269.511 60.3288   6
   3  -8  -1 405.946 58.1164   3
  -3   8   1 366.622 63.3083   6
  -3   8   0 1758.36 106.714   6
  -3   8  -1 82.5010 46.0932   6
  -3   8  -2 2888.47 130.420   6
  -3   8  -3 7376.14 208.100   5
  -3   8  -3 7453.61 198.156   6
  -3   8  -4 556.042 71.8725   5
  -3   8  -5 7.90933 47.2430   5
  -3   8  -6 234.134 61.8909   5
  -3   8  -7 913.576 93.1253   5
  -3   8  -8 182.301 64.2289   5
  -3   8  -9 179.079 72.9657   5
  -3   7   9 150.426 63.5066   6
  -3   7   8 37.9965 53.3669   6
  -3   7   7 162.245 56.0016   6
  -3   7   6 85.1510 51.1400   6
  -3   7   5 364.456 65.5420   6
  -3   7   4 1612.17 106.668   6
  -3   7   3 1937.95 111.280   6
   3  -7  -2 213.736 45.0621   3
  -3   7   2 244.064 56.7696   6
  -3   7   1 2395.18 117.722   6
   3  -7  -1 2361.77 109.625   3
  -3   7   0 14437.4 265.255   6
  -3   7  -1 4052.13 141.456   6
  -3   7  -2 1765.39 96.4513   6
  -3   7  -3 4370.75 149.572   5
  -3   7  -3 4336.86 143.351   6
  -3   7  -4 2274.26 115.874   5
  -3   7  -5 239.439 58.4561   5
  -3   7  -6 1414.37 99.4450   5
  -3   7  -7 345.975 67.7392   5
  -3   7  -9 73.7560 61.5189   5
  -3   7 -10-90.8339 55.0347   5
  -3   6  10 277.736 75.6292   6
  -3   6   9 108.363 58.3282   6
  -3   6   8 703.244 84.4065   6
  -3   6   7 1539.14 108.829   6
  -3   6   6 222.256 57.3540   6
  -3   6   5 1298.24 94.0758   6
  -3   6   4 255.796 54.7557   6
  -3   6   3 12267.5 247.585   6
  -3   6   2 13301.3 249.177   6
   3  -6  -2 13013.7 219.937   3
   3  -6  -1 344.266 49.5171   3
  -3   6   1 465.364 61.3734   6
   3  -6   0 6126.17 162.285   3
  -3   6   0 6326.07 166.972   6
  -3   6  -1 502.803 57.3918   6
  -3   6  -2 23.7330 35.9334   6
  -3   6  -3 1727.96 89.3505   5
  -3   6  -3 1695.20 86.1346   6
  -3   6  -4 1453.98 88.2772   5
  -3   6  -5 1752.73 99.6962   5
  -3   6  -6-10.0253 41.8857   5
  -3   6  -7 18.8728 43.7846   5
  -3   6  -8 281.761 64.1816   5
  -3   6  -9 47.9599 49.7917   5
  -3   6 -10 173.325 54.2754   5
   3  -6  10 180.239 65.2985   3
  -3   6 -11-27.3113 43.7214   5
  -3   5  11-8.05260 53.0736   6
   3  -5 -10 127.952 38.7887   5
  -3   5  10 1.99352 53.6508   6
   3  -5  -9 278.113 49.3447   5
  -3   5   9 111.747 52.2964   6
   3  -5  -8 2723.19 124.794   5
  -3   5   8 2992.14 147.524   6
   3  -5  -7 154.897 37.9395   5
  -3   5   7 212.992 54.9785   6
  -3   5   6 3016.29 133.977   6
  -3   5   5 5094.46 164.687   6
  -3   5   4 2073.96 106.095   6
   3  -5  -3-5.97331 30.7686   3
  -3   5   3 31.9489 38.3126   6
   3  -5  -2 47.4313 30.4151   3
  -3   5   2 27.6119 36.9043   6
  -3   5   1 2581.39 101.962   6
   3  -5  -1 2672.35 98.8467   3
  -3   5   0 995.075 66.2254   6
   3  -5   0 854.638 63.3744   3
   3  -5   1 53.1470 38.2632   3
  -3   5  -1 48.7223 19.6130   4
  -3   5  -1-2.29517 32.8248   6
  -3   5  -2 33.6983 15.6560   4
  -3   5  -2 52.9805 32.8858   6
  -3   5  -3 2168.52 91.2270   5
  -3   5  -3 1935.41 83.6805   6
  -3   5  -4 1404.74 78.3215   5
  -3   5  -5 474.108 56.6718   5
  -3   5  -6 876.347 73.5310   5
  -3   5  -7 51.1976 42.3907   5
  -3   5  -8 32.3792 47.1537   5
  -3   5  -9 106.527 48.7195   5
   3  -5   9 120.023 53.7133   3
  -3   5 -10-60.4204 43.5257   5
  -3   5 -11 103.596 60.0645   5
  -3   4  11 360.803 74.7103   6
   3  -4 -10 146.657 36.1364   5
  -3   4  10 238.436 63.0991   6
   3  -4  -9 302.373 50.7544   5
  -3   4   9 310.250 64.5683   6
   3  -4  -8 165.086 42.0619   5
  -3   4   8 210.749 55.0563   6
   3  -4  -7 1402.08 83.2359   5
  -3   4   7 1403.84 96.8947   6
  -3   4   6 218.650 53.3348   6
   3  -4  -6 242.656 41.6939   5
  -3   4   5 571.767 62.4136   6
   3  -4  -5 532.464 48.5939   5
  -3   4   4 4132.92 137.905   6
  -3   4   3 3421.34 118.957   6
   3  -4  -3 3428.37 97.8536   3
  -3   4   2 3783.78 118.400   6
   3  -4  -2 3457.84 102.243   3
  -3   4   1 8555.45 166.999   6
   3  -4  -1 8105.76 157.568   3
  -3   4   0 2076.64 70.7545   4
  -3   4   0 2051.13 80.7555   6
   3  -4   0 2016.82 83.0401   3
  -3   4  -1 5829.44 114.516   4
   3  -4   1 5507.08 139.057   3
  -3   4  -1 5899.34 129.394   6
  -3   4  -2 3643.32 102.160   5
  -3   4  -2 3538.75 100.496   6
  -3   4  -2 3581.94 90.0160   4
   3  -4   2 3509.97 114.962   3
  -3   4  -3 987.205 60.2467   5
   3  -4   3 958.038 66.0391   3
  -3   4  -3 922.761 53.5905   6
  -3   4  -4 6884.71 150.533   5
  -3   4  -5 858.914 65.5439   5
  -3   4  -6 320.333 51.6475   5
  -3   4  -7 1242.95 84.9280   5
   3  -4   7 1247.02 86.8674   3
   3  -4   8 49.0128 46.0634   3
  -3   4  -8 35.0984 44.3232   5
  -3   4  -9 1341.73 96.9635   5
   3  -4   9 1485.34 99.8443   3
  -3   4 -10 311.712 64.7546   5
  -3   4 -12 73.3983 51.3783   5
  -3   4 -12 97.4893 59.9570   1
  -3   3  11-9.48649 54.3554   6
   3  -3 -10 0.24517 29.4115   5
  -3   3  10-70.5534 41.9422   6
   3  -3  -9 53.3239 33.8783   5
  -3   3   9 88.9784 50.2378   6
   3  -3  -8 341.264 48.4106   5
  -3   3   8 394.023 62.4764   6
   3  -3  -7 984.790 69.4893   5
  -3   3   7 1041.00 85.8963   6
  -3   3   6 2770.02 119.882   6
   3  -3  -6 2838.68 103.004   5
   3  -3  -5 7.46418 24.6819   5
  -3   3   5 23.1890 34.4260   6
  -3   3   4 4444.04 134.864   6
   3  -3  -4 4669.44 112.068   5
  -3   3   3 922.133 62.5567   6
   3  -3  -3 882.674 49.7696   3
  -3   3   2 3858.53 114.202   6
   3  -3  -2 3726.15 98.0427   3
   3  -3  -1 53.0772 26.2384   3
  -3   3   1 40.5408 24.2159   6
  -3   3   0 6745.90 131.641   6
   3  -3   0 6469.91 135.815   3
  -3   3   0 6454.45 122.218   4
  -3   3  -1 34292.3 274.820   6
  -3   3  -1 34338.2 276.717   4
   3  -3   1 33668.7 314.048   3
  -3   3  -2 801.873 45.3749   5
  -3   3  -2 788.344 45.2640   4
  -3   3  -2 785.121 43.6839   6
   3  -3   2 764.844 56.9994   3
  -3   3  -3 1463.09 62.8171   5
  -3   3  -3 1543.67 56.5891   6
   3  -3   3 1452.39 75.5103   3
  -3   3  -4 4155.53 84.5349   6
   3  -3   4 4138.56 123.707   3
  -3   3  -4 4322.25 111.862   5
  -3   3  -5 7017.81 151.893   5
   3  -3   5 7206.59 166.613   3
  -3   3  -6 6508.46 157.315   5
   3  -3   6 6562.02 164.517   3
   3  -3   7 245.587 47.3848   3
  -3   3  -7 280.255 49.1179   5
  -3   3  -8 130.533 43.7346   5
   3  -3   8 120.727 39.9899   3
  -3   3  -9 636.430 72.0468   5
  -3   3 -10-44.6076 43.4520   5
  -3   3 -11 274.889 59.6215   5
  -3   3 -11 134.240 55.6509   1
  -3   3 -12 105.373 55.3711   5
   3  -2 -11 131.449 38.5379   5
  -3   2  11 56.8974 54.3354   6
  -3   2  10 98.4942 49.9098   6
   3  -2  -9 363.952 51.9549   5
  -3   2   9 406.994 64.3349   6
   3  -2  -8 1939.63 98.9115   5
  -3   2   8 1869.79 108.375   6
  -3   2   7-28.0754 36.0231   6
   3  -2  -7-4.57255 26.5399   5
   3  -2  -6 104.894 29.3400   5
  -3   2   6 79.2078 35.5955   6
   3  -2  -5 588.999 46.1329   5
  -3   2   5 681.282 59.6580   6
  -3   2   4 169.764 34.3451   6
   3  -2  -4 184.604 28.8247   5
   3  -2  -3 3093.12 80.4577   5
   3  -2  -3 2955.16 82.8154   3
  -3   2   3 3052.84 102.399   6
   3  -2  -2 10629.9 155.874   3
  -3   2   2 10617.8 175.469   6
  -3   2   1 25753.6 253.576   6
  -3   2   1 25651.0 245.779   4
   3  -2  -1 25446.6 243.601   3
  -3   2   0 30650.7 258.696   6
  -3   2   0 30755.7 262.245   4
   3  -2   0 29835.8 273.009   3
   3  -2   1 58.2687 25.3827   3
  -3   2  -1 26.6963 16.8001   4
  -3   2  -1 34.2570 18.6451   6
  -3   2  -2 16868.8 163.050   5
  -3   2  -2 16509.4 162.361   6
   3  -2   2 16526.7 214.655   3
  -3   2  -3 15388.4 174.352   5
   3  -2   3 15635.7 214.368   3
  -3   2  -3 15435.1 141.987   6
  -3   2  -4 6125.80 119.829   5
  -3   2  -4 5659.84 78.2919   6
   3  -2   4 6204.58 138.937   3
  -3   2  -5 1939.08 76.6234   5
   3  -2   5 1948.85 83.3628   3
   3  -2   6 3853.11 119.058   3
  -3   2  -6 3842.46 115.172   5
  -3   2  -7 4606.35 137.504   5
   3  -2   7 4563.87 133.913   3
  -3   2  -8 334.629 51.0144   5
   3  -2   8 397.163 53.6954   3
  -3   2  -9 10.9615 39.9447   5
  -3   2 -10 223.658 57.3960   5
  -3   2 -10 192.377 52.8724   1
  -3   2 -11 31.7611 46.0108   5
  -3   2 -11 74.3647 52.9460   1
  -3   2 -13 186.470 58.3723   5
   3  -1 -11 288.381 63.7929   5
  -3   1  11 160.752 54.7120   6
   3  -1 -10 209.583 53.3569   5
  -3   1  10 223.339 57.6558   6
   3  -1  -9 349.900 56.8614   5
  -3   1   9 471.424 63.7613   6
   3  -1  -8 140.037 40.8987   5
  -3   1   8 122.348 45.1951   6
   3  -1  -7-0.30297 33.1811   5
  -3   1   7 5.80593 32.5762   6
  -3   1   6 6472.90 169.989   6
   3  -1  -6 6199.23 145.669   5
   3  -1  -5 626.619 47.9225   5
  -3   1   5 640.660 57.3437   6
   3  -1  -4 7151.21 128.379   5
  -3   1   4 7264.53 161.448   6
   3  -1  -3 19717.2 184.692   5
  -3   1   3 19699.4 249.524   6
   3  -1  -2 764.603 46.5860   3
  -3   1   2 871.803 29.4908   1
   3  -1  -2 812.143 34.2023   5
  -3   1   2 790.413 51.0554   6
   3  -1  -1 4853.82 105.748   3
  -3   1   1 4971.07 108.571   4
  -3   1   1 4949.85 109.084   6
  -3   1   0 31843.4 250.704   6
  -3   1   0 31452.8 263.787   4
   3  -1   0 30798.3 263.288   3
  -3   1  -1 24553.8 137.298   5
  -3   1  -1 25069.9 233.339   4
  -3   1  -1 24775.0 201.051   6
   3  -1   1 24103.0 237.142   3
  -3   1  -2 16365.8 143.136   6
  -3   1  -2 16029.6 133.442   5
   3  -1   2 16455.5 202.333   3
   3  -1   2 16101.2 118.299   2
  -3   1  -3 254.634 25.1142   5
   3  -1   3 237.648 19.1210   2
  -3   1  -3 250.293 18.5400   6
   3  -1   3 265.449 34.7890   3
  -3   1  -4 8608.08 131.233   5
   3  -1   4 8427.16 99.9962   2
   3  -1   4 8529.55 154.368   3
  -3   1  -5 603.705 44.9337   5
   3  -1   5 593.066 35.6383   2
   3  -1   5 562.147 46.6531   3
  -3   1  -6 352.678 41.0770   5
   3  -1   6 366.351 43.3101   3
  -3   1  -7 444.651 50.3018   5
  -3   1  -7 343.035 53.7741   1
   3  -1   7 393.495 44.5879   3
   3  -1   8-17.6913 34.4863   3
  -3   1  -8 42.3721 36.7046   5
  -3   1  -8-8.24651 34.3446   1
  -3   1  -9 2093.73 107.941   5
  -3   1  -9 2007.90 109.391   1
  -3   1 -10 176.999 48.0937   1
  -3   1 -10 155.888 44.2347   5
  -3   1 -11 195.396 52.1178   1
  -3   1 -11 268.166 59.9070   5
  -3   1 -12 138.212 50.3708   5
  -3   0  10 84.6896 40.9552   6
   3   0 -10 126.474 47.3157   5
   3   0  -9 173.659 45.9557   5
  -3   0   9 226.238 51.9914   6
   3   0  -8 1529.27 88.2469   5
  -3   0   8 1425.10 93.5642   6
  -3   0   7 79.9592 35.8463   6
   3   0  -7 103.109 36.6087   5
  -3   0   6 2789.95 112.792   6
   3   0  -6 2716.52 99.0669   5
   3   0  -5 33.8935 23.9199   5
  -3   0   5 69.3161 29.8615   6
   3   0  -4 7494.34 129.715   5
  -3   0   4 7487.24 161.202   6
   3   0  -3 34264.8 238.316   5
  -3   0   3 34471.6 321.186   6
   3   0  -2 3045.48 59.1517   5
  -3   0   2 2893.79 46.1912   1
  -3   0   2 3117.14 92.2016   6
  -3   0   2 2943.37 86.1510   4
  -3   0   1-9.86572 21.6918   6
  -3   0   1 14.8329 13.9123   1
  -3   0   1 23.9081 20.9318   4
   3   0   0 8332.43 134.349   3
  -3   0   0 8499.95 127.335   6
  -3   0   0 8433.88 135.848   4
   3   0   0 8320.74 116.666   2
  -3   0   0 8405.27 112.033   1
   3   0   1 1333.97 58.7861   3
  -3   0  -1 1324.63 51.8919   1
  -3   0  -1 1302.44 46.6776   6
   3   0   1 1325.84 45.1475   2
  -3   0  -2 4672.39 59.1627   5
  -3   0  -2 4709.44 74.8386   6
   3   0   2 4669.74 79.1598   2
  -3   0  -2 4668.91 102.115   1
   3   0   2 4663.11 103.982   3
  -3   0  -3 2506.59 58.0213   5
   3   0   3 2491.27 60.3494   2
  -3   0  -3 2477.66 44.1883   6
  -3   0  -3 2554.26 84.6184   1
   3   0   3 2635.52 81.4110   3
  -3   0  -4 5175.03 123.531   1
  -3   0  -4 5105.67 97.5098   5
   3   0   4 4904.04 90.6795   2
   3   0   4 5186.95 113.879   3
  -3   0  -5 6749.97 125.989   5
   3   0   5 6601.43 113.266   2
  -3   0  -5 6669.33 148.362   1
   3   0   5 6777.23 133.690   3
  -3   0  -6 1755.54 76.1522   5
   3   0   6 1765.83 67.1955   2
  -3   0  -6 1819.72 85.3560   1
   3   0   6 1803.93 74.0711   3
  -3   0  -7-6.71200 31.1041   1
   3   0   7-22.0482 31.7437   3
  -3   0  -7-1.09889 31.3016   5
  -3   0  -8 710.857 62.6960   5
  -3   0  -8 646.254 62.8484   1
  -3   0  -9 128.963 45.3584   1
  -3   0  -9 181.371 45.7283   5
  -3   0 -10 171.052 46.0537   5
  -3   0 -10 173.956 48.9743   1
  -3   0 -11 49.5426 40.5261   1
  -3   0 -11-12.0767 48.1791   5
  -3   0 -12-57.8480 48.9588   5
  -3   0 -13 35.5808 40.6205   5
   3   1 -12 189.224 49.5314   5
   3   1 -11 26.1559 44.2195   5
  -3  -1  10-3.28902 48.1882   6
   3   1  -9 658.589 69.5353   5
  -3  -1   9 687.251 71.2530   6
  -3  -1   8 1016.34 81.3162   6
   3   1  -8 1040.46 80.1475   5
   3   1  -7 89.3237 38.5796   5
  -3  -1   7 63.3451 35.7048   6
   3   1  -6 8634.24 174.492   5
  -3  -1   6 8328.94 191.862   6
   3   1  -5 207.824 34.9131   5
  -3  -1   5 204.225 38.7273   6
   3   1  -4 5789.32 118.223   5
  -3  -1   4 5741.37 143.748   6
   3   1  -3 1137.27 48.7263   5
  -3  -1   3 1001.90 58.6079   6
   3   1  -2 832.560 34.6304   5
  -3  -1   2 875.540 51.6847   6
  -3  -1   2 861.480 48.5623   4
  -3  -1   1 289.403 31.4827   6
   3   1  -1 292.543 17.0436   5
  -3  -1   1 266.441 21.4852   1
  -3  -1   1 256.511 30.3815   4
   3   1  -1 276.817 31.9492   2
  -3  -1   0 3129.80 68.8232   1
  -3  -1   0 2948.00 82.1466   4
  -3  -1   0 3166.77 79.1694   6
   3   1   0 2992.45 77.5011   2
  -3  -1  -1 515.860 35.4945   1
  -3  -1  -1 489.774 31.7652   6
   3   1   1 419.651 33.7752   2
   3   1   2 28835.7 249.554   3
  -3  -1  -2 29053.0 247.619   1
  -3  -1  -2 28699.5 145.828   5
  -3  -1  -2 29025.2 191.873   6
   3   1   2 28737.2 219.603   2
  -3  -1  -3 1780.86 69.8186   1
  -3  -1  -3 1668.70 46.2221   5
   3   1   3 1857.60 68.1504   3
   3   1   3 1663.52 57.4309   2
  -3  -1  -3 1723.72 42.0517   6
  -3  -1  -4 170.058 31.3066   1
  -3  -1  -4 175.309 24.8142   5
   3   1   4 168.844 28.8843   3
   3   1   4 144.329 29.5457   2
   3   1   5 1906.01 70.5560   3
   3   1   5 1839.70 68.9401   2
  -3  -1  -5 1787.35 65.9528   5
  -3  -1  -5 1838.78 80.6214   1
   3   1   6 431.545 39.1506   3
  -3  -1  -6 414.230 39.8431   5
   3   1   6 409.322 41.3184   2
  -3  -1  -6 445.513 47.4726   1
   3   1   7 17.3688 24.7187   3
   3   1   7 21.4541 28.9288   2
  -3  -1  -7 39.3198 33.9573   1
  -3  -1  -7-26.8690 31.4915   5
  -3  -1  -8 1768.99 93.4388   1
  -3  -1  -8 1725.42 88.1236   5
  -3  -1  -9 3188.82 128.063   1
  -3  -1  -9 3231.34 126.929   5
  -3  -1 -10 5.40813 39.7874   1
  -3  -1 -10 30.8493 36.2071   5
  -3  -1 -11 1028.03 86.2052   1
  -3  -1 -11 972.835 86.6856   5
  -3  -1 -12 59.2289 50.0412   5
  -3  -1 -13-49.5940 45.6419   5
   3   2 -11 96.4072 50.2269   5
   3   2 -10 440.961 68.9507   5
  -3  -2  10 346.218 60.7820   6
   3   2  -9 35.1046 38.8028   5
  -3  -2   9 24.2118 38.9834   6
   3   2  -8 112.722 39.8615   5
  -3  -2   8 135.295 42.0555   6
   3   2  -7 994.935 73.2462   5
  -3  -2   7 1151.30 81.7276   6
   3   2  -6 877.744 64.2942   5
  -3  -2   6 825.661 66.7925   6
   3   2  -5 1365.60 71.4545   5
  -3  -2   5 1290.42 77.0978   6
  -3  -2   4 53.0873 29.7883   6
   3   2  -4 80.2959 27.7466   5
   3   2  -3 871.937 45.6373   5
  -3  -2   3 757.519 53.3248   6
   3   2  -2 4.34791 26.9013   2
   3   2  -2 31.5906 19.3127   5
  -3  -2   2 52.5962 28.1685   6
  -3  -2   2 20.5490 19.5661   4
   3   2  -1 193.789 19.7861   5
   3   2  -1 181.431 30.3721   2
  -3  -2   1 211.986 29.4364   6
  -3  -2   1 173.043 25.7084   4
  -3  -2   0 6090.73 102.578   1
  -3  -2   0 6146.12 116.604   4
   3   2   0 6090.47 116.406   2
   3   2   0 6230.22 76.6470   5
   3   2   1 456.917 37.2806   2
  -3  -2  -1 535.234 37.9986   1
  -3  -2  -2 807.270 46.1439   1
   3   2   2 757.620 45.6826   2
  -3  -2  -3 224.363 22.6009   5
  -3  -2  -3 214.241 31.5387   1
   3   2   3 182.197 29.9897   2
  -3  -2  -4 2137.20 64.5728   5
  -3  -2  -4 2010.67 78.9326   1
   3   2   4 2187.86 76.1228   2
  -3  -2  -5 16314.2 195.108   5
  -3  -2  -5 15951.1 224.629   1
   3   2   5 16527.0 208.827   2
   3   2   5 16024.3 142.648   6
  -3  -2  -6 6832.42 140.104   5
  -3  -2  -6 7090.43 158.752   1
   3   2   6 6860.16 146.157   2
  -3  -2  -7 460.127 47.5505   5
  -3  -2  -7 473.879 53.4496   1
   3   2   7 486.256 50.4771   2
  -3  -2  -8 930.601 69.0065   5
  -3  -2  -8 1073.68 74.8720   1
   3   2   8 1232.69 77.6871   2
  -3  -2  -9 353.690 54.6454   5
  -3  -2  -9 370.217 53.3242   1
  -3  -2 -10 50.4767 32.0660   5
  -3  -2 -10 26.4664 39.2156   1
  -3  -2 -11 18.8781 43.2672   1
  -3  -2 -11-28.2118 45.6710   5
  -3  -2 -12-5.59770 46.0970   5
  -3  -2 -13 35.8808 39.3146   5
   3   3 -12 195.311 59.6892   5
   3   3 -11 31.0464 45.6286   5
   3   3 -10-44.0667 49.8822   5
  -3  -3  10 13.1700 37.5485   6
   3   3  -9 26.6610 44.1264   5
  -3  -3   9 37.8161 38.1657   6
   3   3  -8 598.307 66.9331   5
  -3  -3   8 664.943 71.0466   6
   3   3  -7 1332.87 83.6547   5
  -3  -3   7 1171.37 84.3205   6
   3   3  -6 440.483 53.1760   5
  -3  -3   6 407.103 53.7402   6
   3   3  -5 355.618 43.2962   5
  -3  -3   5 351.485 46.7574   6
   3   3  -4 4201.51 112.530   5
  -3  -3   4 4106.08 125.639   6
   3   3  -3 1323.94 60.7155   5
  -3  -3   3 1356.44 71.6503   6
   3   3  -2 2263.29 70.3626   5
  -3  -3   2 2263.88 72.1142   4
   3   3  -2 2197.54 84.7080   2
   3   3  -1 1432.60 52.3156   5
  -3  -3   1 1336.76 56.0266   4
   3   3  -1 1365.92 65.0255   2
  -3  -3   0 726.345 43.0677   4
   3   3   0 752.518 50.4131   2
   3   3   1 31294.4 279.258   2
   3   3   2 19623.9 220.261   2
  -3  -3  -2 19547.5 214.472   1
   3   3   3 6988.57 136.681   2
  -3  -3  -3 6974.34 137.178   1
   3   3   3 6610.26 117.391   6
  -3  -3  -4 1653.69 61.8724   5
   3   3   4 1766.77 75.1406   2
  -3  -3  -4 1737.11 74.4968   1
   3   3   4 1746.32 61.7159   6
  -3  -3  -5 710.822 45.2780   5
   3   3   5 647.770 51.8445   2
  -3  -3  -5 628.650 51.3833   1
   3   3   5 654.392 41.0437   6
  -3  -3  -6 124.621 30.8563   5
  -3  -3  -6 114.808 34.6626   1
   3   3   6 170.342 39.3798   2
  -3  -3  -7 189.967 35.4930   5
  -3  -3  -7 176.670 41.1378   1
   3   3   7 222.065 45.7415   2
  -3  -3  -8 1331.39 79.7826   5
   3   3   8 1286.17 84.2321   2
  -3  -3  -8 1286.80 80.2405   1
  -3  -3  -9 1162.39 82.4206   5
   3   3   9 1313.77 86.9571   2
  -3  -3  -9 1219.27 81.7964   1
  -3  -3 -10-10.0050 40.1610   1
  -3  -3 -10 11.7262 38.8653   5
  -3  -3 -11 219.796 51.2003   1
  -3  -3 -11 226.954 54.5568   5
  -3  -3 -12-9.65553 39.1987   5
  -3  -3 -13-48.7425 41.0894   5
   3   4 -10 298.250 61.2338   5
   3   4  -9-74.3460 52.2224   5
  -3  -4   9 11.2600 36.9706   6
   3   4  -8 221.645 53.7652   5
  -3  -4   8 171.416 42.8913   6
   3   4  -7 24.3698 36.9264   5
  -3  -4   7 81.5772 39.7800   6
   3   4  -6 129.613 42.7198   5
  -3  -4   6 44.4760 34.9252   6
   3   4  -5 3648.46 120.731   5
  -3  -4   5 3393.72 126.071   6
   3   4  -4 1645.06 78.7805   5
  -3  -4   4 1607.70 85.5504   6
   3   4  -3 1306.92 66.6157   5
   3   4  -3 1309.66 75.8257   2
   3   4  -2 10535.5 163.241   5
  -3  -4   2 10355.2 148.242   4
   3   4  -2 10501.7 186.055   2
   3   4  -1 1858.00 67.7598   5
  -3  -4   1 1754.34 62.6163   4
   3   4  -1 1805.32 78.7757   2
  -3  -4   0 16300.7 187.989   4
   3   4   0 16509.5 221.432   2
   3   4   1 6.09850 32.3554   2
   3   4   2 2327.82 82.0939   6
   3   4   2 2278.11 85.0654   2
   3   4   3 1758.71 78.0372   2
   3   4   3 1915.34 74.7731   6
   3   4   4 1418.45 75.1150   2
  -3  -4  -4 1475.79 72.1013   1
   3   4   4 1557.40 67.0543   6
  -3  -4  -5 6663.47 139.202   5
   3   4   5 6780.04 158.766   2
  -3  -4  -5 6690.71 152.574   1
   3   4   5 6985.07 134.112   6
  -3  -4  -6 915.282 60.7599   5
   3   4   6 952.869 69.4789   2
  -3  -4  -6 912.356 66.4256   1
   3   4   6 958.736 55.1156   6
  -3  -4  -7 788.148 59.4932   5
   3   4   7 890.331 72.1646   2
  -3  -4  -7 779.992 66.5506   1
  -3  -4  -8 11.5632 35.4076   1
   3   4   8-7.94714 45.4341   2
  -3  -4  -8-14.6396 29.8584   5
  -3  -4  -9 50.4894 41.1267   1
   3   4   9 43.2019 44.7920   2
  -3  -4 -10 93.5676 39.0133   5
  -3  -4 -10 170.687 49.3338   1
   3   4  10 109.370 50.9521   2
  -3  -4 -11-71.0261 39.9488   5
   3   4  11-1.26201 44.9269   2
  -3  -4 -12 215.241 51.3615   5
   3   4  12 337.532 73.7836   2
  -3  -4 -13 69.7835 42.1016   5
   3   4  13 202.844 71.7575   2
   3   5 -11 273.117 68.7907   5
   3   5 -10-114.781 51.8092   5
   3   5  -9 25.7203 41.1809   5
  -3  -5   9-97.9701 45.5960   6
   3   5  -8 241.214 54.4805   5
  -3  -5   8 322.718 54.7831   6
   3   5  -7 87.1079 43.8180   5
  -3  -5   7 35.4509 35.0098   6
   3   5  -6 497.457 62.5264   5
  -3  -5   6 468.927 60.1159   6
   3   5  -5-0.92519 40.3177   5
  -3  -5   5 23.6967 34.2342   6
   3   5  -4 125.454 41.6386   5
   3   5  -3 4877.16 132.508   5
   3   5  -3 4819.97 140.029   2
   3   5  -2 102.124 34.3018   5
   3   5  -2 27.1326 33.5776   2
  -3  -5   2 106.337 23.1203   4
   3   5  -1 1911.00 87.6543   2
  -3  -5   1 1899.50 63.1488   4
  -3  -5   0 1673.07 61.0524   4
   3   5   0 1575.43 79.9097   2
   3   5   1 13256.9 209.353   2
   3   5   1 12673.3 205.817   6
   3   5   2 328.833 44.3815   2
   3   5   2 315.506 44.9056   6
   3   5   3 2009.20 88.7517   2
   3   5   3 2120.36 88.0128   6
   3   5   4 802.387 65.5465   2
   3   5   4 792.294 58.9707   6
   3   5   5 425.016 55.3544   2
   3   5   5 411.087 51.3079   6
  -3  -5  -6 578.704 51.7329   5
   3   5   6 510.321 60.2918   2
   3   5   6 518.508 52.8323   6
  -3  -5  -7 763.490 63.8039   5
   3   5   7 873.066 74.7341   2
  -3  -5  -8 1201.05 79.9287   5
   3   5   8 1194.17 89.9289   2
  -3  -5  -8 1212.89 82.9857   1
  -3  -5  -9 3447.83 135.348   5
   3   5   9 3292.16 143.927   2
  -3  -5  -9 3431.63 133.270   1
  -3  -5 -10 90.0938 43.5177   5
  -3  -5 -10 109.336 47.3566   1
  -3  -5 -11 1189.49 93.0444   5
   3   5  11 1062.61 100.070   2
  -3  -5 -12 180.802 51.9606   5
   3   5  12-33.7516 64.5804   2
  -3  -5 -13 375.766 63.8258   5
   3   5  13 199.637 72.2190   2
   3   6 -10 37.6925 47.6913   5
   3   6  -9 194.697 59.3522   5
  -3  -6   9 274.297 60.6108   6
   3   6  -8 172.679 54.5364   5
  -3  -6   8 54.8499 40.2869   6
   3   6  -7 32.2207 44.6515   5
  -3  -6   7 85.5438 43.2623   6
   3   6  -6 8.74778 42.5201   5
  -3  -6   6 54.2734 40.2998   6
   3   6  -5 915.401 76.8333   5
   3   6  -4 772.109 68.4205   5
   3   6  -4 822.264 72.6723   2
   3   6  -3 6063.61 158.416   5
   3   6  -3 5821.31 159.087   2
   3   6  -2 3820.81 123.472   5
   3   6  -2 3994.12 129.257   2
   3   6  -1 197.471 44.2221   2
   3   6   0 170.539 42.4323   6
   3   6   0 164.668 44.6440   2
  -3  -6   0 202.239 25.0796   4
   3   6   1 116.630 40.7935   6
   3   6   1 107.487 40.3229   2
   3   6   2 3255.94 118.690   6
   3   6   2 3168.73 114.677   2
   3   6   3 9227.48 193.402   2
   3   6   3 8920.05 188.649   6
   3   6   4 37.1928 43.2618   2
   3   6   4-7.68049 39.3773   6
   3   6   5 8984.31 205.934   2
   3   6   5 9343.29 190.003   6
   3   6   6 5210.35 162.731   2
   3   6   6 5153.98 145.991   6
  -3  -6  -7 1345.30 79.9045   5
   3   6   7 1239.92 89.6946   2
  -3  -6  -8 1672.51 94.4341   5
   3   6   8 1659.50 106.107   2
  -3  -6  -9 4.11708 35.0459   5
   3   6   9 54.4038 52.1392   2
  -3  -6 -10 100.862 42.0645   5
   3   6  10 175.744 63.7604   2
  -3  -6 -11 39.8584 39.3991   5
   3   6  11 203.220 67.4551   2
  -3  -6 -12 457.412 68.6413   5
   3   6  12 627.224 91.5426   2
   3   7 -10 122.733 63.9820   5
   3   7  -9-86.9956 47.8768   5
  -3  -7   9-103.153 47.8128   6
   3   7  -8-12.0109 54.8034   5
  -3  -7   8 104.764 49.5050   6
   3   7  -7 113.600 54.6183   5
  -3  -7   7-25.3902 41.3526   6
   3   7  -6 843.307 81.9305   5
   3   7  -5 64.7358 45.4964   5
   3   7  -4 21.4093 46.3921   5
   3   7  -4-15.0600 41.2544   2
   3   7  -3 765.884 69.8985   5
   3   7  -3 840.140 72.8170   2
   3   7  -2 253.902 52.3518   2
   3   7  -2 151.050 43.0520   5
   3   7  -1 6872.11 174.204   2
   3   7   0 1446.60 86.6859   2
   3   7   0 1429.87 92.5265   6
   3   7   1 977.594 73.4473   2
   3   7   1 928.793 77.6880   6
   3   7   2 1772.89 94.6209   2
   3   7   2 1809.39 100.567   6
   3   7   3 68.3302 44.5853   2
   3   7   3 37.4624 41.1864   6
   3   7   4 2278.50 113.115   2
   3   7   4 2135.41 104.216   6
   3   7   5 746.433 76.7660   2
   3   7   5 781.828 73.4478   6
   3   7   6 67.2751 50.3421   2
   3   7   6 12.3949 40.4409   6
   3   7   7 197.133 55.5825   2
   3   7   7 185.670 51.0963   6
   3   7   8 2494.76 133.620   2
  -3  -7  -9 2785.38 129.471   5
   3   7   9 3044.40 152.226   2
  -3  -7 -10 66.8393 39.6940   5
   3   7  10 75.9660 61.1105   2
  -3  -7 -11 240.877 55.6082   5
   3   7  11 128.783 69.3542   2
  -3  -7 -12 246.149 57.7018   5
   3   7  12 113.739 74.8916   2
   3   8  -9 250.325 62.4087   5
   3   8  -8 71.7304 63.0910   5
  -3  -8   8 134.222 50.2661   6
   3   8  -7-13.8838 56.4362   5
  -3  -8   7 68.5249 52.5602   6
   3   8  -6 114.092 59.0732   5
   3   8  -5 115.996 45.1548   5
   3   8  -4 805.299 78.0464   5
   3   8  -4 613.739 71.2700   2
   3   8  -3 1113.05 85.4991   5
   3   8  -3 1074.66 83.3933   2
   3   8  -2 267.172 51.7289   5
   3   8  -2 373.116 59.6457   2
   3   8  -1 239.893 55.9956   6
   3   8  -1 254.129 54.7336   2
   3   8   0-0.95415 49.2777   6
   3   8   0-26.2128 47.8245   2
   3   8   1 2158.45 109.250   2
   3   8   1 2199.03 116.981   6
   3   8   2 7438.42 201.061   6
   3   8   2 7756.67 195.755   2
   3   8   3 2826.87 129.967   6
   3   8   3 3027.22 129.507   2
   3   8   4 2077.10 111.822   2
   3   8   4 1922.89 110.728   6
   3   8   5 14253.5 285.035   2
   3   8   5 13752.1 267.985   6
   3   8   6 4189.47 164.840   2
   3   8   6 4044.70 151.825   6
   3   8   7 454.266 72.4287   2
   3   8   7 464.662 65.2581   6
   3   8   8 22.4042 53.4634   2
   3   8   9 80.8089 56.1308   2
   3   8  10 22.1521 61.4925   2
   3   8  11 39.7589 62.6985   2
   3   9  -8 80.4213 61.2408   5
  -3  -9   8-58.1217 51.2063   6
   3   9  -7-106.539 55.5179   5
   3   9  -6 272.805 69.1569   5
   3   9  -5 5.25395 45.7061   5
   3   9  -4-57.3185 51.7273   5
   3   9  -4-35.9299 47.7859   2
   3   9  -3 956.644 87.7178   5
   3   9  -3 788.153 78.8879   2
   3   9  -2 2876.46 135.597   5
   3   9  -2 3076.05 135.329   2
   3   9  -1 12641.3 261.564   2
   3   9  -1 12810.9 281.749   6
   3   9   0 2752.21 127.916   2
   3   9   0 2946.22 142.294   6
   3   9   1 2109.85 115.097   2
   3   9   1 2152.56 124.941   6
   3   9   2 7986.65 210.906   2
   3   9   2 8090.14 223.030   6
   3   9   3 1036.11 87.8421   2
   3   9   3 1067.56 91.7852   6
   3   9   4-14.9787 47.8309   2
   3   9   4 41.5557 46.5103   6
   3   9   5 726.820 80.5128   2
   3   9   5 796.495 82.4025   6
   3   9   6 73.8656 54.6128   2
   3   9   6 83.2954 52.5836   6
   3   9   7 589.182 81.2742   2
   3   9   7 384.195 67.5070   6
   3   9   8 17.7709 54.7303   2
   3   9   9 356.797 77.9243   2
   3   9  10 10.6092 68.6065   2
   3  10  -7 171.425 68.9072   5
   3  10  -6 261.558 75.6979   5
   3  10  -5 1876.80 129.342   5
   3  10  -4 2953.69 151.848   5
   3  10  -4 2974.66 141.960   2
   3  10  -3 306.921 66.7954   5
   3  10  -3 269.724 63.1600   2
   3  10  -2 79.6656 47.3332   5
   3  10  -2 152.914 58.1965   2
   3  10  -1 418.357 74.5597   6
   3  10  -1 467.771 69.4821   2
   3  10   0 77.8084 62.2635   6
   3  10   0-8.49375 50.6305   2
   3  10   1 70.5454 53.1474   2
   3  10   1 17.4694 52.7665   6
   3  10   2 167.537 56.0450   2
   3  10   2 264.506 68.0033   6
   3  10   3 92.1370 58.8882   2
   3  10   3 36.4255 51.5036   6
   3  10   4 116.721 61.5359   2
   3  10   4 15.6718 50.9599   6
   3  10   5 690.794 85.7431   2
   3  10   5 724.239 87.5914   6
   3  10   6 62.2519 60.2094   2
   3  10   6 14.2805 58.0199   6
   3  10   7 84.7740 57.7491   2
   3  10   7 56.4661 53.5771   6
   3  10   8-59.1635 64.7818   2
   3  10   9 83.3741 66.2508   2
   3  11  -6-3.72688 69.6110   5
   3  11  -5 182.197 76.0583   5
   3  11  -4-20.0027 58.6614   5
   3  11  -3 49.3436 52.2461   5
   3  11  -2 211.844 65.2243   2
   3  11  -2 116.989 57.9529   5
   3  11  -1 85.3773 63.3671   6
   3  11  -1-6.69978 53.5313   2
   3  11   0 150.088 71.2645   6
   3  11   0 125.937 56.6205   2
   3  11   1 581.870 78.6028   2
   3  11   1 511.867 84.1217   6
   3  11   2 351.530 66.5228   2
   3  11   2 445.734 80.5763   6
   3  11   3 49.6809 58.2664   2
   3  11   3-8.02048 53.1010   6
   3  11   4 83.2644 62.6017   2
   3  11   4-20.4345 60.8367   6
   3  11   5 22.6472 59.7234   2
   3  11   5 5.45006 55.4376   6
   3  11   6 281.803 69.7675   2
   3  11   6 458.639 82.8901   6
   3  11   7 87.9241 70.6319   2
   3  11   7 99.0150 66.4762   6
   3  11   8 668.971 102.408   2
   3  12  -3 269.577 79.1316   5
   3  12  -2-41.6711 62.4257   5
   3  12  -1-114.008 76.0985   6
   3  12   0 113.151 71.0306   6
   3  12   0 136.500 66.3106   2
   3  12   1-6.28845 64.3258   2
   3  12   1 3.84357 63.6159   6
   3  12   2 314.269 75.0642   2
   3  12   2 257.928 73.3879   6
   3  12   3 580.290 94.5756   6
   3  12   3 419.060 79.5962   2
   3  12   4 255.481 77.6550   2
   3  12   4 144.578 71.0326   6
   3  12   5 1046.09 107.571   2
   3  12   5 904.013 108.347   6
   3  12   6-10.3734 64.5994   2
   3  12   6-13.3313 70.6608   6
   3  12   7 424.302 89.4155   6
   3  13   3-17.6729 70.2276   2
   3  13   4 175.321 79.0711   2
  -4  11   1 827.871 102.004   6
  -4  11   0 269.583 83.3895   6
   4 -11   2 60.2509 58.8125   3
  -4  10   3 199.452 78.3295   6
  -4  10   2 707.380 98.4292   6
  -4  10   1 10.3806 58.8331   6
   4 -10   0-8.40390 50.6850   3
  -4  10   0 17.5916 60.0472   6
   4 -10   1 787.949 92.2738   3
  -4  10  -1 1038.93 105.514   6
   4 -10   2 234.180 64.9050   3
   4 -10   3 312.193 77.6715   3
   4 -10   4 78.6225 66.2132   3
   4 -10   5 164.189 67.4251   3
  -4   9   5 761.451 99.0289   6
  -4   9   4 191.127 71.2061   6
  -4   9   3 504.756 84.9814   6
  -4   9   2 95.3601 67.1411   6
   4  -9  -1 483.391 70.8996   3
  -4   9   1 318.229 71.0248   6
   4  -9   0 5.96617 48.8492   3
  -4   9   0 65.5104 58.0317   6
   4  -9   1 352.423 68.7344   3
  -4   9  -1 295.964 64.6864   6
   4  -9   2 257.850 59.4182   3
   4  -9   3 547.802 78.0473   3
   4  -9   4 354.780 76.7927   3
  -4   9  -4 274.833 64.9421   5
  -4   9  -5 350.067 71.9066   5
   4  -9   5 249.273 68.0488   3
  -4   9  -6 355.905 74.7697   5
   4  -9   6 610.002 91.0957   3
  -4   9  -7 407.448 85.4335   5
   4  -9   7 475.721 93.4630   3
  -4   9  -8 233.456 75.2639   5
  -4   8   7 59.7078 62.5183   6
  -4   8   6 44.9271 70.8850   6
  -4   8   5 405.842 79.7933   6
  -4   8   4 447.330 80.0216   6
  -4   8   3 210.859 64.4215   6
  -4   8   2 1643.79 115.616   6
  -4   8   1 1474.23 111.328   6
   4  -8  -1 1343.53 96.0067   3
   4  -8   0-6.94455 44.6549   3
  -4   8   0 46.0011 49.9825   6
   4  -8   1-6.09008 46.9095   3
  -4   8  -1 66.0777 47.2532   6
   4  -8   2 157.349 56.9449   3
  -4   8  -2 173.489 51.4384   6
  -4   8  -3 354.677 58.0178   5
   4  -8   3 372.233 70.5705   3
  -4   8  -4 2532.93 127.649   5
   4  -8   4 2344.03 136.737   3
  -4   8  -5 1337.09 101.479   5
   4  -8   5 1236.15 107.755   3
  -4   8  -6 429.238 69.9762   5
   4  -8   6 709.988 94.0901   3
   4  -8   7 234.565 72.8928   3
  -4   8  -7 254.646 71.1292   5
   4  -8   8 125.395 69.0967   3
  -4   8  -8-18.4517 61.4475   5
   4  -8   9 104.819 69.6982   3
  -4   8  -9 180.815 78.2680   5
  -4   7   8 75.0884 58.1585   6
  -4   7   7 437.459 78.2210   6
  -4   7   6 1841.81 126.618   6
  -4   7   5 417.378 70.2635   6
  -4   7   4 37.8475 53.1915   6
  -4   7   3 510.733 69.7091   6
  -4   7   2 2073.53 120.644   6
  -4   7   1 544.144 67.7287   6
   4  -7  -1 537.844 62.4885   3
   4  -7   0 22.4894 39.7128   3
  -4   7   0 11.8452 39.3587   6
  -4   7  -1 3786.11 143.258   6
   4  -7   1 3518.32 144.712   3
  -4   7  -2 66.8864 43.2244   5
   4  -7   2 6.27901 44.3178   3
  -4   7  -2 0.85925 40.8899   6
   4  -7   3 129.682 51.8150   3
  -4   7  -3 106.319 44.4404   5
   4  -7   4 132.536 59.8357   3
  -4   7  -4 51.6767 42.4591   5
  -4   7  -5 1392.90 98.4714   5
   4  -7   5 1284.84 102.437   3
   4  -7   6 18.8076 52.6004   3
  -4   7  -6-9.08445 45.6015   5
   4  -7   7 13.4769 55.9717   3
  -4   7  -7 41.7310 48.2620   5
   4  -7   8 56.6621 57.5732   3
  -4   7  -8 23.7516 50.8566   5
   4  -7   9 95.7102 55.2012   3
  -4   7  -9 260.469 72.0262   5
  -4   7 -10 220.889 60.5143   5
  -4   6   9 970.278 104.909   6
  -4   6   8 48.4638 62.5038   6
  -4   6   7 29.9470 50.4888   6
  -4   6   6 63.1787 50.5266   6
  -4   6   5 1578.54 106.755   6
  -4   6   4 20.7979 41.3294   6
  -4   6   3 407.436 60.9206   6
  -4   6   2 565.220 64.9534   6
   4  -6  -2 642.792 63.2489   3
  -4   6   1 1700.91 100.074   6
   4  -6  -1 1578.25 90.4548   3
   4  -6   0 630.004 66.8704   3
  -4   6   0 774.852 72.3007   6
   4  -6   1 77.3760 46.2178   3
  -4   6  -1 21.3750 38.5566   6
  -4   6  -2 2814.84 110.493   5
  -4   6  -2 2843.81 113.948   6
   4  -6   2 2598.39 122.787   3
   4  -6   3 18.6278 37.7697   3
  -4   6  -3 72.2957 40.2146   5
  -4   6  -4 725.957 67.5879   5
   4  -6   4 664.133 71.7520   3
   4  -6   5 362.975 64.2769   3
  -4   6  -5 352.837 56.0470   5
  -4   6  -6 1305.95 93.9583   5
   4  -6   6 1171.87 98.0015   3
   4  -6   7 21.6175 48.3267   3
  -4   6  -8 716.324 83.6819   5
   4  -6   8 554.718 78.9333   3
   4  -6   9-21.2775 60.5838   3
  -4   6  -9 35.6478 44.3809   5
   4  -6  10-28.0124 58.7753   3
  -4   6 -11 78.2832 56.2484   5
  -4   5   9 649.906 86.6347   6
  -4   5   8 55.9878 49.6915   6
  -4   5   7 130.982 52.1026   6
  -4   5   6 373.763 62.3101   6
  -4   5   5 101.709 45.8336   6
  -4   5   4 64.5707 37.4345   6
  -4   5   3 75.0903 40.7102   6
  -4   5   2 1808.25 97.0158   6
   4  -5  -2 1677.55 87.5130   3
  -4   5   1 1385.86 84.0349   6
   4  -5  -1 1348.83 82.4003   3
   4  -5   0 166.578 45.1469   3
  -4   5   0 171.291 40.9904   6
   4  -5   1 65.4225 42.1659   3
  -4   5  -1 63.4436 21.3469   4
  -4   5  -1 61.0326 37.6928   6
  -4   5  -2 3431.50 111.019   5
  -4   5  -2 3314.00 100.741   4
  -4   5  -2 3302.64 113.015   6
   4  -5   2 3195.78 127.106   3
   4  -5   3-5.26737 42.5956   3
  -4   5  -3 36.9847 33.4803   5
  -4   5  -4 509.527 58.5107   5
   4  -5   4 445.661 63.6378   3
  -4   5  -5 1196.10 78.7502   5
   4  -5   5 1329.78 94.1352   3
  -4   5  -6 2125.87 105.565   5
   4  -5   6 2049.51 115.521   3
   4  -5   7 284.889 59.2530   3
  -4   5  -7 495.746 63.9019   5
   4  -5   8-49.4590 54.6068   3
  -4   5  -8 6.12019 42.5650   5
   4  -5   9 138.800 55.5198   3
  -4   5  -9 275.016 57.5663   5
   4  -5  10 286.501 66.7174   3
  -4   5 -10 192.836 55.5708   5
  -4   5 -11 165.920 59.6846   5
  -4   5 -12 31.5328 53.2292   5
  -4   4  10 755.545 98.1748   6
  -4   4   9 82.5439 51.3510   6
  -4   4   8 82.7056 46.6479   6
  -4   4   7 677.666 79.8314   6
  -4   4   6 502.372 65.2724   6
  -4   4   5 1.88662 33.6902   6
  -4   4   4 68.8396 42.9863   6
   4  -4  -3-2.97196 32.6386   3
  -4   4   3 31.3355 40.5923   6
  -4   4   2 8136.37 187.249   6
   4  -4  -2 7782.09 166.487   3
  -4   4   1 481.708 51.8574   6
   4  -4  -1 326.554 46.2575   3
  -4   4   0 842.379 54.7912   4
  -4   4   0 699.450 57.5537   6
   4  -4   0 773.578 62.8180   3
  -4   4  -1 2077.28 85.7704   6
  -4   4  -1 2156.96 83.0357   4
   4  -4   1 2012.52 96.1121   3
  -4   4  -2 286.268 35.8743   5
  -4   4  -2 393.491 39.7563   4
  -4   4  -2 344.803 42.2603   6
   4  -4   2 344.422 52.4254   3
  -4   4  -3 456.511 43.1955   5
  -4   4  -3 497.895 42.7028   4
  -4   4  -3 437.436 44.0730   6
   4  -4   3 469.794 58.8616   3
  -4   4  -4 1718.64 78.6460   5
   4  -4   4 1830.50 98.3836   3
  -4   4  -5 2518.92 101.111   5
   4  -4   5 2432.50 116.171   3
  -4   4  -6 5195.88 148.203   5
   4  -4   6 5063.47 164.510   3
   4  -4   7 99.6688 51.6019   3
  -4   4  -7 68.5255 41.2749   5
  -4   4  -8 1796.72 102.812   5
   4  -4   8 1611.01 103.427   3
  -4   4  -9 646.407 71.2668   5
   4  -4   9 689.109 78.9863   3
  -4   4 -10 142.173 51.0421   5
  -4   4 -12 125.880 54.9230   5
  -4   4 -12 4.77153 58.3140   1
  -4   3  10-35.0290 57.2361   6
  -4   3   9 220.186 62.6093   6
  -4   3   8 449.414 72.7666   6
  -4   3   7 116.400 50.7683   6
  -4   3   6 13.4858 34.1621   6
  -4   3   5 5654.52 172.970   6
  -4   3   4 1770.42 97.0661   6
   4  -3  -3 1065.11 65.0569   3
  -4   3   3 1293.73 80.6231   6
  -4   3   2 717.651 61.5702   6
   4  -3  -2 648.030 51.5416   3
  -4   3   1 51.7201 26.3491   4
  -4   3   1 32.1061 29.4811   6
  -4   3   0 4986.27 126.041   6
  -4   3   0 4901.71 123.255   4
   4  -3   0 4792.13 131.979   3
  -4   3  -1 592.216 46.0144   6
  -4   3  -1 575.921 44.9390   4
   4  -3   1 588.080 56.7901   3
  -4   3  -2 6914.38 122.292   5
  -4   3  -2 6892.45 130.339   6
  -4   3  -2 6866.10 145.667   4
   4  -3   2 6752.50 162.854   3
  -4   3  -3 12244.5 170.729   5
  -4   3  -3 12104.7 163.839   6
   4  -3   3 11961.0 220.511   3
  -4   3  -4 925.633 57.6275   5
   4  -3   4 802.165 68.7553   3
   4  -3   5 85.8926 44.2608   3
  -4   3  -5 147.864 37.7095   5
  -4   3  -6 398.007 48.1684   5
   4  -3   6 441.673 57.6401   3
  -4   3  -7 1044.50 73.7221   5
   4  -3   7 1110.19 81.6027   3
  -4   3  -8 952.193 76.0824   5
   4  -3   8 800.948 74.9288   3
   4  -3   9-15.4574 47.2068   3
  -4   3  -9 43.5824 39.6135   5
  -4   3 -10 273.971 54.3449   5
  -4   3 -11 391.880 68.5388   5
  -4   3 -11 195.014 63.5771   1
  -4   3 -12-28.3788 45.7038   5
  -4   3 -12 129.342 61.7335   1
  -4   2  11 132.875 62.6639   6
  -4   2  10 192.865 62.5331   6
  -4   2   9 1.41071 48.9339   6
  -4   2   8 52.2275 41.3942   6
  -4   2   7 742.976 75.5585   6
  -4   2   6 1475.03 94.3475   6
  -4   2   5 529.955 61.0819   6
  -4   2   4 281.304 48.2313   6
   4  -2  -3 295.343 41.0496   3
  -4   2   3 333.405 46.6681   6
   4  -2  -2 11243.9 187.365   3
  -4   2   2 11442.4 202.096   6
   4  -2  -1 95.8125 34.7923   3
  -4   2   1 102.878 27.9874   4
  -4   2   1 99.4353 29.1239   6
  -4   2   0 3802.97 104.548   6
  -4   2   0 3767.36 109.104   4
   4  -2   0 3735.75 111.765   3
  -4   2  -1 1027.75 54.1669   6
  -4   2  -1 993.708 58.1240   4
   4  -2   1 911.158 61.0213   3
  -4   2  -2 4927.93 88.5548   5
  -4   2  -2 5066.46 105.640   6
  -4   2  -2 5009.38 125.063   4
   4  -2   2 4913.94 134.699   3
  -4   2  -3 3161.46 76.0870   6
  -4   2  -3 3243.99 79.3393   5
   4  -2   3 3336.61 113.372   3
  -4   2  -4 1514.32 62.7853   5
   4  -2   4 1511.22 80.9507   3
   4  -2   5 5.20521 37.8748   3
  -4   2  -5 65.7552 30.9922   5
  -4   2  -6 4536.06 123.720   5
   4  -2   6 4501.05 140.585   3
   4  -2   7 103.624 39.8884   3
  -4   2  -7 193.245 42.8305   5
  -4   2  -8 3483.33 130.679   5
   4  -2   8 3690.81 134.271   3
   4  -2   9 49.3119 43.6122   3
  -4   2  -9 25.7624 38.5452   5
  -4   2  -9-7.89027 46.8552   1
  -4   2 -10 118.333 46.7591   5
  -4   2 -10 142.802 52.1087   1
  -4   2 -11 11.7219 44.5812   1
  -4   2 -12 0.00000 37.9127   5
  -4   2 -13 269.090 63.4764   5
  -4   1  11-78.0758 60.6684   6
  -4   1  10-9.14623 47.2907   6
  -4   1   9 125.103 49.9195   6
  -4   1   8 320.821 58.8824   6
  -4   1   7 372.475 57.5365   6
  -4   1   6 1871.96 103.688   6
  -4   1   5 1701.28 96.1107   6
  -4   1   4 368.006 49.1480   6
  -4   1   3 1459.70 79.1194   6
  -4   1   2 1879.73 82.8678   6
  -4   1   2 1947.75 82.1366   4
   4  -1  -1 106.763 33.1078   3
  -4   1   1 93.8488 24.9469   4
  -4   1   1 81.6350 28.0635   6
  -4   1   1 82.3272 20.3778   1
   4  -1   0 8751.21 164.695   3
  -4   1   0 9035.65 155.400   6
  -4   1   0 8736.40 164.880   4
  -4   1   0 9227.01 141.564   1
  -4   1  -1 799.568 45.7557   6
  -4   1  -1 740.735 51.0719   4
   4  -1   1 696.558 53.3043   3
  -4   1  -2 12587.6 110.909   5
  -4   1  -2 12760.5 154.234   6
   4  -1   2 12954.1 133.008   2
   4  -1   2 12447.2 199.762   3
  -4   1  -3 11178.5 124.863   5
  -4   1  -3 11001.1 129.086   6
   4  -1   3 10969.8 117.074   2
   4  -1   3 10744.2 188.330   3
  -4   1  -4 4839.91 97.5984   5
   4  -1   4 4687.05 131.483   3
  -4   1  -5 4719.08 110.585   5
   4  -1   5 4760.89 134.074   3
   4  -1   6-24.2137 37.7479   3
  -4   1  -6-38.3009 30.2625   5
  -4   1  -6-82.1023 38.4342   1
   4  -1   7 15.8799 34.2969   3
  -4   1  -7 60.5392 34.3449   5
  -4   1  -7 32.3174 36.1768   1
  -4   1  -8 1175.52 78.6290   5
  -4   1  -8 1233.37 89.1679   1
   4  -1   8 1208.23 77.0955   3
  -4   1  -9 874.480 72.1985   5
  -4   1  -9 1015.21 85.7227   1
  -4   1 -10 32.4687 38.2818   1
  -4   1 -10 16.2673 37.5470   5
  -4   1 -11 78.3055 50.0832   1
  -4   1 -11 88.5025 46.2235   5
  -4   1 -12 74.2798 54.7804   1
  -4   1 -12 65.1732 47.1631   5
  -4   0  11 174.761 60.4389   6
  -4   0  10 3.51737 42.9575   6
  -4   0   9 587.738 76.0461   6
  -4   0   8 707.884 76.8196   6
  -4   0   7-4.64800 37.2373   6
  -4   0   6 331.081 52.8087   6
  -4   0   5 2521.65 112.514   6
  -4   0   4 3894.82 130.426   6
  -4   0   3 256.336 41.1267   6
  -4   0   2 4200.88 119.614   6
  -4   0   2 3936.37 112.647   4
  -4   0   1 12822.5 142.101   1
  -4   0   1 12056.5 189.180   6
  -4   0   1 11857.2 191.099   4
   4   0   0 67.2418 31.4166   3
  -4   0   0 36.3309 20.5361   1
  -4   0   0 58.8116 25.8842   4
  -4   0   0 20.9287 20.7553   6
   4   0   1 1995.43 81.4658   3
  -4   0  -1 2078.22 80.3203   4
  -4   0  -1 1980.64 67.6446   6
   4   0   1 1962.23 64.0940   2
  -4   0  -1 1975.81 70.5771   1
   4   0   2 1340.18 69.6928   3
  -4   0  -2 1335.94 50.9221   6
   4   0   2 1320.39 51.7496   2
  -4   0  -2 1292.77 62.8556   1
  -4   0  -3 7.68069 25.3082   1
  -4   0  -3 63.2215 14.2527   5
   4   0   3 15.5295 31.1952   3
   4   0   3 24.2470 19.9888   2
  -4   0  -3 23.6682 11.3058   6
  -4   0  -4 655.285 35.3083   5
   4   0   4 630.032 50.9488   3
   4   0   4 686.631 40.7753   2
  -4   0  -4 607.734 53.3584   1
   4   0   5 15.3050 23.3137   2
   4   0   5 12.7925 27.1383   3
  -4   0  -5 22.7708 21.9019   5
  -4   0  -5 7.17791 32.1061   1
  -4   0  -6 9280.82 162.639   5
  -4   0  -6 8613.46 192.910   1
   4   0   6 9255.60 179.235   3
  -4   0  -7 603.186 54.7831   5
  -4   0  -7 505.737 58.3632   1
   4   0   7 598.728 56.2507   3
  -4   0  -8 687.740 67.6331   5
  -4   0  -8 603.197 63.9397   1
   4   0   8 703.053 59.1082   3
  -4   0  -9 67.2550 43.8419   1
  -4   0  -9 77.3468 38.8128   5
  -4   0 -10 76.6434 45.4754   1
  -4   0 -10-14.4314 35.8382   5
  -4   0 -11 442.253 67.1172   1
  -4   0 -11 399.427 59.5038   5
  -4   0 -12 38.2432 47.0217   1
  -4   0 -12 46.1103 39.4777   5
  -4   0 -13 143.111 54.0968   5
  -4  -1  11 139.672 53.0903   6
  -4  -1  10 81.0206 50.2121   6
  -4  -1   9-24.0895 47.1177   6
  -4  -1   8-16.4314 38.9836   6
  -4  -1   7 1577.68 99.3479   6
  -4  -1   6 4542.90 155.309   6
  -4  -1   5 739.352 66.1247   6
  -4  -1   4 1746.70 90.5955   6
  -4  -1   3 209.513 37.6712   6
  -4  -1   2 276.809 36.4155   4
  -4  -1   2 269.786 36.9606   6
  -4  -1   1 6596.37 142.613   6
  -4  -1   1 6531.06 140.364   4
  -4  -1   1 6664.82 104.606   1
  -4  -1   0 214.803 29.4306   6
  -4  -1   0 237.449 29.4508   1
  -4  -1   0 156.011 28.5274   4
   4   1   0 186.825 31.2684   2
   4   1   1 15.9897 24.2581   2
  -4  -1  -1-10.2247 22.0201   1
  -4  -1  -1 3.19402 17.2756   6
   4   1   2 13311.5 197.757   3
  -4  -1  -2 13460.5 188.192   1
   4   1   2 13117.8 169.059   2
  -4  -1  -2 13329.1 158.578   6
   4   1   3 18501.1 233.741   3
  -4  -1  -3 18051.6 233.954   1
  -4  -1  -3 17648.8 139.744   5
  -4  -1  -3 18014.1 166.623   6
   4   1   3 18377.3 199.228   2
  -4  -1  -4 1910.39 84.2931   1
   4   1   4 2094.51 83.9739   3
  -4  -1  -4 1864.02 55.2727   5
   4   1   4 1921.41 69.3653   2
  -4  -1  -5 820.700 63.8555   1
   4   1   5 819.166 56.8490   3
  -4  -1  -5 804.848 45.8715   5
   4   1   5 816.364 53.4432   2
  -4  -1  -6 642.585 62.5209   1
   4   1   6 716.694 54.9518   3
  -4  -1  -6 722.468 49.4877   5
   4   1   6 645.212 51.8611   2
   4   1   7 1552.68 77.8461   3
  -4  -1  -7 1432.34 86.4514   1
  -4  -1  -7 1475.82 75.3423   5
   4   1   7 1407.24 74.1449   2
  -4  -1  -8 1321.52 88.2892   1
  -4  -1  -8 1445.03 81.0096   5
   4   1   8 1422.61 77.8114   2
  -4  -1  -9 35.1704 37.7951   1
  -4  -1  -9 47.0027 37.5426   5
  -4  -1 -10-2.19189 41.7742   1
  -4  -1 -10 34.5037 39.1139   5
  -4  -1 -11 74.6363 44.2467   5
  -4  -1 -11 109.203 51.5344   1
  -4  -1 -12 44.5869 41.8433   5
  -4  -1 -12 33.7655 50.7564   1
  -4  -2  11 31.4845 45.9141   6
  -4  -2  10-0.58905 43.3555   6
  -4  -2   9 400.607 65.1145   6
  -4  -2   8 89.8815 44.2639   6
  -4  -2   7 33.0769 35.3983   6
  -4  -2   6 953.386 78.1275   6
  -4  -2   5 2.03221 29.3155   6
  -4  -2   4 3234.67 121.978   6
  -4  -2   3 37.0287 27.6989   6
   4   2  -2 450.154 30.1372   5
  -4  -2   2 401.531 43.9182   6
  -4  -2   2 412.404 41.1464   4
   4   2  -1 6163.69 80.2777   5
   4   2  -1 6105.95 136.807   2
  -4  -2   1 6028.44 138.868   6
  -4  -2   1 5875.39 133.583   4
   4   2   0 5358.78 64.0757   5
  -4  -2   0 5691.48 108.733   1
  -4  -2   0 5516.90 127.411   4
   4   2   0 5570.27 125.579   2
  -4  -2   0 5624.34 125.650   6
  -4  -2  -1 244.650 31.6148   1
  -4  -2  -1 265.223 31.9299   6
   4   2   1 246.543 34.3079   2
  -4  -2  -2 297.466 36.6034   1
  -4  -2  -2 296.110 29.0116   6
   4   2   2 249.688 35.5796   2
   4   2   3 3178.95 94.4210   2
  -4  -2  -3 3085.09 63.0540   5
  -4  -2  -3 3183.27 100.146   1
  -4  -2  -3 3191.01 77.4845   6
  -4  -2  -4 4311.64 87.8312   5
  -4  -2  -4 4434.52 123.534   1
   4   2   4 4464.81 112.653   2
   4   2   5 91.4700 34.9936   2
  -4  -2  -5 69.3638 36.5808   1
  -4  -2  -5 48.5600 18.3267   5
   4   2   6 68.7370 34.9740   2
  -4  -2  -6 53.2049 27.5381   5
  -4  -2  -6 36.9360 34.5495   1
  -4  -2  -7 1157.65 80.1560   1
  -4  -2  -7 1070.25 64.9944   5
   4   2   7 986.281 67.6305   2
  -4  -2  -8 354.991 54.8928   1
  -4  -2  -8 325.664 46.5553   5
   4   2   8 310.470 52.0119   2
  -4  -2  -9 373.477 51.2876   5
  -4  -2  -9 417.334 60.0055   1
   4   2   9 442.503 61.0589   2
  -4  -2 -10 147.905 43.9206   5
  -4  -2 -10 64.9678 42.2404   1
   4   2  10 78.4780 45.0838   2
  -4  -2 -11 244.434 52.2747   5
  -4  -2 -11 262.163 61.1150   1
  -4  -2 -12 4.28587 48.4659   1
  -4  -2 -12 96.5535 42.2931   5
  -4  -2 -13 103.800 48.6560   5
  -4  -3  10 166.973 57.0957   6
  -4  -3   9 210.405 56.7463   6
  -4  -3   8 688.087 76.3095   6
  -4  -3   7 32.3152 37.7985   6
  -4  -3   6 737.417 71.7261   6
  -4  -3   5 351.348 52.6826   6
  -4  -3   4-13.3240 32.3897   6
   4   3  -3 944.819 52.2992   5
  -4  -3   3 907.693 66.7874   6
   4   3  -2-15.7460 23.7320   5
   4   3  -2-6.83380 33.2142   2
  -4  -3   2 22.0731 26.5575   6
  -4  -3   2 4.22928 21.1445   4
   4   3  -1-5.41276 20.0106   5
   4   3  -1 26.5605 29.2270   2
  -4  -3   1 8.81602 25.8361   6
  -4  -3   1-5.90483 21.4588   4
   4   3   0 5160.67 86.4822   5
  -4  -3   0 5282.80 125.181   4
   4   3   0 5306.65 130.007   2
   4   3   1 1742.24 77.0855   2
  -4  -3  -1 1818.85 72.0976   1
  -4  -3  -2 10653.8 174.553   1
   4   3   2 10479.4 177.896   2
  -4  -3  -3 767.703 56.9781   1
   4   3   3 763.241 56.3997   2
  -4  -3  -4 4267.07 92.3700   5
  -4  -3  -4 4247.87 122.208   1
   4   3   4 4433.98 121.096   2
  -4  -3  -5 102.995 24.2261   5
   4   3   5 113.146 39.0960   2
  -4  -3  -5 100.417 37.4577   1
  -4  -3  -6 239.324 33.6711   5
  -4  -3  -6 242.699 44.2307   1
   4   3   6 278.968 47.4375   2
  -4  -3  -7 5084.68 133.815   5
  -4  -3  -7 5086.14 152.802   1
   4   3   7 4930.75 144.514   2
  -4  -3  -8 220.600 52.5512   1
  -4  -3  -8 142.183 37.8170   5
   4   3   8 222.750 49.6273   2
  -4  -3  -9 1219.53 79.2795   5
  -4  -3  -9 1123.13 84.6851   1
   4   3   9 1298.96 88.8639   2
  -4  -3 -10 205.115 55.2239   1
  -4  -3 -10 125.689 38.3839   5
   4   3  10 195.627 53.7938   2
  -4  -3 -11-7.04944 42.3714   1
  -4  -3 -11 36.5014 35.3849   5
   4   3  11 19.3840 51.5261   2
  -4  -3 -12-14.9931 34.7880   5
  -4  -3 -12-19.7294 51.6972   1
  -4  -3 -13-55.9986 30.8019   5
  -4  -4  10 130.307 51.9466   6
  -4  -4   9 121.876 51.6311   6
  -4  -4   8-20.0777 46.3923   6
  -4  -4   7-13.2299 36.3739   6
  -4  -4   6 929.559 79.1876   6
  -4  -4   5 458.601 59.0968   6
   4   4  -4 128.019 36.0041   5
  -4  -4   4 153.947 43.4242   6
   4   4  -3 2053.50 80.5845   5
  -4  -4   3 1892.41 95.4707   6
   4   4  -3 1984.01 99.2680   2
   4   4  -2 4213.75 104.345   5
  -4  -4   2 4206.75 134.146   6
  -4  -4   2 4133.29 111.181   4
   4   4  -2 4168.17 130.370   2
   4   4  -1 3903.89 94.7901   5
  -4  -4   1 3933.33 107.358   4
   4   4  -1 3842.41 122.468   2
   4   4   0 7.47654 29.9486   2
  -4  -4   0-1.55458 20.2912   4
   4   4   1 3.60728 30.2709   2
   4   4   2 233.409 41.3764   2
   4   4   3 3325.27 111.340   2
  -4  -4  -3 3439.12 110.033   1
   4   4   4 12021.3 209.470   2
  -4  -4  -4 12225.9 210.833   1
  -4  -4  -5 1122.98 58.9146   5
  -4  -4  -5 1132.92 74.8428   1
   4   4   5 1131.31 60.0875   6
   4   4   5 1225.59 78.0416   2
  -4  -4  -6 3884.40 114.353   5
   4   4   6 4152.59 136.230   2
  -4  -4  -6 3734.50 129.404   1
   4   4   7 211.503 52.4714   2
  -4  -4  -7 165.761 37.6590   5
  -4  -4  -7 169.563 46.2946   1
  -4  -4  -8 24.1625 42.5202   1
  -4  -4  -8 9.42972 24.8484   5
   4   4   8-36.4657 46.1549   2
  -4  -4  -9 207.373 54.9665   1
  -4  -4  -9 167.879 36.7183   5
   4   4   9 167.416 50.9399   2
  -4  -4 -10 56.1948 45.5826   1
   4   4  10 50.3375 50.2639   2
  -4  -4 -11 371.636 66.9796   1
   4   4  11 293.443 68.3624   2
  -4  -4 -12 211.197 69.5341   1
   4   4  12 91.2974 60.2593   2
   4   4  13 38.9936 61.6283   2
  -4  -5  10 159.557 58.7568   6
  -4  -5   9-15.3286 50.9699   6
  -4  -5   8 117.125 50.2540   6
  -4  -5   7 251.558 57.2179   6
  -4  -5   6 1201.02 91.8423   6
   4   5  -5 426.966 54.3526   5
  -4  -5   5 425.225 60.0277   6
   4   5  -4-19.1237 35.9064   5
  -4  -5   4-12.9511 37.1789   6
   4   5  -3 153.619 37.5627   5
   4   5  -3 128.570 45.7211   2
   4   5  -2 24.7474 28.0471   5
   4   5  -2 60.3257 42.0583   2
  -4  -5   2 64.8959 22.6013   4
   4   5  -1 10.5989 36.6947   2
   4   5  -1-16.5431 29.2760   5
  -4  -5   0 1687.41 71.5853   4
   4   5   0 1717.88 88.3542   2
   4   5   1-13.2917 34.9418   2
   4   5   2 3379.40 117.937   2
   4   5   3 75.5570 40.8883   2
   4   5   4 2732.89 111.071   2
   4   5   4 2785.66 99.1169   6
   4   5   5 1336.06 85.1442   2
   4   5   5 1275.32 71.8306   6
   4   5   6 81.0107 44.2035   2
  -4  -5  -6 83.4936 29.9754   5
  -4  -5  -6 127.299 46.1762   1
  -4  -5  -7 747.013 60.9317   5
   4   5   7 859.594 78.0442   2
  -4  -5  -7 799.408 71.9606   1
   4   5   8 80.3905 48.0620   2
  -4  -5  -8 16.2530 30.4816   5
  -4  -5  -8 56.5966 43.5404   1
  -4  -5  -9 146.576 42.2514   5
  -4  -5  -9 103.746 45.9235   1
   4   5   9 163.022 51.3004   2
  -4  -5 -10 419.820 59.0881   5
   4   5  10 468.233 73.0792   2
  -4  -5 -10 440.216 65.4698   1
  -4  -5 -11 99.0241 49.5916   1
  -4  -5 -11 161.440 49.0047   5
   4   5  11 111.413 62.2227   2
   4   5  12 129.299 68.5177   2
  -4  -5 -12 137.487 41.7757   5
  -4  -5 -13 217.906 53.1947   5
   4   5  13 60.6557 74.0642   2
  -4  -6  10 201.396 61.2999   6
  -4  -6   9 238.824 59.2322   6
  -4  -6   8-8.36932 44.5982   6
  -4  -6   7 64.8978 43.2794   6
  -4  -6   6 84.8250 49.3780   6
   4   6  -5 832.934 71.1285   5
  -4  -6   5 868.103 81.1593   6
   4   6  -4 692.313 63.9721   5
   4   6  -3 65.5065 37.6749   5
   4   6  -3 3.73666 40.3652   2
   4   6  -2 2702.70 104.882   5
   4   6  -2 2650.02 117.542   2
   4   6  -1 788.560 60.0002   5
   4   6  -1 762.682 70.0375   2
   4   6   0 50.8058 43.9097   2
  -4  -6   0 38.8860 18.4316   4
   4   6   1 4.47249 39.2489   2
   4   6   2 786.882 69.4275   2
   4   6   3 7190.75 180.329   2
   4   6   3 7031.86 170.713   6
   4   6   4 2698.59 118.814   2
   4   6   4 2563.77 108.846   6
   4   6   5 2134.37 111.058   2
   4   6   5 2393.39 102.549   6
   4   6   6 2324.81 118.564   2
   4   6   7 923.850 83.3772   2
  -4  -6  -8 943.758 72.7907   5
   4   6   8 1019.19 91.3010   2
  -4  -6  -9 1193.95 86.0805   5
   4   6   9 1114.88 97.6636   2
   4   6  10 49.2946 53.5305   2
  -4  -6 -11 1716.69 112.163   5
   4   6  11 1735.18 127.367   2
  -4  -6 -12 440.850 58.8883   5
   4   6  12 521.234 85.9782   2
  -4  -7   9 14.9397 52.3627   6
  -4  -7   8 129.931 53.0152   6
  -4  -7   7 76.8171 50.9353   6
  -4  -7   6 31.9527 40.6258   6
   4   7  -5 47.1056 44.7990   5
   4   7  -4-65.0163 46.3602   5
   4   7  -4 6.27058 45.8197   2
   4   7  -3 900.922 73.3534   5
   4   7  -3 879.643 79.7577   2
   4   7  -2 789.050 68.2241   5
   4   7  -2 711.344 70.7077   2
   4   7  -1 221.051 47.5612   5
   4   7  -1 159.562 50.9435   2
   4   7   0 8204.91 203.279   2
   4   7   1 2.49123 43.8026   2
   4   7   2 2414.90 115.640   2
   4   7   2 2532.61 115.530   6
   4   7   3 60.3764 46.3958   6
   4   7   3 96.1297 51.2792   2
   4   7   4 956.104 81.0017   2
   4   7   4 1000.69 81.1416   6
   4   7   5 8219.23 212.816   2
   4   7   5 8312.35 198.748   6
   4   7   6 5596.93 184.138   2
   4   7   6 5200.91 159.828   6
   4   7   7 385.408 65.5493   2
   4   7   8 2932.18 145.246   2
   4   7   9 269.483 70.5543   2
   4   7  10 9.66341 57.8580   2
   4   7  11 108.622 61.3023   2
  -4  -7 -11 236.490 47.5944   5
  -4  -7 -12 279.869 48.8222   5
   4   7  12 1.21927 64.9592   2
  -4  -8   8 87.9823 53.3582   6
  -4  -8   7 64.2115 52.3358   6
  -4  -8   6 159.218 58.4897   6
   4   8  -5 31.5984 54.0865   5
   4   8  -4 482.981 66.5325   5
   4   8  -4 446.246 69.7989   2
   4   8  -3 226.828 51.0263   5
   4   8  -3 341.297 62.2069   2
   4   8  -2 821.685 75.1361   5
   4   8  -2 681.980 74.7291   2
   4   8  -1 54.3682 41.4785   5
   4   8  -1-22.5789 47.2657   2
   4   8   0 2064.46 114.909   2
   4   8   1 2025.05 112.859   2
   4   8   1 2195.11 117.483   6
   4   8   2 5936.55 182.527   2
   4   8   2 5897.34 181.732   6
   4   8   3 1820.43 110.064   2
   4   8   3 1667.02 104.869   6
   4   8   4 50.8106 50.3525   2
   4   8   4 42.5276 48.1834   6
   4   8   5-30.3093 55.4772   2
   4   8   5 114.376 53.7802   6
   4   8   6 388.466 70.3138   2
   4   8   6 328.570 61.5197   6
   4   8   7 14.5588 54.1030   2
   4   8   8 207.963 64.1016   2
   4   8   9 186.728 63.8404   2
   4   8  10 368.494 81.0071   2
   4   8  11 455.627 94.1549   2
  -4  -9   7-122.875 60.2596   6
   4   9  -4 278.070 64.2362   5
   4   9  -4 104.917 58.0810   2
   4   9  -3 315.044 60.0423   5
   4   9  -3 438.820 74.3952   2
   4   9  -2 1708.76 106.106   5
   4   9  -2 1581.21 108.465   2
   4   9  -1 243.666 60.3549   2
   4   9   0 236.593 62.8643   2
   4   9   1 584.469 74.3628   2
   4   9   1 669.534 79.1021   6
   4   9   2 229.168 62.2465   6
   4   9   2 203.996 60.0378   2
   4   9   3 531.049 73.7918   2
   4   9   3 476.938 70.9262   6
   4   9   4 450.090 69.7734   2
   4   9   4 424.666 68.3144   6
   4   9   5 285.241 66.3877   2
   4   9   5 283.841 66.6702   6
   4   9   6 212.573 58.9863   2
   4   9   6 184.065 58.6766   6
   4   9   7 2180.22 138.734   2
   4   9   8 542.908 84.3607   2
   4   9   9 79.6045 64.4593   2
   4   9  10 3.35192 64.2008   2
   4  10  -5-79.0270 65.6842   5
   4  10  -4 81.2706 56.9172   5
   4  10  -4-65.2551 59.3424   2
   4  10  -3 649.396 82.8177   5
   4  10  -3 681.878 83.9626   2
   4  10  -2 993.445 91.4646   5
   4  10  -2 972.926 95.3857   2
   4  10  -1 30.6251 54.9665   5
   4  10  -1-23.5649 54.9575   2
   4  10   0 248.492 66.4125   2
   4  10   1 994.049 94.1714   2
   4  10   1 958.077 94.9445   6
   4  10   2 241.610 65.3801   6
   4  10   2 309.784 73.3089   2
   4  10   3 421.157 74.7513   2
   4  10   3 471.356 75.6482   6
   4  10   4 914.104 95.2731   2
   4  10   4 805.595 89.4228   6
   4  10   5 66.9170 60.1207   2
   4  10   5 56.7932 61.2883   6
   4  10   6 175.954 64.3870   2
   4  10   6 24.1209 56.6242   6
   4  10   7 67.6897 58.9832   2
   4  10   8 90.2172 66.2071   2
   4  10   9 218.932 79.9121   2
   4  11  -5 97.4213 59.1296   5
   4  11  -4 133.208 66.6148   5
   4  11  -4-54.5674 62.8972   2
   4  11  -3 299.549 69.1407   5
   4  11  -3 555.485 85.8825   2
   4  11  -2 332.626 67.1105   5
   4  11  -2 272.312 65.3275   2
   4  11  -1 87.6413 54.9799   5
   4  11  -1 116.103 60.6943   2
   4  11   0 279.912 69.6898   2
   4  11   1-38.1556 56.4767   6
   4  11   1-66.2721 62.8263   2
   4  11   2 146.968 63.2003   6
   4  11   2 174.899 70.1357   2
   4  11   3 25.5789 58.7530   2
   4  11   3 48.3516 57.6104   6
   4  11   4 82.6966 60.5203   2
   4  11   4 34.1027 59.8416   6
   4  11   5 255.365 69.6563   2
   4  11   5 262.957 74.4828   6
   4  11   6 73.3530 75.9876   2
   4  11   6 47.6742 67.1156   6
   4  11   7 535.072 94.6758   2
   4  12  -3-124.319 64.7693   5
   4  12  -2-5.57950 58.6168   5
   4  12  -2-70.2936 67.1237   2
   4  12  -1-89.6498 59.4693   5
   4  12  -1 120.769 67.4392   2
   4  12   0 36.0732 64.8860   2
   4  12   1 251.942 74.7681   6
   4  12   1 340.441 80.3999   2
   4  12   2 192.630 79.2603   6
   4  12   2 39.5864 61.1740   2
   4  12   3 41.3683 64.5815   6
   4  12   3 163.732 74.9851   2
   4  12   4 281.001 80.9601   2
   4  12   4 256.348 75.1713   6
   4  12   5 269.007 89.2373   2
   4  12   5 117.465 71.2575   6
   4  12   6 64.3231 74.0577   6
   4  13   0-63.8124 74.0581   2
   4  13   1 177.543 82.8515   2
  -5  10   1 335.644 87.2598   6
  -5  10   0-49.2642 67.5443   6
   5 -10   1 977.524 108.545   3
   5 -10   2 104.761 64.9441   3
   5 -10   3 1.07408 60.5808   3
  -5   9   3 12.2650 67.4635   6
  -5   9   2 1334.31 119.523   6
  -5   9   1 345.857 81.0236   6
   5  -9   0 116.045 54.8450   3
  -5   9   0 314.216 71.6888   6
   5  -9   1 170.010 64.0737   3
   5  -9   2 353.459 77.0760   3
   5  -9   3 180.647 70.0550   3
   5  -9   4 184.190 72.0734   3
   5  -9   5 477.440 82.1115   3
  -5   8   5 29.2507 62.7139   6
  -5   8   4 79.0402 64.0542   6
  -5   8   3 1208.82 115.290   6
  -5   8   2 5.91877 58.1433   6
  -5   8   1-36.0378 58.1923   6
   5  -8   0-22.2417 54.2702   3
  -5   8   0 68.3491 57.0899   6
   5  -8   1 1356.62 107.606   3
   5  -8   2 480.494 77.1852   3
   5  -8   3 80.8923 52.6153   3
   5  -8   4 153.999 60.4049   3
   5  -8   5 102.939 63.0887   3
   5  -8   6 505.155 86.9833   3
   5  -8   7 20.9844 67.5316   3
  -5   7   6-44.6592 65.5602   6
  -5   7   5 88.4401 60.2132   6
  -5   7   4 0.14688 55.4485   6
  -5   7   3 1203.55 101.995   6
  -5   7   2 747.890 83.7108   6
  -5   7   1 542.214 76.1133   6
   5  -7  -1 423.498 65.5480   3
   5  -7   0 259.709 60.1433   3
  -5   7   0 337.355 62.6555   6
   5  -7   1-33.5460 47.0559   3
  -5   7  -1-24.9045 45.8086   6
   5  -7   2 58.7144 45.0044   3
   5  -7   3 1794.68 119.508   3
   5  -7   4 606.366 81.8868   3
   5  -7   5 399.966 75.8341   3
   5  -7   6 26.6974 58.7121   3
   5  -7   7 193.188 67.1458   3
   5  -7   8 159.545 70.2592   3
   5  -7   9 143.256 75.3869   3
  -5   6   7-2.66402 54.5338   6
  -5   6   6 1279.96 112.903   6
  -5   6   5 42.6152 51.0908   6
  -5   6   4 2731.08 142.165   6
  -5   6   3 315.968 62.5619   6
  -5   6   2 60.8840 52.0947   6
  -5   6   1 2752.47 128.514   6
   5  -6  -1 2558.52 121.196   3
  -5   6   0 484.105 62.3938   6
   5  -6   0 474.132 64.7471   3
  -5   6  -1 866.981 76.7532   6
   5  -6   1 765.473 77.6511   3
   5  -6   2 802.667 78.9736   3
   5  -6   3 23.0361 41.1254   3
   5  -6   4 714.795 78.5207   3
   5  -6   5 287.507 63.1447   3
   5  -6   6 1016.47 99.4539   3
   5  -6   7 313.264 71.8339   3
   5  -6   8 39.5630 55.5163   3
   5  -6   9 95.0972 57.2420   3
   5  -6  10-38.5132 55.7855   3
  -5   5   8 69.8250 60.1477   6
  -5   5   7 1734.35 127.231   6
  -5   5   6 66.4511 50.9616   6
  -5   5   5 47.9841 46.8978   6
  -5   5   4 1158.86 93.3606   6
  -5   5   3 65.6396 40.3836   6
   5  -5  -2 201.865 44.5212   3
  -5   5   2 147.498 47.6474   6
  -5   5   1 1104.41 79.7074   6
   5  -5  -1 1105.58 80.2105   3
   5  -5   0 47.3006 37.0971   3
  -5   5   0 159.028 47.3208   6
  -5   5  -1 4514.27 141.710   6
  -5   5  -1 4446.67 131.403   4
   5  -5   1 4384.93 156.424   3
  -5   5  -2 816.513 59.1549   4
   5  -5   2 683.272 74.4056   3
   5  -5   3 928.424 82.0537   3
   5  -5   4-20.1151 46.7488   3
   5  -5   5 632.288 77.2146   3
   5  -5   6 241.680 56.7952   3
   5  -5   7-23.5577 47.4025   3
   5  -5   8 150.746 56.0498   3
   5  -5   9 62.0082 49.5317   3
  -5   4   8 34.3979 56.1357   6
  -5   4   7 21.8663 41.6576   6
  -5   4   6 24.0692 49.1793   6
  -5   4   5-6.58545 48.4354   6
  -5   4   4 1831.02 109.957   6
  -5   4   3 87.8164 43.8645   6
   5  -4  -2 194.441 42.9298   3
  -5   4   2 291.015 49.8190   6
  -5   4   1 4397.95 144.277   6
   5  -4  -1 3911.94 136.583   3
   5  -4   0 180.127 45.3329   3
  -5   4   0 202.893 37.5093   4
  -5   4   0 162.316 41.0269   6
   5  -4   1 288.708 52.8722   3
  -5   4  -1 320.342 46.5387   6
  -5   4  -1 373.622 45.2975   4
  -5   4  -2 1372.51 75.2636   6
  -5   4  -2 1352.83 76.7786   4
   5  -4   2 1401.79 90.4535   3
  -5   4  -3 498.856 48.9980   4
   5  -4   3 493.064 61.8302   3
  -5   4  -4 4547.74 136.127   4
   5  -4   4 4697.18 163.175   3
   5  -4   5-32.0180 48.0175   3
   5  -4   6 350.517 61.0455   3
   5  -4   7 238.130 57.9411   3
   5  -4   8 826.053 83.1984   3
   5  -4   9-33.9892 55.2809   3
   5  -4  10 21.3214 48.6592   3
  -5   4 -11-58.1189 54.6200   1
  -5   3   9 512.374 85.3187   6
  -5   3   8 377.066 73.4485   6
  -5   3   7 397.517 71.7611   6
  -5   3   6 12.8070 40.8982   6
  -5   3   5 745.033 78.2849   6
  -5   3   4 245.869 52.8119   6
   5  -3  -3 33.7751 35.2216   3
  -5   3   3 10.6910 34.9478   6
   5  -3  -2-12.1265 36.3024   3
  -5   3   2 31.2746 37.6198   6
  -5   3   1 478.354 55.5807   6
  -5   3   1 447.620 49.6017   4
   5  -3  -1 357.023 50.1679   3
  -5   3   0 2428.83 100.393   6
  -5   3   0 2357.01 98.1393   4
   5  -3   0 2282.58 103.539   3
  -5   3  -1 9339.02 180.457   6
  -5   3  -1 9239.69 188.849   4
   5  -3   1 8930.60 199.560   3
  -5   3  -2 3097.76 99.7986   6
  -5   3  -2 3132.93 112.974   4
   5  -3   2 2986.08 121.474   3
  -5   3  -3 2383.02 100.650   4
   5  -3   3 2300.90 109.869   3
   5  -3   4 252.320 54.7630   3
   5  -3   5 1877.04 104.221   3
   5  -3   6 397.030 63.8870   3
   5  -3   7 278.982 57.1404   3
   5  -3   8 944.299 86.8899   3
   5  -3   9 170.979 56.3144   3
  -5   3 -10 73.0336 49.6095   1
  -5   3 -11 164.474 66.8269   1
  -5   3 -12-84.9652 59.3689   1
  -5   2   9 47.0871 57.2132   6
  -5   2   8 44.7272 49.3193   6
  -5   2   7 141.818 52.8931   6
  -5   2   6 771.075 78.9148   6
  -5   2   5 190.196 48.8878   6
  -5   2   4 566.924 64.2481   6
  -5   2   3 5074.54 157.760   6
   5  -2  -2 88.6816 39.9652   3
  -5   2   2 103.762 38.0783   6
   5  -2  -1 3804.35 126.291   3
  -5   2   1 3861.86 125.759   4
  -5   2   1 3859.79 124.517   6
   5  -2   0 806.460 68.3378   3
  -5   2   0 758.208 59.3299   6
  -5   2   0 856.873 64.3286   4
  -5   2  -1 5867.30 137.288   6
  -5   2  -1 5890.35 152.244   4
   5  -2   1 5494.72 152.221   3
   5  -2   2 259.916 51.9133   3
  -5   2  -2 220.301 33.5286   6
  -5   2  -2 240.029 38.9082   4
   5  -2   3 14.1769 37.9513   3
   5  -2   4 3662.76 133.001   3
   5  -2   5 2237.77 108.963   3
   5  -2   6 1033.68 79.0530   3
   5  -2   7 243.443 53.3007   3
  -5   2  -7 344.352 60.0987   1
   5  -2   8 44.1233 43.3445   3
  -5   2  -8 92.0735 47.0446   1
   5  -2   9 67.8217 43.2183   3
  -5   2  -9 142.459 53.8222   1
  -5   2 -10 21.0135 47.0702   1
  -5   2 -11-36.1003 64.8071   1
  -5   2 -12 32.3174 52.5950   1
  -5   1  10 9.32010 62.1153   6
  -5   1   9 495.088 77.8424   6
  -5   1   8 543.364 76.1055   6
  -5   1   7 873.904 82.6878   6
  -5   1   6 735.456 76.3367   6
  -5   1   5 1909.01 108.779   6
  -5   1   4 232.239 46.9826   6
  -5   1   3 858.750 71.9895   6
  -5   1   2 1439.77 82.5158   6
  -5   1   2 1432.27 81.5421   4
   5  -1  -1 4029.16 126.584   3
  -5   1   1 3965.84 125.120   6
  -5   1   1 3972.05 126.703   4
   5  -1   0 11740.6 214.969   3
  -5   1   0 11893.0 200.385   6
  -5   1   0 11907.9 214.686   4
  -5   1   0 12058.1 177.495   1
   5  -1   1 4222.09 131.999   3
  -5   1  -1 4231.08 112.919   6
  -5   1  -1 4252.81 128.327   4
  -5   1  -1 4259.02 115.498   1
   5  -1   2 92.2168 37.3384   3
  -5   1  -2 171.364 30.6080   6
  -5   1  -2 115.233 31.1184   4
  -5   1  -2 113.493 35.7090   1
  -5   1  -3 7262.25 170.118   1
   5  -1   3 7006.95 170.193   3
   5  -1   4 161.460 40.5865   3
  -5   1  -4 192.396 44.5619   1
  -5   1  -5 450.974 58.7115   1
   5  -1   5 444.975 58.9904   3
   5  -1   6 151.391 47.9748   3
  -5   1  -6 140.071 48.8636   1
  -5   1  -7 357.270 60.8531   1
   5  -1   7 298.401 50.9599   3
  -5   1  -8 608.289 69.7466   1
   5  -1   8 693.780 69.9688   3
  -5   1  -9 94.4515 46.6077   1
   5  -1   9 148.978 50.2969   3
  -5   1 -10 153.160 55.6543   1
  -5   1 -11 55.6921 53.9616   1
  -5   1 -12 49.8822 54.3196   1
  -5   1 -13-26.4796 65.9240   1
  -5   0  10 229.111 65.5797   6
  -5   0   9 4.36240 45.9995   6
  -5   0   8 81.6561 48.9214   6
  -5   0   7 25.0441 38.3667   6
  -5   0   6 468.317 65.4621   6
  -5   0   5 14.2115 36.7332   6
  -5   0   4 599.767 64.5629   6
  -5   0   3 7440.23 185.575   6
  -5   0   2 233.567 42.4189   6
  -5   0   2 249.809 41.7561   4
  -5   0   1 1359.90 75.1181   6
  -5   0   1 1212.21 73.5117   4
  -5   0   0 1091.35 56.7787   1
  -5   0   0 1053.18 63.0760   6
  -5   0   0 1085.83 68.8837   4
  -5   0  -1 1317.49 66.3014   1
   5   0   1 1340.38 78.6621   3
  -5   0  -1 1341.13 65.7556   6
  -5   0  -1 1320.50 73.9593   4
   5   0   1 1374.33 62.6910   2
  -5   0  -2 36.2356 30.5847   1
   5   0   2 26.1917 33.4777   3
   5   0   2 25.6253 26.7685   2
  -5   0  -2 22.6552 20.8874   6
   5   0   3 804.259 62.7905   3
  -5   0  -3 694.844 40.6278   6
   5   0   3 798.293 47.4539   2
  -5   0  -3 723.532 56.5694   1
   5   0   4 3276.67 118.989   3
  -5   0  -4 3280.14 117.607   1
   5   0   5 1675.75 88.7414   3
  -5   0  -5 1580.41 88.9530   1
  -5   0  -6 216.751 45.6842   1
   5   0   6 236.610 46.0089   3
  -5   0  -7 3.52769 40.0799   1
   5   0   7-23.5262 39.0555   3
  -5   0  -8 614.969 71.7570   1
   5   0   8 536.132 59.6424   3
  -5   0  -9 211.479 53.0083   1
  -5   0 -10 63.3739 51.4225   1
  -5   0 -11-7.69608 48.5545   1
  -5   0 -11-10.8346 39.9394   5
  -5   0 -12-132.644 57.7975   1
  -5   0 -12 88.0529 52.0360   5
  -5   0 -13 159.820 61.8627   1
  -5   0 -13 296.309 59.5039   5
  -5  -1  10 134.988 58.6853   6
  -5  -1   9 6.08866 44.3953   6
  -5  -1   8 25.7892 42.2265   6
  -5  -1   7 97.4758 44.2401   6
  -5  -1   6 69.1896 41.5598   6
  -5  -1   5 1366.49 92.6153   6
  -5  -1   4 2138.01 108.239   6
  -5  -1   3 50.9977 32.1045   6
  -5  -1   2 1121.65 72.9880   6
  -5  -1   2 1114.04 71.0871   4
  -5  -1   1 1181.89 71.7608   6
  -5  -1   1 1103.07 70.2364   4
  -5  -1   0 6903.75 129.281   1
  -5  -1   0 7021.30 155.487   6
  -5  -1   0 6740.52 159.551   4
   5   1   0 6825.22 147.217   2
  -5  -1  -1 5071.15 120.419   1
  -5  -1  -1 5009.75 123.728   6
  -5  -1  -1 4790.18 136.074   4
   5   1   1 5028.09 120.833   2
  -5  -1  -2 801.595 57.0530   1
  -5  -1  -2 734.002 47.9549   6
   5   1   2 737.164 50.0184   2
   5   1   3 2473.31 101.382   3
  -5  -1  -3 2336.59 93.7975   1
  -5  -1  -3 2408.74 74.5194   6
   5   1   3 2435.22 83.2778   2
   5   1   4 878.716 67.2685   3
  -5  -1  -4 721.226 59.8334   1
   5   1   4 814.053 54.5216   2
   5   1   5 2162.31 98.5725   3
  -5  -1  -5 1966.76 97.8781   1
   5   1   5 2232.57 82.8193   2
   5   1   6 770.391 65.9428   3
  -5  -1  -6 562.932 59.9183   1
   5   1   7 930.519 70.5092   3
  -5  -1  -7 821.760 74.3480   1
   5   1   8 1498.34 86.2882   3
  -5  -1  -8 1415.24 95.8044   1
  -5  -1  -9 129.839 49.3380   1
  -5  -1 -10 1119.81 95.5988   1
  -5  -1 -10 1211.01 86.3850   5
  -5  -1 -11 67.8943 40.7508   5
  -5  -1 -11 227.424 58.9978   1
  -5  -1 -12 93.1054 56.7455   1
  -5  -2   9 34.7401 48.8946   6
  -5  -2   8 43.0460 50.2481   6
  -5  -2   7 644.676 74.4231   6
  -5  -2   6 30.5315 37.3529   6
  -5  -2   5 4669.54 164.718   6
  -5  -2   4 3484.65 137.057   6
  -5  -2   3 2061.07 102.599   6
  -5  -2   2 317.770 47.7764   6
  -5  -2   2 303.223 42.8126   4
  -5  -2   1 2260.46 97.4594   6
  -5  -2   1 2293.36 96.0070   4
   5   2  -1 2396.49 98.6810   2
  -5  -2   0 28.4361 25.4883   1
   5   2   0 53.4827 32.5168   2
  -5  -2   0 59.7224 30.7771   6
  -5  -2   0 44.5820 28.2314   4
   5   2   1 103.347 33.3294   2
  -5  -2  -1 126.456 32.8583   4
  -5  -2  -1 91.1914 28.9192   1
  -5  -2  -1 99.5975 27.3940   6
  -5  -2  -2 693.395 52.8603   1
  -5  -2  -2 676.343 46.6007   6
   5   2   2 564.149 50.6216   2
  -5  -2  -3 2199.03 91.8393   1
  -5  -2  -3 2131.67 73.0091   6
   5   2   3 2180.47 86.2653   2
  -5  -2  -4 9703.39 195.916   1
   5   2   4 9657.68 175.587   2
  -5  -2  -5 3477.79 125.955   1
   5   2   5 3645.08 111.573   2
  -5  -2  -6 1381.89 87.7284   1
   5   2   6 1362.09 75.9906   2
  -5  -2  -7 978.646 77.5701   1
   5   2   7 993.943 71.0768   2
  -5  -2  -8 0.54939 42.4416   1
  -5  -2  -9 78.4703 34.6018   5
  -5  -2  -9 6.49278 43.4372   1
  -5  -2 -10 464.678 59.3515   5
  -5  -2 -10 283.359 58.3365   1
  -5  -2 -11 333.582 58.5421   5
  -5  -2 -11 206.531 59.7282   1
  -5  -2 -12 100.863 58.9930   1
  -5  -2 -12 190.201 53.1290   5
  -5  -2 -13 137.867 67.5181   1
  -5  -2 -13 102.033 53.9168   5
  -5  -3  10 83.9012 53.9793   6
  -5  -3   9 48.1190 50.4404   6
  -5  -3   8 619.839 77.7973   6
  -5  -3   7 871.033 85.9600   6
  -5  -3   6 208.721 54.4875   6
  -5  -3   5 1167.96 89.6982   6
  -5  -3   4 960.792 80.0134   6
  -5  -3   3 58.6287 39.9975   6
  -5  -3   2-19.7193 33.8168   6
  -5  -3   2-2.77479 26.2794   4
  -5  -3   1 3900.95 128.574   6
  -5  -3   1 4076.95 124.668   4
   5   3  -1 4198.00 132.464   2
  -5  -3   0 6366.81 153.383   6
  -5  -3   0 6320.32 155.565   4
   5   3   0 6744.17 160.673   2
  -5  -3  -1 5403.56 134.607   6
  -5  -3  -1 5356.42 143.156   4
  -5  -3  -1 5612.32 131.196   1
   5   3   1 5555.43 142.692   2
   5   3   2 41.1204 35.0963   2
  -5  -3  -2 34.7078 31.9313   1
  -5  -3  -2-13.7618 24.5830   6
  -5  -3  -3 1488.06 79.4321   1
  -5  -3  -3 1464.55 66.6313   6
   5   3   3 1534.23 80.2344   2
   5   3   4-1.47272 34.3335   2
  -5  -3  -4-21.6806 37.8514   1
   5   3   5 7.36982 35.3783   2
  -5  -3  -5-7.56040 38.5031   1
   5   3   6 222.991 46.3334   2
  -5  -3  -6 294.964 55.7990   1
  -5  -3  -7 203.077 49.0829   1
   5   3   7 266.125 52.1124   2
  -5  -3  -8 2282.35 117.815   1
   5   3   8 2405.09 116.517   2
   5   3   9 194.985 53.8748   2
  -5  -3  -9 125.908 49.6993   1
  -5  -3  -9 158.335 37.6371   5
  -5  -3 -10 500.713 56.4462   5
  -5  -3 -10 428.672 69.3641   1
  -5  -3 -11 62.8325 52.3993   1
  -5  -3 -11 91.7648 32.0279   5
  -5  -3 -12-43.6023 49.3633   1
  -5  -3 -12-54.1831 32.1747   5
  -5  -3 -13 13.3010 30.9598   5
  -5  -3 -13-16.9340 60.2402   1
  -5  -4   9 57.7301 46.2080   6
  -5  -4   8 850.416 91.9977   6
  -5  -4   7 355.188 64.4077   6
  -5  -4   6 1777.45 115.086   6
  -5  -4   5 50.1958 43.2905   6
  -5  -4   4 4695.33 163.877   6
  -5  -4   3 4353.20 152.923   6
  -5  -4   2 648.505 63.3911   6
  -5  -4   2 639.035 53.2910   4
   5   4  -2 660.593 66.7733   2
   5   4  -1 11.6318 35.9815   2
  -5  -4   1-33.7629 36.6684   6
  -5  -4   1-15.6375 28.2657   4
  -5  -4   0 281.206 44.8587   6
   5   4   0 302.772 49.3716   2
  -5  -4   0 226.037 37.6248   4
  -5  -4  -1 2270.22 95.4891   4
   5   4   1 2295.42 101.535   2
   5   4   2 2572.36 106.044   2
   5   4   3 357.664 51.8459   2
  -5  -4  -3 309.860 44.8991   1
   5   4   4 9640.07 199.633   2
  -5  -4  -4 9661.58 201.335   1
   5   4   5 3274.21 121.433   2
  -5  -4  -5 3468.10 129.861   1
  -5  -4  -6 1509.32 92.6920   1
   5   4   6 1473.45 89.0742   2
   5   4   7 350.636 57.4779   2
  -5  -4  -7 231.944 51.9622   1
  -5  -4  -8 395.391 50.0002   5
   5   4   8 371.971 59.5970   2
  -5  -4  -8 352.086 61.1301   1
  -5  -4  -9 1103.75 75.7783   5
   5   4   9 1064.64 88.7422   2
  -5  -4  -9 899.925 86.1251   1
   5   4  10 179.165 57.5007   2
  -5  -4 -10 46.7985 30.3132   5
  -5  -4 -10 68.1342 51.0588   1
   5   4  11 124.474 60.3887   2
  -5  -4 -11 144.639 59.4051   1
  -5  -4 -11 9.90609 29.9370   5
  -5  -4 -12 254.223 69.8159   1
  -5  -4 -12-7.36860 24.2808   5
  -5  -4 -13 216.810 73.1189   1
  -5  -5   9 1236.71 115.265   6
  -5  -5   8 67.5544 50.6836   6
  -5  -5   7 518.061 76.0960   6
  -5  -5   6 208.883 55.6166   6
  -5  -5   5 27.2828 37.6462   6
  -5  -5   4 1218.97 92.2639   6
  -5  -5   3 53.8492 37.2144   6
   5   5  -3 92.5148 47.3378   2
  -5  -5   2 2466.93 117.118   6
  -5  -5   2 2658.03 100.866   4
   5   5  -2 2576.48 118.924   2
  -5  -5   1 730.237 55.8996   4
   5   5  -1 736.623 69.4039   2
  -5  -5   0 1853.83 84.4929   4
   5   5   0 1929.30 101.151   2
  -5  -5  -1 2890.94 106.373   4
   5   5   1 3028.94 121.936   2
   5   5   2-25.9106 42.2801   2
   5   5   3 197.613 50.1034   2
   5   5   4 1275.93 86.0267   2
   5   5   5 323.495 57.0189   2
  -5  -5  -5 236.396 52.6692   1
   5   5   6 5325.29 165.016   2
  -5  -5  -6 5003.75 161.732   1
   5   5   7 168.243 54.9679   2
  -5  -5  -7 103.182 48.9888   1
  -5  -5  -8 897.954 66.8436   5
   5   5   8 1013.52 87.7604   2
  -5  -5  -8 834.884 81.1702   1
   5   5   9-14.3834 49.0885   2
  -5  -5  -9 17.0659 48.3015   1
   5   5  10 54.9805 55.0289   2
  -5  -5 -10-43.4549 51.4027   1
  -5  -5 -10-54.7922 31.6049   5
  -5  -5 -11 305.106 51.2661   5
  -5  -5 -11 248.997 60.1087   1
   5   5  11 385.468 71.9534   2
  -5  -5 -12 465.389 58.8779   5
   5   5  12 448.913 85.4252   2
  -5  -5 -12 245.645 63.2324   1
  -5  -5 -13 239.934 43.1078   5
  -5  -5 -13-97.2410 58.9478   1
  -5  -6   8 18.7299 48.4500   6
  -5  -6   7 233.267 58.8510   6
  -5  -6   6 198.527 59.3102   6
  -5  -6   5 90.3040 47.5032   6
  -5  -6   4 428.853 63.6910   6
  -5  -6   3 532.648 67.2852   6
   5   6  -3 539.954 67.9016   2
   5   6  -2 220.685 53.6549   2
   5   6  -1 436.962 59.6417   2
   5   6   0-13.0070 42.2754   2
  -5  -6   0-12.4552 29.1552   4
   5   6   1 65.0998 46.3452   2
  -5  -6  -1 77.7734 28.1589   4
   5   6   2 441.072 60.3088   2
   5   6   3 822.531 74.5367   2
   5   6   4 5787.96 174.197   2
   5   6   5 453.308 66.2071   2
   5   6   6 2741.35 128.258   2
   5   6   7 84.9460 55.4951   2
   5   6   8 638.616 80.4526   2
   5   6   9 409.342 72.9909   2
  -5  -6  -9 430.535 52.3083   5
   5   6  10 235.144 67.4360   2
  -5  -6 -10 422.691 54.4851   5
   5   6  11 201.089 70.5500   2
  -5  -6 -11 196.114 44.0356   5
   5   6  12 101.480 71.6397   2
  -5  -6 -12-32.9217 33.7970   5
  -5  -7   8 129.154 61.7673   6
  -5  -7   7 203.326 58.1163   6
  -5  -7   6 34.3553 44.9709   6
  -5  -7   5 16.7288 49.3902   6
  -5  -7   4 17.9479 37.6739   6
   5   7  -3 50.5142 43.6605   2
   5   7  -2 890.580 84.9681   2
   5   7  -1 179.085 55.3991   2
   5   7   0 253.485 57.4830   2
   5   7   1 2554.28 126.405   2
   5   7   2 412.001 65.7523   2
   5   7   3 1578.19 101.631   2
   5   7   4 960.437 86.0856   2
   5   7   5-8.51105 43.2613   6
   5   7   5 75.4086 46.9329   2
   5   7   6-20.2217 50.0098   2
   5   7   7 1533.51 109.939   2
   5   7   8 1433.72 111.020   2
   5   7   9 208.270 66.5249   2
   5   7  10-31.6058 60.5324   2
   5   7  11 21.7646 63.1529   2
  -5  -7 -12 78.3612 25.3796   5
  -5  -8   7 23.9880 48.6749   6
  -5  -8   6 317.212 67.2996   6
  -5  -8   5 7.17391 44.8147   6
   5   8  -4 398.497 75.7549   2
   5   8  -3 17.9074 48.6445   2
   5   8  -2 165.469 58.2859   2
   5   8  -1 1145.51 94.9464   2
   5   8   0 257.876 56.7416   2
   5   8   1 219.957 61.9876   2
   5   8   2 1166.30 96.2208   2
   5   8   3 416.251 70.2534   2
   5   8   4 4669.38 174.691   2
   5   8   4 4477.40 161.449   6
   5   8   5 616.132 79.7157   2
   5   8   5 676.493 75.3538   6
   5   8   6 30.1846 53.4987   2
   5   8   7 9.13989 54.3875   2
   5   8   8 102.954 63.4703   2
   5   8   9 98.1541 66.1378   2
   5   8  10-11.7146 63.4705   2
   5   8  11-16.9599 72.4193   2
  -5  -9   6-28.7570 54.8011   6
  -5  -9   5 273.487 68.3850   6
   5   9  -4 234.839 69.4440   2
   5   9  -3 338.423 70.1803   2
   5   9  -2 309.740 64.9772   2
   5   9  -1 617.330 81.9284   2
   5   9   0 1596.36 112.260   2
   5   9   1 2867.74 145.956   2
   5   9   2 15.9617 57.8173   2
   5   9   3 64.7408 56.2632   2
   5   9   4 20.5726 53.5108   6
   5   9   4 36.7870 51.7355   2
   5   9   5 412.403 76.3599   2
   5   9   5 388.726 70.9355   6
   5   9   6 393.314 75.6111   2
   5   9   7 350.466 76.2548   2
   5   9   8 846.029 101.855   2
   5   9   9 179.228 68.8731   2
   5  10  -4 34.4263 59.6444   2
   5  10  -3 184.147 66.8098   2
   5  10  -2 49.9660 53.9623   2
   5  10  -1 72.9569 62.0928   2
   5  10   0 290.980 65.7996   2
   5  10   1 63.2922 54.8961   2
   5  10   2 751.414 89.7043   2
   5  10   3-17.4369 54.6037   6
   5  10   3 114.401 66.2853   2
   5  10   4 875.369 93.7475   2
   5  10   4 828.947 89.4031   6
   5  10   5 514.797 85.6234   2
   5  10   5 463.071 77.3270   6
   5  10   6 92.1455 66.5215   2
   5  10   7 186.241 74.1786   2
   5  10   8-74.2114 71.3141   2
   5  11  -3-15.1574 59.8262   2
   5  11  -2 374.126 79.1260   2
   5  11  -1 179.492 70.5518   2
   5  11   0 21.3206 59.5000   2
   5  11   1 281.646 74.8095   2
   5  11   2-9.25074 67.8385   2
   5  11   3 111.215 65.2281   6
   5  11   3 284.300 76.3406   2
   5  11   4-34.2798 62.7791   6
   5  11   4-20.6727 62.7335   2
   5  11   5 333.706 77.3609   6
   5  11   5 296.496 83.7382   2
   5  11   6 109.477 74.3265   2
   5  12  -1 107.848 79.4125   2
   5  12   0 104.637 69.6450   2
   5  12   1 125.900 72.6873   2
   5  12   2 452.297 90.6903   2
   5  12   3 60.5876 70.3691   6
   5  12   3 37.2810 74.8611   2
   5  12   4 229.250 73.8473   6
   5  12   4 462.015 95.7869   2
   5  12   5 50.4515 72.0653   6
  -6   9   1 172.559 80.3619   6
   6  -9   1 614.586 95.3859   3
   6  -9   2 65.7454 68.8649   3
  -6   8   3 2499.28 160.020   6
  -6   8   2 750.871 102.554   6
  -6   8   1-41.7114 66.5680   6
   6  -8   0 2991.72 156.983   3
   6  -8   1 200.793 67.2423   3
   6  -8   2 196.159 66.4085   3
   6  -8   3 22.1811 55.5983   3
   6  -8   4-76.3507 60.4061   3
   6  -8   5 154.759 61.1576   3
  -6   7   4-37.4371 61.7171   6
  -6   7   3 805.014 94.4548   6
  -6   7   2 7.34516 58.9795   6
  -6   7   1 918.513 96.1478   6
   6  -7   0 43.9053 46.7152   3
  -6   7   0 146.473 61.9480   6
   6  -7   1 46.2316 50.0314   3
   6  -7   2 258.797 64.5803   3
   6  -7   3 627.474 87.7548   3
   6  -7   4-8.65092 54.0680   3
   6  -7   5-58.8878 60.5617   3
   6  -7   7 38.2342 67.9572   3
  -6   6   5 70.4474 61.5334   6
  -6   6   4 14.4741 46.7715   6
  -6   6   3 1045.85 99.0497   6
  -6   6   2 244.171 64.1373   6
   6  -6  -1 324.058 62.9596   3
  -6   6   1 273.631 62.4967   6
  -6   6   0 852.839 82.2905   6
   6  -6   0 1015.44 91.9052   3
   6  -6   1 24.2560 51.3965   3
   6  -6   2-8.92524 49.8229   3
   6  -6   3 76.8125 52.5696   3
   6  -6   4 39.6221 50.5584   3
   6  -6   5 746.084 89.2006   3
   6  -6   6 30.6170 59.7096   3
   6  -6   7 392.906 79.9592   3
   6  -6   8 144.295 72.3669   3
   6  -6   9 103.882 66.2833   3
  -6   5   6 222.777 66.8515   6
  -6   5   5 174.651 62.1596   6
  -6   5   4 1027.73 98.7708   6
  -6   5   3 111.392 54.0994   6
  -6   5   2 54.1421 45.4197   6
   6  -5  -1-34.2471 46.7396   3
  -6   5   1 9.60485 42.0523   6
   6  -5   0 10.3825 44.5636   3
  -6   5   0 56.4455 43.8758   6
  -6   5  -1 1593.62 91.3962   4
   6  -5   1 1549.78 104.880   3
   6  -5   2 428.108 65.8163   3
   6  -5   3 376.745 64.2033   3
   6  -5   4 350.783 69.0554   3
   6  -5   5 80.3756 56.6264   3
   6  -5   6 203.547 66.9298   3
   6  -5   7 973.353 101.541   3
   6  -5   8 692.613 93.7310   3
   6  -5   9 162.960 66.4584   3
   6  -5  10 111.432 63.1289   3
  -6   4   7 105.539 64.9216   6
  -6   4   6 283.633 64.9548   6
  -6   4   5 790.175 89.7913   6
  -6   4   4 654.535 79.9860   6
  -6   4   3 293.122 61.7356   6
   6  -4  -2 1857.10 104.329   3
  -6   4   2 1923.46 112.849   6
   6  -4  -1 623.631 70.1014   3
  -6   4   1 564.892 66.1249   6
   6  -4   0-33.2873 45.2890   3
  -6   4   0 32.7424 26.9846   4
  -6   4   0 85.8330 41.2849   6
   6  -4   1 15.5115 43.4104   3
  -6   4  -1 18.6420 22.7772   4
  -6   4  -1-5.73744 33.3074   6
   6  -4   2 95.0399 45.0198   3
  -6   4  -2 65.1031 30.6792   4
  -6   4  -3 2182.99 103.258   4
   6  -4   3 1991.37 116.533   3
   6  -4   4-0.99158 51.0379   3
  -6   4  -4-44.3287 24.5101   4
   6  -4   5 3217.62 149.840   3
   6  -4   6-1.45329 52.0901   3
   6  -4   7 749.531 86.5507   3
   6  -4   8-123.388 53.8440   3
   6  -4   9-134.476 61.3361   3
  -6   4 -10-147.029 70.1770   1
  -6   3   7 1075.57 109.541   6
  -6   3   6 494.976 82.1943   6
  -6   3   5 134.895 52.6584   6
  -6   3   4 129.808 49.6694   6
  -6   3   3 1320.55 97.0703   6
   6  -3  -2 258.137 50.5592   3
  -6   3   2 369.585 59.0924   6
   6  -3  -1 840.635 74.0435   3
  -6   3   1 853.948 74.2433   6
  -6   3   1 956.379 72.3940   4
   6  -3   0 976.438 79.7340   3
  -6   3   0 928.132 72.3209   6
  -6   3   0 1004.02 73.0919   4
  -6   3  -1 2996.50 115.928   6
  -6   3  -1 3057.73 123.124   4
   6  -3   1 2789.65 125.666   3
  -6   3  -2 1901.02 98.4148   4
   6  -3   2 1779.08 104.535   3
  -6   3  -3 927.607 69.8618   4
   6  -3   3 970.313 84.7522   3
  -6   3  -4 1554.41 90.5285   4
   6  -3   4 1406.01 98.4171   3
   6  -3   5 833.122 83.7931   3
   6  -3   6 1121.84 92.8003   3
   6  -3   7 1.91042 52.1095   3
   6  -3   8 67.9444 52.5885   3
  -6   3  -8 108.314 51.0241   1
   6  -3   9 126.203 54.1470   3
  -6   3  -9 270.889 67.6101   1
   6  -3  10-4.51152 52.8259   3
  -6   3 -10 83.6625 63.8484   1
  -6   3 -11 57.6942 61.7392   1
  -6   2   8 45.9414 55.5957   6
  -6   2   7 523.740 81.9247   6
  -6   2   6 247.374 63.9923   6
  -6   2   5 107.528 49.1761   6
  -6   2   4 259.009 52.8662   6
  -6   2   3 365.033 55.8632   6
  -6   2   2 688.821 66.7940   6
   6  -2  -1 47.8859 39.3757   3
  -6   2   1 52.7860 34.5078   6
  -6   2   1 96.1308 35.5840   4
   6  -2   0 741.914 70.3410   3
  -6   2   0 682.015 63.4532   6
  -6   2   0 841.974 69.6669   4
   6  -2   1 55.7990 45.8577   3
  -6   2  -1 18.0486 29.3601   4
  -6   2  -1 91.1455 37.3525   6
   6  -2   2 959.935 81.6509   3
  -6   2  -2 1027.38 74.5057   4
  -6   2  -2 1037.62 74.0463   1
  -6   2  -3 6249.67 177.119   4
  -6   2  -3 6184.05 173.514   1
   6  -2   3 6174.36 181.192   3
  -6   2  -4 1034.13 76.0716   4
  -6   2  -4 1201.00 85.4195   1
   6  -2   4 1113.08 88.0833   3
  -6   2  -5 1944.86 110.749   1
   6  -2   5 1943.74 111.057   3
   6  -2   6 63.6137 43.5952   3
  -6   2  -6 41.3532 41.4482   1
   6  -2   7 218.003 59.4359   3
  -6   2  -7 167.579 51.5152   1
   6  -2   8 53.1794 49.8142   3
  -6   2  -8 58.5964 52.9182   1
   6  -2   9 255.832 60.4078   3
  -6   2  -9 236.721 64.2072   1
  -6   2 -10 3.81102 52.6643   1
  -6   2 -11-22.6411 60.9043   1
  -6   1   8 267.191 64.3381   6
  -6   1   7 254.310 63.6816   6
  -6   1   6 681.655 78.2789   6
  -6   1   5 441.179 63.1308   6
  -6   1   4 1.56597 31.6941   6
  -6   1   3 209.356 49.3595   6
  -6   1   2 227.906 46.5154   4
  -6   1   2 154.661 41.0507   6
  -6   1   1 399.524 52.6894   6
  -6   1   1 285.788 46.7599   4
   6  -1   0 1333.13 88.9715   3
  -6   1   0 1328.86 78.5663   6
  -6   1   0 1361.58 85.1360   4
   6  -1   1 8899.37 209.472   3
  -6   1  -1 8963.11 183.790   6
  -6   1  -1 9160.96 208.705   4
  -6   1  -1 9366.43 184.021   1
   6  -1   2 3029.48 127.766   3
  -6   1  -2 3057.88 125.008   4
  -6   1  -2 3114.54 115.731   1
   6  -1   3 933.192 81.1001   3
  -6   1  -3 901.054 71.2038   4
  -6   1  -3 878.139 70.8533   1
  -6   1  -4 37.5352 34.9999   1
   6  -1   4 64.9380 48.8328   3
   6  -1   5 2.35464 41.0815   3
  -6   1  -5-7.65745 42.2646   1
  -6   1  -6 2177.60 116.611   1
   6  -1   6 2381.96 118.113   3
  -6   1  -7 81.6312 47.0793   1
   6  -1   7 59.7126 43.3633   3
  -6   1  -8 800.793 84.7319   1
   6  -1   8 703.829 74.2270   3
   6  -1   9 304.119 59.8877   3
  -6   1  -9 352.422 65.1969   1
  -6   1 -10 101.211 57.6585   1
  -6   1 -11 808.152 98.9203   1
  -6   1 -12 231.498 73.7614   1
  -6   0   8 65.8048 51.8387   6
  -6   0   7 532.244 77.3028   6
  -6   0   6 98.9634 46.9480   6
  -6   0   5 657.337 73.5950   6
  -6   0   4 273.252 50.0275   6
  -6   0   3 97.9905 37.1270   6
  -6   0   2 2428.67 113.370   6
  -6   0   2 2363.08 111.310   4
  -6   0   1 589.781 58.6339   6
  -6   0   1 566.781 59.5630   4
  -6   0   0 629.405 57.8678   6
  -6   0   0 582.269 61.0712   4
  -6   0  -1 6532.93 151.431   1
  -6   0  -1 6248.22 152.600   6
  -6   0  -1 6665.87 177.345   4
  -6   0  -2 1293.07 78.4561   1
   6   0   2 1411.43 90.8598   3
  -6   0  -2 1144.77 65.3418   6
  -6   0  -2 1315.39 85.1856   4
   6   0   3 4324.63 149.117   3
  -6   0  -3 4244.92 137.707   1
   6   0   4 482.430 64.4324   3
  -6   0  -4 522.224 61.3614   1
   6   0   5 6063.82 177.468   3
  -6   0  -5 5858.77 175.495   1
   6   0   6 455.270 63.8254   3
  -6   0  -6 450.116 64.1119   1
   6   0   7 553.673 67.0643   3
  -6   0  -7 515.185 69.5842   1
   6   0   8 1530.42 100.398   3
  -6   0  -8 1424.62 103.976   1
  -6   0  -9 1030.64 94.0458   1
  -6   0 -10 88.7599 51.6995   1
  -6   0 -11-68.9060 63.2104   1
  -6   0 -12-49.3075 56.7837   1
  -6  -1   8 14.4346 40.8261   6
  -6  -1   7 124.757 51.9952   6
  -6  -1   6-15.6276 42.9820   6
  -6  -1   5 59.2719 43.0707   6
  -6  -1   4 67.2077 37.4893   6
  -6  -1   3 231.686 50.5365   6
  -6  -1   2 3641.05 137.762   6
  -6  -1   2 3797.65 137.190   4
  -6  -1   1 2946.88 118.597   6
  -6  -1   1 2805.44 119.821   4
  -6  -1   0 16.7525 32.8904   4
  -6  -1   0-13.1439 32.0584   6
  -6  -1  -1 8060.23 163.845   1
  -6  -1  -1 7696.72 170.911   6
  -6  -1  -1 7905.79 193.358   4
   6   1   1 7938.68 167.165   2
  -6  -1  -2 8499.22 179.029   1
  -6  -1  -2 8181.98 164.093   6
  -6  -1  -2 8251.41 197.527   4
   6   1   2 8500.93 166.098   2
   6   1   3 69.9764 34.0355   2
  -6  -1  -3 124.696 43.3714   1
  -6  -1  -4 253.880 48.7572   1
   6   1   4 256.921 57.2426   3
   6   1   5 4618.01 153.601   3
  -6  -1  -5 4636.63 154.008   1
   6   1   6 5819.45 174.106   3
  -6  -1  -6 5705.77 177.672   1
   6   1   7 309.201 56.3044   3
  -6  -1  -7 247.997 52.8336   1
   6   1   8 368.953 60.7097   3
  -6  -1  -8 333.949 65.4959   1
  -6  -1  -9 133.003 52.9107   1
  -6  -1 -10 34.1887 49.1545   1
  -6  -1 -11 171.579 68.0144   1
  -6  -1 -12 103.775 62.9028   1
  -6  -2   8 9.26934 47.6057   6
  -6  -2   7 58.4044 43.2844   6
  -6  -2   6 261.664 58.7377   6
  -6  -2   5-37.5947 44.2379   6
  -6  -2   4 1257.00 93.1547   6
  -6  -2   3 839.229 78.9266   6
  -6  -2   2 7307.75 195.744   6
  -6  -2   2 7020.98 182.686   4
  -6  -2   1 6112.66 172.710   6
  -6  -2   1 5838.98 165.929   4
  -6  -2   0 4674.90 143.475   6
  -6  -2   0 4676.61 148.691   4
   6   2   0 4702.03 141.653   2
  -6  -2  -1 73.9055 37.6458   1
   6   2   1 123.719 40.5835   2
  -6  -2  -1 55.6914 34.9288   4
  -6  -2  -1 30.3122 28.5350   6
  -6  -2  -2 13664.1 224.611   1
  -6  -2  -2 13232.2 214.992   6
  -6  -2  -2 13159.6 252.554   4
   6   2   2 14144.0 226.888   2
  -6  -2  -3 11261.8 214.852   1
   6   2   3 11329.0 202.652   2
   6   2   4 132.970 38.3822   2
  -6  -2  -4 136.166 41.8576   1
  -6  -2  -5 1785.55 101.445   1
   6   2   5 1729.58 88.3412   2
  -6  -2  -6-28.3450 48.6415   1
  -6  -2  -7-27.8990 49.6031   1
  -6  -2  -8-38.8495 50.9243   1
  -6  -2  -9-42.3555 53.9271   1
  -6  -2 -10-30.8061 55.6485   1
  -6  -2 -11 133.129 64.5807   1
  -6  -2 -12 118.315 64.6970   1
  -6  -3   8 7.89844 49.3635   6
  -6  -3   7-1.10378 43.9681   6
  -6  -3   6 67.6999 43.7261   6
  -6  -3   5 1003.70 93.1234   6
  -6  -3   4 1964.37 116.320   6
  -6  -3   3 8387.52 222.266   6
  -6  -3   2 28.1375 40.8610   6
  -6  -3   2 56.2433 35.8730   4
  -6  -3   1 5692.95 168.451   6
  -6  -3   1 5652.66 163.860   4
   6   3  -1 6019.59 170.102   2
  -6  -3   0 1228.87 79.1920   6
  -6  -3   0 1245.85 81.2352   4
   6   3   0 1290.23 83.3951   2
  -6  -3  -1 1642.11 91.7410   4
  -6  -3  -1 1620.91 83.8865   6
  -6  -3  -1 1710.33 82.6185   1
   6   3   1 1698.26 90.5266   2
   6   3   2 54.5208 41.1179   2
  -6  -3  -2 16.0872 34.8388   4
  -6  -3  -2 31.7887 36.4141   1
  -6  -3  -2-11.3336 32.1975   6
  -6  -3  -3 1030.25 74.1833   1
   6   3   3 1049.67 75.1356   2
   6   3   4 265.697 48.3624   2
  -6  -3  -4 227.837 47.4255   1
   6   3   5-14.3878 39.1274   2
  -6  -3  -5-7.20298 44.2319   1
  -6  -3  -6 1030.01 82.0165   1
   6   3   6 1133.33 78.2206   2
  -6  -3  -7 204.352 56.0915   1
  -6  -3  -8 147.704 50.9172   1
  -6  -3  -9 421.883 69.2389   1
  -6  -3 -10 96.2049 54.9367   1
  -6  -3 -11 316.711 73.0599   1
  -6  -3 -12 9.26291 61.4692   1
  -6  -4   8 39.2375 48.1899   6
  -6  -4   7 523.915 81.6224   6
  -6  -4   6 1794.82 124.611   6
  -6  -4   5 100.998 43.3537   6
  -6  -4   4 100.589 43.0671   6
  -6  -4   3 511.521 67.1173   6
  -6  -4   2 1110.09 84.0639   6
  -6  -4   2 1254.44 79.6772   4
   6   4  -2 1181.83 88.7332   2
  -6  -4   1 322.540 47.7996   4
   6   4  -1 228.766 52.4277   2
  -6  -4   1 236.952 47.5252   6
   6   4   0-13.4140 41.0628   2
  -6  -4   0-4.51932 34.0926   6
  -6  -4   0 6.77864 29.4826   4
   6   4   1 31.0898 40.9851   2
  -6  -4  -1 72.5163 35.3023   6
  -6  -4  -1 17.3810 29.0186   4
  -6  -4  -2 3022.02 112.532   6
   6   4   2 3289.44 126.702   2
  -6  -4  -3 2037.52 89.9893   6
  -6  -4  -3 2190.32 102.684   1
   6   4   3 2234.85 108.695   2
  -6  -4  -4 1854.97 100.825   1
   6   4   4 1882.71 102.112   2
  -6  -4  -5 3250.28 133.348   1
   6   4   5 3011.68 123.201   2
  -6  -4  -6 277.979 58.4754   1
   6   4   6 266.409 53.5439   2
   6   4   7 200.984 52.8437   2
  -6  -4  -7 127.840 52.4725   1
   6   4   8 200.393 54.6404   2
  -6  -4  -8 191.786 51.3606   1
  -6  -4  -9-19.9675 48.4581   1
  -6  -4 -10 197.533 59.4922   1
  -6  -4 -11 61.6030 57.6377   1
  -6  -4 -12 371.754 81.5405   1
  -6  -5   7-30.4964 46.5224   6
  -6  -5   6 26.6816 46.2314   6
  -6  -5   5 65.8363 46.9558   6
  -6  -5   4 130.236 47.9765   6
  -6  -5   3 440.817 63.4945   6
  -6  -5   2 929.087 81.4840   6
  -6  -5   2 1028.24 75.4461   4
   6   5  -2 891.791 82.6599   2
  -6  -5   1 3611.50 143.866   6
  -6  -5   1 4024.88 135.598   4
   6   5  -1 4019.92 152.498   2
   6   5   0-4.76423 41.9530   2
  -6  -5   0-17.2319 39.8395   6
  -6  -5   0 77.7788 36.1176   4
  -6  -5  -1 2388.37 112.384   6
  -6  -5  -1 2689.58 114.579   4
   6   5   1 2787.01 124.642   2
   6   5   2 476.168 64.0872   2
   6   5   3 84.1103 42.0751   2
   6   5   4 712.459 73.8164   2
   6   5   5 15.6822 42.0013   2
  -6  -5  -5 24.6526 39.1577   1
   6   5   6 1091.19 87.4873   2
  -6  -5  -6 952.039 81.4747   1
   6   5   7 739.324 78.9442   2
  -6  -5  -7 760.840 80.2221   1
   6   5   8 821.400 83.5013   2
  -6  -5  -8 719.891 78.1902   1
   6   5   9 696.648 85.0905   2
  -6  -5  -9 772.335 88.9516   1
   6   5  10 214.898 70.1956   2
  -6  -5 -10 11.9842 51.8317   1
  -6  -5 -11 76.4396 53.4592   1
  -6  -5 -12-60.0439 63.4088   1
  -6  -6   7 133.178 55.4344   6
  -6  -6   6 52.0549 52.3839   6
  -6  -6   5 591.985 76.7368   6
  -6  -6   4 103.375 47.3886   6
  -6  -6   3 898.023 86.3361   6
   6   6  -2 36.7634 48.5990   2
  -6  -6   2 111.382 43.6128   6
   6   6  -1 47.9022 50.2512   2
  -6  -6   1-16.4505 36.3582   6
  -6  -6   1 82.8866 34.6222   4
  -6  -6   0 622.547 59.4200   4
   6   6   0 564.733 71.0330   2
  -6  -6  -1 423.310 52.3515   4
   6   6   1 346.142 59.7819   2
   6   6   2 1665.34 107.505   2
   6   6   3 1587.93 102.497   2
   6   6   4 778.813 78.9867   2
   6   6   5 4758.68 169.555   2
   6   6   6 436.021 69.6834   2
   6   6   7 458.062 73.9612   2
   6   6   8-18.9697 52.6195   2
  -6  -6  -8 121.085 54.0319   1
   6   6   9 175.544 59.1458   2
  -6  -6  -9 232.239 64.8424   1
   6   6  10 577.207 89.5579   2
  -6  -6 -10 441.229 74.8625   1
   6   6  11 236.915 79.4022   2
  -6  -6 -11 141.612 62.9492   1
  -6  -7   6 47.3863 44.9171   6
  -6  -7   5-5.36780 43.6928   6
  -6  -7   4 307.263 66.7002   6
  -6  -7   3 550.500 76.1524   6
   6   7  -3 610.095 82.2581   2
  -6  -7   2 382.110 64.9551   6
   6   7  -2 407.479 70.5804   2
   6   7  -1 2728.56 138.577   2
   6   7   0 84.9858 54.8239   2
   6   7   1 2708.21 134.795   2
  -6  -7  -2 3196.85 126.060   4
   6   7   2 3320.54 148.358   2
   6   7   3 494.915 74.8599   2
   6   7   4 222.228 60.2962   2
   6   7   5-8.55830 50.7769   2
   6   7   6 2139.00 126.013   2
   6   7   7 1080.61 99.1378   2
   6   7   8 21.4633 54.2403   2
   6   7   9 1.94665 55.4861   2
   6   7  10 22.3466 51.1474   2
   6   7  11 83.0666 76.4288   2
  -6  -8   5 520.337 83.6864   6
  -6  -8   4 176.787 54.6196   6
  -6  -8   3 55.8133 52.7371   6
   6   8  -3 33.9702 50.3271   2
   6   8  -2 445.628 74.8754   2
   6   8  -1 588.771 80.4183   2
   6   8   0 986.493 95.8028   2
   6   8   1 465.710 76.7537   2
   6   8   2 150.425 63.0725   2
   6   8   3 1321.93 107.452   2
   6   8   4 44.2436 53.2758   2
   6   8   5 70.3620 53.2554   2
   6   8   6 133.699 59.9845   2
   6   8   7-17.4061 57.2530   2
   6   8   8 366.104 79.9174   2
   6   8   9-78.5473 65.9290   2
   6   8  10 123.269 66.8753   2
  -6  -9   4 463.493 82.3278   6
   6   9  -3 283.048 69.6897   2
   6   9  -2 105.020 59.8234   2
   6   9  -1 288.762 66.9513   2
   6   9   0 106.384 60.6119   2
   6   9   1 573.151 82.4687   2
   6   9   2 145.883 67.5842   2
   6   9   3-1.59855 54.9075   2
   6   9   4 405.716 80.2118   2
   6   9   5 64.1627 62.2199   2
   6   9   6 321.337 72.1826   2
   6   9   7 153.679 67.5819   2
   6   9   8 80.4338 69.4510   2
   6   9   9 17.9724 59.0779   2
   6  10  -3-41.4183 72.4703   2
   6  10  -2 155.772 69.4851   2
   6  10  -1-24.3797 60.4685   2
   6  10   0 156.415 72.5130   2
   6  10   1 257.132 72.0449   2
   6  10   2 78.9095 60.8929   2
   6  10   3 26.9395 61.7404   2
   6  10   4 97.6945 70.5471   2
   6  10   5-48.0291 65.7656   2
   6  10   6 59.9823 67.1097   2
   6  10   7 210.387 78.1680   2
   6  11   0 301.477 86.8509   2
   6  11   1 63.9932 61.0651   2
   6  11   2 177.978 81.1718   2
   6  11   3-87.0087 74.8375   2
   6  11   4 1130.17 123.856   2
   6  11   5 113.472 74.5381   2
   7  -8   1 135.518 72.3918   3
  -7   7   2 27.6396 68.0159   6
  -7   7   1 444.455 86.6624   6
   7  -7   0 690.647 90.8878   3
   7  -7   1 60.6021 62.0090   3
   7  -7   2 828.318 98.7717   3
   7  -7   3-66.8978 65.2571   3
   7  -7   4-63.6724 69.3153   3
  -7   6   3 51.8619 59.2121   6
  -7   6   2 130.376 62.8130   6
  -7   6   1 552.577 83.1973   6
   7  -6   0 432.764 71.7697   3
   7  -6   1 139.055 55.8688   3
   7  -6   2 252.789 66.5168   3
   7  -6   3 455.461 78.1479   3
   7  -6   4 17.6877 59.8048   3
   7  -6   5 197.059 64.2902   3
   7  -6   6-72.2870 66.1202   3
  -7   5   4 24.3676 56.7698   6
  -7   5   3 50.8176 57.8911   6
  -7   5   2 320.116 66.6119   6
   7  -5  -1 1816.42 121.348   3
  -7   5   1 1805.07 117.159   6
   7  -5   0 930.343 92.9502   3
   7  -5   1-32.3730 54.9760   3
  -7   5  -1 109.828 34.0097   4
   7  -5   2 1230.73 104.717   3
   7  -5   3 486.890 81.5298   3
   7  -5   4 94.5023 56.6075   3
   7  -5   5-37.0493 60.3548   3
   7  -5   6-18.1669 53.5152   3
   7  -5   8 44.2631 66.2374   3
  -7   4   5-40.6328 65.2079   6
  -7   4   4 793.417 91.2840   6
  -7   4   3 78.6537 56.2220   6
  -7   4   2 979.117 93.4282   6
   7  -4  -1 74.9429 53.7632   3
  -7   4   1 57.7174 49.8029   6
   7  -4   0 1174.70 98.5009   3
  -7   4   0 1116.74 90.1093   6
  -7   4   0 1183.96 87.3181   4
   7  -4   1 12.7342 48.7376   3
  -7   4  -1 11.0364 27.5477   4
   7  -4   2-25.4613 51.9292   3
  -7   4  -2 72.5113 37.6743   4
  -7   4  -3 407.143 50.1052   4
   7  -4   3 461.717 71.4926   3
   7  -4   4 7.07462 50.0075   3
  -7   4  -4 15.1222 26.8298   4
   7  -4   5 235.909 67.7304   3
   7  -4   6 318.662 74.4423   3
   7  -4   7 58.6300 56.9110   3
  -7   4  -7 57.2934 51.8690   1
   7  -4   8 251.559 70.2171   3
  -7   4  -8 125.985 68.4042   1
   7  -4   9 187.084 72.6873   3
  -7   4  -9 158.002 71.6065   1
   7  -4  10 56.5892 72.2646   3
  -7   3   5 745.224 93.5570   6
  -7   3   4 935.333 98.5579   6
  -7   3   3 111.596 57.8525   6
  -7   3   2 285.476 60.4865   6
   7  -3  -1 886.814 85.8030   3
  -7   3   1 914.751 84.2831   6
  -7   3   1 1150.36 87.3640   4
   7  -3   0 2407.60 130.561   3
  -7   3   0 2191.95 114.879   6
  -7   3   0 2537.94 123.357   4
   7  -3   1 1298.61 101.767   3
  -7   3  -1 1603.69 100.182   4
   7  -3   2 788.534 84.2896   3
  -7   3  -2 721.366 69.1334   4
   7  -3   3 0.51380 49.9844   3
  -7   3  -3 67.9466 32.7698   4
  -7   3  -3 28.3510 42.8379   1
   7  -3   4 15.0956 44.7490   3
  -7   3  -4 30.6610 43.8584   1
  -7   3  -5 174.940 39.8288   4
  -7   3  -5 87.0953 53.6353   1
   7  -3   6 30.4184 52.7018   3
  -7   3  -6 68.8376 48.9761   1
  -7   3  -7 874.896 94.1305   1
   7  -3   7 654.584 82.2752   3
   7  -3   8 68.8930 54.2805   3
  -7   3  -8 128.596 62.5526   1
   7  -3   9 53.0794 56.3311   3
  -7   3  -9 145.085 67.0646   1
   7  -3  10-64.0446 69.6069   3
  -7   2   6 206.461 63.8796   6
  -7   2   5 775.767 89.9286   6
  -7   2   4 641.754 80.8930   6
  -7   2   3 87.3070 51.4716   6
  -7   2   2 2606.40 131.039   6
  -7   2   1 23.7894 42.0881   6
  -7   2   1 122.290 42.6626   4
   7  -2   0 47.2661 48.7264   3
  -7   2   0 12.4173 30.1842   4
  -7   2   0 17.5864 39.6629   6
   7  -2   1 132.777 55.4932   3
  -7   2  -1 89.5069 36.9174   4
   7  -2   2-22.1655 46.1900   3
  -7   2  -2-48.3687 31.6044   4
   7  -2   3 816.432 85.8820   3
  -7   2  -3 671.087 65.6903   4
  -7   2  -3 763.750 72.3098   1
   7  -2   4 1377.09 104.113   3
  -7   2  -4 1345.25 92.2785   4
  -7   2  -4 1313.49 94.0092   1
   7  -2   5 236.208 65.0181   3
  -7   2  -5 112.678 36.7620   4
  -7   2  -5 235.521 56.0603   1
  -7   2  -6 566.941 74.5400   1
   7  -2   6 527.772 75.7486   3
   7  -2   7 116.424 52.9250   3
  -7   2  -7 210.152 58.4244   1
  -7   2  -8 18.1471 56.9933   1
   7  -2   8-76.1144 63.6862   3
   7  -2   9-93.6131 63.7623   3
  -7   2 -10-26.3473 54.9656   1
   7  -2  10-85.7310 64.1981   3
  -7   1   6 778.022 93.5066   6
  -7   1   5 555.437 76.9444   6
  -7   1   4 69.4975 48.3888   6
  -7   1   3-6.88427 39.2492   6
  -7   1   2-0.35822 35.9094   6
  -7   1   1 1360.21 91.5210   6
  -7   1   1 1409.75 94.9049   4
  -7   1   0 1776.36 98.0960   6
  -7   1   0 1792.71 104.006   4
   7  -1   1 91.7059 44.0894   3
  -7   1  -1-12.6144 34.8521   4
   7  -1   2 1795.01 109.853   3
  -7   1  -2 2036.87 111.097   4
   7  -1   3 574.525 72.6082   3
  -7   1  -3 494.591 58.1594   4
  -7   1  -3 662.970 69.5837   1
   7  -1   4 1071.05 91.8994   3
  -7   1  -4 968.557 77.4996   4
  -7   1  -4 1064.32 85.2691   1
  -7   1  -5 17.9921 41.9382   1
   7  -1   5 8.10566 50.2544   3
  -7   1  -6 234.997 55.1099   1
   7  -1   6 193.866 60.6772   3
   7  -1   7 926.066 89.5547   3
  -7   1  -7 972.525 94.5169   1
   7  -1   8 668.941 84.5082   3
  -7   1  -8 571.172 79.0762   1
  -7   1  -9 184.013 67.4551   1
   7  -1   9 82.3991 58.0941   3
  -7   1 -10 35.4644 54.3909   1
  -7   0   6 124.624 57.1938   6
  -7   0   5 119.040 50.6029   6
  -7   0   4 2077.57 126.140   6
  -7   0   3 63.7269 36.9364   6
  -7   0   2 292.947 51.1513   4
  -7   0   2 185.333 45.6645   6
  -7   0   1 661.111 66.0074   6
  -7   0   1 599.371 64.4464   4
  -7   0   0 467.103 57.0124   6
  -7   0   0 462.152 58.3882   4
  -7   0  -1-0.11278 32.6380   4
  -7   0  -1 25.6428 29.8777   6
  -7   0  -2 116.134 37.9278   4
   7   0   3 2683.44 130.514   3
  -7   0  -3 2798.85 120.611   1
  -7   0  -3 2833.35 130.413   4
   7   0   4 2052.94 116.406   3
  -7   0  -4 1983.17 110.039   1
  -7   0  -5 444.753 65.7015   1
   7   0   5 554.334 75.4266   3
  -7   0  -6 760.619 79.0041   1
   7   0   6 883.778 88.7435   3
   7   0   7 332.815 68.6260   3
  -7   0  -7 214.027 57.8928   1
   7   0   8 927.195 90.2994   3
  -7   0  -8 660.033 86.0405   1
   7   0   9 922.929 95.7014   3
  -7   0  -9 631.925 87.5533   1
  -7   0 -10 10.9648 57.5152   1
  -7   0 -11 59.3547 65.7805   1
  -7  -1   6-16.5645 47.3276   6
  -7  -1   5-12.4282 44.7356   6
  -7  -1   4-12.7535 46.6488   6
  -7  -1   3 338.977 56.9567   6
  -7  -1   2 219.102 50.0861   6
  -7  -1   2 170.332 46.6747   4
  -7  -1   1 107.222 43.0927   6
  -7  -1   1 56.0263 35.8645   4
  -7  -1   0 617.197 62.0967   6
  -7  -1   0 604.290 65.8673   4
  -7  -1  -1 31.5051 34.5972   4
  -7  -1  -1 23.2309 31.2866   6
  -7  -1  -2 168.475 43.2687   1
  -7  -1  -2 90.7516 35.8646   4
  -7  -1  -3 5599.94 164.399   1
  -7  -1  -3 5597.46 181.928   4
  -7  -1  -4 1328.25 91.1963   1
  -7  -1  -5 1033.80 86.2556   1
   7   1   6 62.9297 46.5225   3
  -7  -1  -6 85.6759 51.9897   1
  -7  -1  -7 344.828 67.8567   1
   7   1   7 283.109 59.6034   3
   7   1   8 16.5234 47.3560   3
  -7  -1  -8 54.0249 55.5023   1
  -7  -1  -9 317.257 72.2841   1
  -7  -1 -10 309.321 75.9235   1
  -7  -1 -11 34.8015 58.8350   1
  -7  -2   6 198.747 59.7352   6
  -7  -2   5 117.436 48.8033   6
  -7  -2   4 203.893 55.6877   6
  -7  -2   3 111.277 40.1747   6
  -7  -2   2 543.486 64.8210   6
  -7  -2   2 637.627 69.4081   4
  -7  -2   1 48.3938 34.2814   6
  -7  -2   1 55.9918 38.0355   4
  -7  -2   0 3285.42 132.213   6
  -7  -2   0 3350.42 140.961   4
   7   2   1 81.7774 39.0979   2
  -7  -2  -1 119.920 43.1614   4
  -7  -2  -1 144.528 40.4031   6
   7   2   2 93.5455 43.1653   2
  -7  -2  -2 10.2551 37.7398   1
  -7  -2  -2 31.5014 32.7998   4
  -7  -2  -3 2919.36 121.769   1
  -7  -2  -3 2969.29 134.164   4
  -7  -2  -4 1351.85 90.1801   1
  -7  -2  -5 236.523 54.2896   1
  -7  -2  -6 194.019 57.0782   1
  -7  -2  -7 367.274 64.6182   1
  -7  -2  -8 261.365 62.6761   1
  -7  -2  -9-54.4856 57.7027   1
  -7  -2 -10-36.0450 57.7384   1
  -7  -2 -11 281.697 76.1423   1
  -7  -3   6 205.629 58.4905   6
  -7  -3   5 10.3065 48.5410   6
  -7  -3   4 50.9307 47.3905   6
  -7  -3   3 284.513 60.4626   6
  -7  -3   2 64.2508 41.6351   6
  -7  -3   2 75.2273 39.2696   4
  -7  -3   1 930.151 79.8275   6
  -7  -3   1 1060.54 83.8243   4
  -7  -3   0 1610.14 97.2854   6
  -7  -3   0 1769.37 104.677   4
   7   3   0 1761.07 102.609   2
   7   3   1 145.975 45.0582   2
  -7  -3  -1 97.7551 40.5143   4
  -7  -3  -1 81.4697 38.0579   6
   7   3   2-21.5622 43.2261   2
  -7  -3  -2 37.8524 39.8205   4
  -7  -3  -2-10.5670 31.6121   6
  -7  -3  -2-9.13813 33.4718   1
  -7  -3  -3 634.298 68.4875   1
  -7  -3  -3 449.010 60.0083   4
   7   3   3 587.556 63.8953   2
  -7  -3  -4 1252.11 87.3559   1
   7   3   4 1317.09 86.2101   2
  -7  -3  -5 1919.38 109.329   1
  -7  -3  -6 141.468 53.7140   1
  -7  -3  -7 827.801 87.2625   1
  -7  -3  -8 167.545 54.8946   1
  -7  -3  -9 21.4979 47.3993   1
  -7  -3 -10 27.8099 54.2567   1
  -7  -3 -11-19.4811 52.3437   1
  -7  -4   6 66.2734 53.6797   6
  -7  -4   5 606.954 85.8925   6
  -7  -4   4 260.883 57.6962   6
  -7  -4   3-29.5776 50.0764   6
  -7  -4   2 7.93908 41.8340   6
  -7  -4   2 69.8858 39.6385   4
  -7  -4   1 314.067 57.4873   6
  -7  -4   1 303.675 54.7649   4
   7   4  -1 333.644 62.8293   2
   7   4   0 140.414 51.0718   2
  -7  -4   0 179.917 45.6986   6
  -7  -4   0 114.816 39.5261   4
  -7  -4  -1 1957.23 104.524   6
  -7  -4  -1 2048.29 111.107   4
   7   4   1 2209.14 115.229   2
   7   4   2 60.1952 50.2220   2
  -7  -4  -2 58.3913 39.4199   4
  -7  -4  -2 28.5206 30.9503   6
  -7  -4  -3 4032.48 144.809   1
   7   4   3 4066.67 148.162   2
  -7  -4  -4 490.121 63.4604   1
   7   4   4 576.057 69.6611   2
   7   4   5 315.149 57.5126   2
  -7  -4  -5 389.301 63.1093   1
   7   4   6 88.4795 49.8983   2
  -7  -4  -6 152.324 57.4569   1
  -7  -4  -7 25.7416 49.9164   1
  -7  -4  -8 45.6040 54.7603   1
  -7  -4  -9 31.8882 51.7007   1
  -7  -4 -10 73.7382 62.4176   1
  -7  -4 -11 857.484 100.989   1
  -7  -5   5-52.1930 56.2819   6
  -7  -5   4-0.62727 40.1121   6
  -7  -5   3 380.087 68.1962   6
  -7  -5   2 530.547 69.6939   6
  -7  -5   2 736.563 71.0061   4
  -7  -5   1 746.630 77.0769   6
  -7  -5   1 872.073 79.3483   4
   7   5  -1 797.603 83.4537   2
  -7  -5   0 2678.96 129.316   6
  -7  -5   0 3066.97 132.831   4
   7   5   0 3016.96 140.238   2
   7   5   1 24.4840 46.1786   2
  -7  -5  -1 88.1001 44.5956   6
  -7  -5  -1 4.09164 37.0319   4
   7   5   2 87.8710 51.8629   2
  -7  -5  -2 69.5155 40.5717   6
  -7  -5  -2 52.1901 37.9740   4
   7   5   3 80.2493 48.0122   2
   7   5   4 862.330 82.8286   2
   7   5   5 1704.77 108.907   2
  -7  -5  -5 1623.46 104.263   1
   7   5   6 12.9369 48.2846   2
  -7  -5  -6-31.4044 45.6876   1
   7   5   7 1789.35 112.581   2
  -7  -5  -7 1666.37 114.442   1
   7   5   8 1850.66 120.659   2
  -7  -5  -8 1823.81 122.460   1
  -7  -5  -9 99.7596 59.0133   1
  -7  -5 -10 24.9034 53.9462   1
  -7  -6   5 84.9418 54.4844   6
  -7  -6   4 354.814 68.3433   6
  -7  -6   3 23.1865 46.9881   6
  -7  -6   2 235.785 54.4704   6
   7   6  -2 271.609 68.3954   2
  -7  -6   1 439.913 68.3352   6
   7   6  -1 278.167 65.4990   2
  -7  -6   1 440.127 55.9332   4
   7   6   0 29.1084 48.6581   2
  -7  -6   0 82.6047 43.9447   6
  -7  -6   0-10.0226 35.7346   4
  -7  -6  -1 1529.47 100.622   6
  -7  -6  -1 1921.61 107.088   4
   7   6   1 1886.26 118.805   2
  -7  -6  -2 324.812 52.8334   6
  -7  -6  -2 431.386 61.2558   4
   7   6   2 454.108 71.4641   2
   7   6   3 563.674 77.5840   2
   7   6   4 1023.65 91.5404   2
   7   6   5 431.245 73.4537   2
   7   6   6 136.961 56.1405   2
   7   6   7 147.089 59.0204   2
   7   6   8 86.1100 61.1370   2
  -7  -6  -8 116.119 64.2288   1
  -7  -6  -9 122.021 60.5721   1
   7   6   9 134.264 64.2007   2
  -7  -6 -10 96.2867 65.4211   1
  -7  -7   4-10.3863 49.0277   6
  -7  -7   3 251.013 62.2992   6
  -7  -7   2 670.054 84.4451   6
   7   7  -2 567.041 82.4403   2
   7   7  -1 149.929 61.8782   2
  -7  -7   1 106.640 46.8715   6
   7   7   0 213.822 60.6907   2
  -7  -7   0 231.903 57.4704   6
  -7  -7  -1 82.0671 47.8608   6
   7   7   1 52.6898 52.6085   2
   7   7   2 150.230 58.8626   2
  -7  -7  -2 335.864 50.6159   4
   7   7   3 338.890 69.5638   2
   7   7   4-21.2728 55.4582   2
   7   7   5 440.520 74.7726   2
   7   7   6 145.320 59.1892   2
   7   7   7 1348.72 110.533   2
   7   7   8 252.296 73.6925   2
   7   7   9 107.769 62.8201   2
   7   7  10 157.716 73.4470   2
  -7  -8   3 231.078 69.1950   6
   7   8  -2-61.6090 64.1985   2
  -7  -8   2-52.3620 47.4880   6
  -7  -8   1 344.900 66.7488   6
   7   8  -1 397.226 78.3183   2
   7   8   0-25.2527 59.5167   2
   7   8   1 466.029 81.6970   2
   7   8   2 77.6847 54.4199   2
   7   8   3 940.263 101.659   2
   7   8   4 649.535 86.7250   2
   7   8   5 86.5360 60.6284   2
   7   8   6-60.9365 58.6261   2
   7   8   7-22.0839 57.0178   2
   7   8   8 107.572 67.1182   2
   7   8   9-18.8245 67.1363   2
   7   9  -2 49.0728 62.0344   2
  -7  -9   2-105.131 56.7889   6
   7   9  -1 195.666 74.5077   2
   7   9   0 510.533 84.7181   2
   7   9   1 134.224 66.2637   2
   7   9   2-17.6497 62.2568   2
   7   9   3 84.5538 68.1514   2
   7   9   4 268.428 74.1342   2
   7   9   5 184.491 73.6400   2
   7   9   6 269.621 75.4767   2
   7   9   7 505.534 90.6389   2
   7   9   8 142.101 80.5621   2
   7  10   1 868.008 103.298   2
   7  10   2-0.34162 63.7236   2
   7  10   3 513.811 91.4723   2
   7  10   4 52.7492 66.7556   2
   7  10   5 8.52904 62.2131   2
   8  -6   0 17.4419 60.7562   3
   8  -6   1 40.4526 57.6238   3
   8  -6   2 56.8684 60.9264   3
  -8   5   2 150.379 65.2308   6
   8  -5   0 321.165 77.6201   3
   8  -5   1 197.264 70.8853   3
   8  -5   2 1170.11 112.873   3
   8  -5   3 141.328 64.0681   3
   8  -5   4-21.7099 70.3228   3
   8  -5   5-12.0523 67.9329   3
  -8   5  -5 41.7270 57.5064   1
  -8   5  -6-140.598 64.3011   1
  -8   4   3 389.714 83.5645   6
  -8   4   2 81.5203 60.1198   6
   8  -4  -1 1707.31 124.590   3
   8  -4   0 139.145 65.2381   3
   8  -4   1 627.798 90.7636   3
  -8   4  -1 819.627 77.9735   4
   8  -4   2 548.440 83.4080   3
  -8   4  -2 540.308 64.5566   4
   8  -4   3 74.6020 58.2718   3
  -8   4  -3 116.154 34.3776   4
  -8   4  -4 1353.38 99.4500   4
   8  -4   4 1357.37 118.120   3
   8  -4   5 10.1086 54.4297   3
  -8   4  -5 193.645 69.4070   1
   8  -4   6-61.4345 63.1968   3
  -8   4  -6 231.940 72.3148   1
   8  -4   7-33.9004 72.9650   3
  -8   4  -7 281.391 77.6628   1
  -8   3   3 9.50563 60.1850   6
  -8   3   2 1615.77 121.064   6
  -8   3   1 59.2118 54.9437   6
   8  -3   0 1589.26 117.935   3
  -8   3   0 1725.40 110.547   4
   8  -3   1 1179.23 108.006   3
  -8   3  -1 1098.00 89.0752   4
   8  -3   2 204.947 62.8229   3
  -8   3  -2 255.139 46.5482   4
   8  -3   3 62.7331 50.7129   3
   8  -3   4 151.816 62.8678   3
  -8   3  -4 110.189 43.4247   4
   8  -3   5 204.991 65.8482   3
  -8   3  -5 115.832 29.1815   4
  -8   3  -5 129.640 55.1933   1
   8  -3   6 13.8286 50.9591   3
  -8   3  -6 139.865 32.8788   4
  -8   3  -6-54.8112 57.0706   1
  -8   3  -7-30.7366 59.6873   1
   8  -3   7-12.2228 57.0468   3
  -8   3  -8 44.7702 59.8328   1
   8  -3   8 60.6103 60.2259   3
  -8   2   4-30.5018 61.5402   6
  -8   2   3 1122.99 103.749   6
  -8   2   2-21.5728 53.3706   6
  -8   2   1 167.738 47.3283   4
  -8   2   1 9.77945 51.8584   6
  -8   2   0 262.180 55.4712   4
   8  -2   1 207.113 59.7439   3
  -8   2  -1 308.291 57.2721   4
   8  -2   2 1072.94 101.948   3
  -8   2  -2 946.555 83.1017   4
   8  -2   3 247.335 69.6190   3
  -8   2  -3 32.7268 32.5710   4
   8  -2   4 567.465 83.6093   3
  -8   2  -4 369.450 55.6548   4
  -8   2  -4 629.863 78.5158   1
  -8   2  -5 70.2077 47.2557   1
   8  -2   5 48.3989 53.2897   3
  -8   2  -5 126.710 36.1176   4
  -8   2  -6 25.9245 49.2992   1
   8  -2   6-6.20670 53.8628   3
  -8   2  -6 0.73231 13.4949   4
  -8   2  -7 137.513 56.5758   1
   8  -2   7 201.742 70.2188   3
  -8   2  -8 41.9833 62.6937   1
   8  -2   8 67.4715 61.0620   3
   8  -2   9 85.6457 69.5974   3
  -8   1   4 616.424 86.6303   6
  -8   1   3 300.252 63.0539   6
  -8   1   2 385.319 66.1513   6
  -8   1   1 237.829 55.2819   6
  -8   1   1 74.6603 40.9303   4
  -8   1   0 1822.95 115.885   4
  -8   1  -1 183.912 51.7786   4
  -8   1  -2 61.2441 33.1781   4
   8  -1   3 32.0765 50.3029   3
  -8   1  -3 5.11659 36.9595   4
   8  -1   4 68.5003 59.9679   3
  -8   1  -4-12.9357 45.7246   1
   8  -1   5 43.0859 55.2541   3
  -8   1  -5-20.7215 50.7066   1
  -8   1  -5 80.7069 34.1185   4
   8  -1   6 115.695 58.4300   3
  -8   1  -6 22.1360 44.2191   1
   8  -1   7 123.669 64.8608   3
  -8   1  -7 18.5086 46.1409   1
   8  -1   8 216.792 70.6129   3
  -8   1  -8 54.7051 52.7314   1
   8  -1   9 477.447 87.2363   3
  -8   1  -9 201.801 72.2901   1
  -8   0   4 588.333 83.8335   6
  -8   0   3 1402.52 108.821   6
  -8   0   2 73.9069 47.7665   6
  -8   0   1 84.4263 44.8035   6
  -8   0   1 199.336 45.2478   4
  -8   0   0 44.2383 36.6141   4
  -8   0   0 67.6701 43.1807   6
  -8   0  -1 196.572 45.9842   4
  -8   0  -2 479.077 68.8301   4
  -8   0  -3 485.759 63.5312   4
  -8   0  -4 1209.98 95.8103   1
  -8   0  -4 1150.83 92.7969   4
   8   0   5 115.124 59.9212   3
  -8   0  -5 169.758 57.3417   1
  -8   0  -5 64.3691 34.8450   4
   8   0   6 772.371 91.7233   3
  -8   0  -6 708.854 82.2299   1
   8   0   7 1203.97 109.095   3
  -8   0  -7 1223.14 107.600   1
   8   0   8 82.6040 59.0918   3
  -8   0  -8 62.1481 57.9956   1
   8   0   9 131.675 59.8863   3
  -8   0  -9 70.0072 51.8433   1
  -8  -1   4 31.1812 46.6458   6
  -8  -1   2 294.476 54.9639   4
  -8  -1   2 163.228 49.0065   6
  -8  -1   1-51.3376 39.0965   6
  -8  -1   1 69.9324 41.4985   4
  -8  -1   0 1746.69 106.860   6
  -8  -1   0 1849.01 116.081   4
  -8  -1  -1 311.786 56.8476   4
  -8  -1  -2 20.0901 38.2222   4
  -8  -1  -3 105.154 37.8730   4
  -8  -1  -4 780.087 75.9099   1
  -8  -1  -4 930.896 85.4531   4
  -8  -1  -5 719.874 80.1090   1
  -8  -1  -6 329.473 65.5951   1
  -8  -1  -7 49.4833 48.4920   1
  -8  -1  -8 236.663 62.8976   1
  -8  -1  -9 75.7076 56.9582   1
  -8  -2   4 911.873 96.5683   6
  -8  -2   3 1031.97 99.0892   6
  -8  -2   2 81.5241 47.0833   6
  -8  -2   2 117.266 48.2025   4
  -8  -2   1 18.8016 32.5201   6
  -8  -2   1-67.2749 42.2875   4
  -8  -2   0-2.02059 36.0710   6
  -8  -2   0 72.3053 41.6380   4
  -8  -2  -1 2514.28 134.147   4
  -8  -2  -2 1351.62 99.0635   4
  -8  -2  -3 152.370 48.3307   4
  -8  -2  -4 922.391 81.6894   1
  -8  -2  -4 903.087 86.4342   4
  -8  -2  -5 180.571 55.0650   1
  -8  -2  -6 364.219 68.4278   1
  -8  -2  -7 81.6822 53.5635   1
  -8  -2  -8 80.3031 54.6821   1
  -8  -2  -9 279.633 71.9306   1
  -8  -3   4 164.884 57.3792   6
  -8  -3   3-11.9404 53.1444   6
  -8  -3   2 2216.49 132.015   6
  -8  -3   2 2647.45 135.708   4
  -8  -3   1 94.9322 46.8792   6
  -8  -3   1 74.9950 40.7022   4
  -8  -3   0 869.431 83.8567   6
  -8  -3   0 915.755 85.5501   4
  -8  -3  -1 320.389 58.7858   4
   8   3   1 270.358 56.5885   2
  -8  -3  -2 37.1170 33.7064   4
  -8  -3  -3 105.692 46.4375   4
  -8  -3  -4 24.3164 44.8707   1
  -8  -3  -4-82.7855 41.2718   4
  -8  -3  -5 1227.70 97.0786   1
  -8  -3  -6 1289.09 99.9567   1
  -8  -3  -7-30.0153 54.2613   1
  -8  -3  -8 282.533 71.0640   1
  -8  -3  -9-79.1694 61.3008   1
  -8  -4   4 87.7305 56.6658   6
  -8  -4   3 207.625 61.5756   6
  -8  -4   2 41.5800 45.5041   6
  -8  -4   2 9.14819 32.5353   4
  -8  -4   1 313.990 62.0586   6
  -8  -4   1 303.039 55.0474   4
  -8  -4   0 197.461 50.3452   6
  -8  -4   0 270.738 54.3586   4
   8   4   0 330.161 65.6650   2
  -8  -4  -1 420.863 61.4351   4
  -8  -4  -1 342.670 54.7987   6
   8   4   1 489.081 72.2021   2
  -8  -4  -2 1525.01 105.345   4
   8   4   2 1655.25 107.910   2
  -8  -4  -3 64.8640 46.9200   1
   8   4   3 24.4368 44.4040   2
  -8  -4  -3 58.7073 42.0463   4
  -8  -4  -4 618.473 74.1660   1
  -8  -4  -5 5.45486 44.9319   1
  -8  -4  -6 160.688 64.0070   1
  -8  -4  -7 138.136 64.3377   1
  -8  -4  -8 57.2177 59.1653   1
  -8  -4  -9-6.03624 61.1601   1
  -8  -5   4 526.437 83.9319   6
  -8  -5   3-115.474 56.3435   6
  -8  -5   2 703.134 84.3880   6
  -8  -5   2 995.293 86.1688   4
  -8  -5   1 74.9522 46.4652   6
  -8  -5   1 59.8785 37.3900   4
  -8  -5   0 398.406 65.7896   6
  -8  -5   0 346.006 57.0408   4
   8   5   0 335.011 66.4358   2
  -8  -5  -1 389.635 62.5046   6
  -8  -5  -1 394.364 61.2025   4
   8   5   1 461.337 74.8590   2
   8   5   2-72.7724 53.5429   2
  -8  -5  -2-5.19549 31.4951   4
   8   5   3 154.870 58.2635   2
  -8  -5  -3 152.924 47.5972   4
   8   5   4-95.8096 51.1000   2
   8   5   5 758.312 87.9325   2
  -8  -5  -5 679.659 78.8216   1
  -8  -5  -6 181.284 56.5058   1
  -8  -5  -7-53.8348 55.1296   1
  -8  -5  -8 219.956 69.2696   1
  -8  -5  -9-5.14310 57.2399   1
  -8  -6   3 50.7864 50.8063   6
  -8  -6   2 86.6100 52.8534   6
   8   6  -1 87.2287 60.5005   2
  -8  -6   1 165.939 55.7607   6
  -8  -6   1 23.3845 35.9622   4
   8   6   0 290.143 67.6040   2
  -8  -6   0 123.720 45.0912   6
  -8  -6   0 222.931 52.2224   4
  -8  -6  -1 411.153 60.2832   4
  -8  -6  -1 297.254 57.2874   6
   8   6   1 345.141 71.1993   2
  -8  -6  -2 843.021 80.6981   4
   8   6   2 912.914 92.9556   2
   8   6   3 85.0543 57.6512   2
  -8  -6  -3 88.5428 40.9312   4
   8   6   4 371.488 68.6833   2
   8   6   5 85.8995 59.4282   2
   8   6   6-139.223 61.1703   2
   8   6   7 75.4723 75.2272   2
  -8  -6  -8 133.478 68.9150   1
  -8  -7   2 556.822 82.7438   6
   8   7  -1 26.4467 55.1754   2
  -8  -7   1-5.68892 48.8237   6
  -8  -7   0 542.406 76.7954   6
   8   7   0 647.911 90.4128   2
   8   7   1 216.987 67.3988   2
  -8  -7  -1 273.081 63.4267   6
   8   7   2 67.6428 51.5156   2
   8   7   3 137.805 56.5542   2
  -8  -7  -3 231.456 49.5910   4
   8   7   4-40.4546 56.0431   2
   8   7   5 357.909 75.7617   2
   8   7   6 588.022 86.9864   2
   8   7   7 147.276 75.0923   2
   8   7   8 228.735 77.6111   2
  -8  -8   1 278.120 71.1521   6
  -8  -8   0 435.608 77.7531   6
   8   8   0 381.865 85.1744   2
   8   8   1-10.8073 62.6701   2
  -8  -8  -1-15.7524 51.4691   6
   8   8   2 372.416 78.6490   2
   8   8   3 111.343 58.5354   2
   8   8   4 82.9246 64.2398   2
   8   8   5 103.500 69.0214   2
   8   8   6 33.3543 65.3252   2
   8   8   7 246.060 86.6639   2
   8   8   8-41.4063 69.6439   2
  -8  -9  -1 125.723 58.1123   6
   8   9   3 20.7297 66.2971   2
   8   9   4-10.1963 59.6381   2
  -9   4  -2 447.057 60.1646   4
  -9   4  -3 281.099 54.7563   4
  -9   3  -1 1365.03 106.975   4
   9  -3   2-29.4406 62.9924   3
   9  -3   3 154.307 62.9051   3
  -9   3  -3 214.835 47.2898   4
  -9   3  -5 185.888 42.6035   4
  -9   3  -6-60.3480 33.1194   4
  -9   3  -6 422.350 86.4829   1
  -9   2   2 605.485 94.0446   6
  -9   2   0 368.528 63.0798   4
  -9   2  -1-63.3515 39.3953   4
  -9   2  -2 1078.64 98.1889   4
   9  -2   3 821.292 100.050   3
  -9   2  -3 619.248 73.9011   4
   9  -2   4 45.6054 65.1873   3
  -9   2  -4 37.5205 26.4223   4
   9  -2   5 382.947 81.1370   3
  -9   2  -5 199.045 45.7919   4
  -9   2  -6 31.7086 58.9179   1
  -9   2  -6-34.9524 17.8336   4
  -9   2  -7 75.2347 62.4929   1
  -9   2  -7 331.902 57.2476   4
  -9   1   2-36.9226 62.2408   6
  -9   1   1 897.964 91.4799   4
  -9   1   0 204.599 56.7683   4
  -9   1  -1 9.91834 36.0441   4
  -9   1  -2 44.3376 39.4364   4
  -9   1  -4 104.933 42.6649   4
   9  -1   5 289.596 78.8282   3
  -9   1  -5 131.855 41.9292   4
   9  -1   6 774.900 100.125   3
  -9   1  -6 759.581 93.1567   1
  -9   1  -6 949.485 92.7938   4
  -9   1  -7-58.9451 57.5538   1
  -9   1  -7-30.0296 19.1528   4
  -9   0   2 11.0513 41.0642   6
  -9   0   1 203.606 55.0918   4
  -9   0   0 142.159 51.0838   4
  -9   0  -1 565.596 77.6662   4
  -9   0  -2 2076.00 131.853   4
  -9   0  -3 2072.26 131.602   4
  -9   0  -5 488.801 70.2644   4
  -9   0  -6 254.752 69.3167   1
  -9   0  -6 219.228 49.6420   4
  -9   0  -7 133.922 71.8432   1
  -9  -1   2 650.189 85.2090   6
  -9  -1   1 1859.00 123.224   6
  -9  -1   1 2047.05 131.759   4
  -9  -1   0 795.146 86.1080   4
  -9  -1  -1 7.25791 42.1126   4
  -9  -1  -3 157.227 53.7465   4
  -9  -1  -4 445.225 64.0367   4
  -9  -1  -5 126.375 56.3897   1
  -9  -1  -5 78.4166 38.4050   4
  -9  -1  -6 122.921 39.2400   4
  -9  -1  -6 261.305 66.0078   1
  -9  -1  -7 153.193 63.5942   1
  -9  -2   2 0.00000 42.3562   6
  -9  -2   1-70.7316 55.0766   6
  -9  -2   1 164.734 52.3973   4
  -9  -2   0 117.191 43.5848   4
  -9  -2  -1 22.2961 39.6847   4
  -9  -2  -2 620.666 80.1822   4
  -9  -2  -3 141.485 51.4529   4
  -9  -2  -4 41.1141 41.6095   4
  -9  -2  -5-11.0359 46.9046   1
  -9  -2  -5 137.631 47.7551   4
  -9  -2  -6 9.51505 52.6944   1
  -9  -2  -7 22.9962 60.9716   1
  -9  -2  -8 308.619 76.9278   1
  -9  -3   2 461.667 70.2697   4
  -9  -3   2 321.684 70.8320   6
  -9  -3   1 690.539 85.3433   6
  -9  -3   1 938.734 92.8697   4
  -9  -3   0 48.5385 45.5908   4
  -9  -3  -1 38.4042 39.8506   4
  -9  -3  -2 52.7915 42.8457   4
  -9  -3  -4 310.290 62.4268   4
  -9  -3  -5 141.057 60.9620   1
  -9  -3  -5-0.33390 36.0118   4
  -9  -3  -6 621.162 85.2366   1
  -9  -3  -7 297.592 76.0164   1
  -9  -3  -8-118.168 66.9282   1
  -9  -4   2-34.8236 57.1929   6
  -9  -4   2 102.223 49.5198   4
  -9  -4   1 18.6216 46.1009   6
  -9  -4   1 195.232 54.4236   4
  -9  -4   0 267.039 55.5388   4
  -9  -4  -1-25.1928 47.4847   4
  -9  -4  -2 574.862 77.0255   4
  -9  -4  -3 461.836 67.9570   4
  -9  -4  -4 94.5546 45.8755   4
  -9  -4  -5-52.0788 56.8754   1
  -9  -4  -6 17.0471 55.7016   1
  -9  -4  -7 176.959 71.5095   1
  -9  -5   2 516.217 67.0249   4
  -9  -5   1 629.026 82.8482   6
  -9  -5   1 876.435 84.3436   4
  -9  -5   0-35.8800 52.2813   6
  -9  -5   0 151.526 45.3438   4
   9   5   1-89.2548 63.0897   2
  -9  -5  -1-18.9820 47.8887   4
   9   5   2 253.533 67.6290   2
  -9  -5  -2 304.956 64.9009   4
  -9  -5  -3 5.71348 35.9584   4
  -9  -5  -4 683.460 86.7195   4
  -9  -5  -5-74.8275 42.6324   4
  -9  -5  -6 581.259 86.6123   1
  -9  -5  -7 259.185 66.4364   1
  -9  -6   1 169.234 55.0619   6
   9   6   0 280.896 79.6608   2
  -9  -6   0 163.164 57.0447   6
  -9  -6   0 245.280 54.3685   4
   9   6   1 315.870 74.1965   2
  -9  -6  -1 96.6163 42.0122   4
   9   6   2 242.193 70.0535   2
  -9  -6  -2 312.601 56.9488   4
   9   6   3 278.141 69.7145   2
  -9  -6  -3 200.148 45.9431   4
   9   6   4 119.652 68.3639   2
  -9  -6  -4 86.7131 40.8932   4
  -9  -7   0 171.027 59.1528   6
   9   7   1 86.0337 63.4148   2
   9   7   2 35.5139 63.5178   2
   9   7   3-15.5301 67.5690   2
  -9  -7  -3-65.4565 35.2720   4
   9   7   4 476.631 86.5615   2
  -9  -7  -4 334.694 56.5348   4
   9   7   6 263.591 80.9834   2
   0   0   0    0.00    0.00   0
;
_shelx_hkl_checksum     84417
_shelx_res_file
;
TITL GSH22 P-1
CELL  0.71073  7.74260 10.42900 10.93400 85.51000 76.92000 81.04000
ZERR 2  0.00070  0.00100  0.00100  0.01000  0.01000  0.01000
LATT 1
SFAC C H N O CL S
UNIT 30 26 6 6 4 2
PLAN 30
FMAP 2
SHEL 11 0.8
SIZE 0.48 0.36 0.10
L.S. 4
MPLA 5 S1 N1 C7 C8 O3
MPLA 6 C1 C2 C3 C4 C5 C6
MPLA 6 C10 C11 C12 C13 C14 C15
MPLA 5 C9 N3 N2 C8 O3
BOND $H
DFIX 0.86 0.02 N1 H1N N2 H2N
HTAB N1 O3_$1
HTAB N2 O3_$2
EQIV $1 -x+1, -y+1, -z+1
EQIV $2 -x+2, -y+1, -z+1
CONF
ACTA
WGHT    0.032100    0.393800
FVAR       3.44494
C1    1    0.174632    0.607634    0.844023    11.00000    0.04758    0.04543 =
         0.04973    0.00055   -0.00620   -0.00402
C2    1    0.189749    0.719192    0.898519    11.00000    0.06855    0.06239 =
         0.07131   -0.01578   -0.00023   -0.01285
AFIX  43
H2    2    0.302302    0.739941    0.898500    11.00000   -1.20000
AFIX   0
C3    1    0.037824    0.799722    0.952928    11.00000    0.10473    0.06167 =
         0.07124   -0.01378    0.01069    0.00444
AFIX  43
H3    2    0.047323    0.875608    0.988753    11.00000   -1.20000
AFIX   0
C4    1   -0.127030    0.767470    0.953974    11.00000    0.07868    0.07737 =
         0.05644    0.01207    0.01224    0.02641
C5    1   -0.144801    0.655081    0.904154    11.00000    0.04739    0.10475 =
         0.06437    0.01928   -0.00396    0.00337
AFIX  43
H5    2   -0.257889    0.633020    0.908275    11.00000   -1.20000
AFIX   0
C6    1    0.007932    0.574167    0.847293    11.00000    0.05044    0.06631 =
         0.05971    0.00427   -0.01043   -0.00825
AFIX  43
H6    2   -0.002160    0.498231    0.811810    11.00000   -1.20000
AFIX   0
C7    1    0.559739    0.672653    0.604585    11.00000    0.03801    0.04036 =
         0.07585   -0.01509   -0.00398   -0.00496
AFIX  23
H7A   2    0.550411    0.719822    0.679363    11.00000   -1.20000
H7B   2    0.537579    0.735668    0.537807    11.00000   -1.20000
AFIX   0
C8    1    0.748342    0.600211    0.566963    11.00000    0.03743    0.03244 =
         0.04501   -0.00287   -0.00756   -0.00410
C9    1    0.973754    0.848446    0.618386    11.00000    0.03601    0.03329 =
         0.05132   -0.00325   -0.00788   -0.00354
AFIX  43
H9    2    1.090999    0.807426    0.594299    11.00000   -1.20000
AFIX   0
C10   1    0.936810    0.981591    0.662185    11.00000    0.03917    0.02890 =
         0.04517   -0.00178   -0.00775   -0.00350
C11   1    1.070516    1.051504    0.675287    11.00000    0.04019    0.03712 =
         0.05254   -0.00209   -0.01134   -0.00631
C12   1    1.032192    1.177692    0.714938    11.00000    0.06044    0.03966 =
         0.06897   -0.00704   -0.01785   -0.01643
AFIX  43
H12   2    1.123864    1.221704    0.724027    11.00000   -1.20000
AFIX   0
C13   1    0.857249    1.237402    0.740776    11.00000    0.07496    0.03224 =
         0.07708   -0.01237   -0.01530   -0.00291
AFIX  43
H13   2    0.830620    1.322359    0.766855    11.00000   -1.20000
AFIX   0
C14   1    0.721258    1.171707    0.728135    11.00000    0.05083    0.04143 =
         0.08570   -0.01241   -0.00683    0.00513
AFIX  43
H14   2    0.603184    1.212382    0.745156    11.00000   -1.20000
AFIX   0
C15   1    0.760995    1.045696    0.690224    11.00000    0.04138    0.03907 =
         0.07372   -0.00721   -0.00964   -0.00583
AFIX  43
H15   2    0.668121    1.001930    0.683057    11.00000   -1.20000
AFIX   0
N1    3    0.424120    0.587240    0.629228    11.00000    0.04121    0.06168 =
         0.05758   -0.01711   -0.00386   -0.01814
H1N   2    0.383150    0.568853    0.568855    11.00000   -1.20000
N2    3    0.882042    0.665602    0.571555    11.00000    0.03396    0.03047 =
         0.06005   -0.00926   -0.00528   -0.00331
H2N   2    0.989721    0.630876    0.544024    11.00000   -1.20000
N3    3    0.843016    0.790183    0.613922    11.00000    0.04048    0.02984 =
         0.05289   -0.00566   -0.00856   -0.00516
O1    4    0.508989    0.513143    0.828194    11.00000    0.05769    0.08224 =
         0.08955   -0.00947   -0.03135    0.00290
O2    4    0.318007    0.391496    0.738780    11.00000    0.06959    0.03843 =
         0.10988   -0.01163   -0.01317   -0.00786
O3    4    0.777753    0.487845    0.531162    11.00000    0.03933    0.03417 =
         0.07249   -0.01528   -0.01153   -0.00302
CL1   5   -0.317362    0.872094    1.018930    11.00000    0.11775    0.14002 =
         0.10469    0.01513    0.03318    0.06949
CL2   5    1.295021    0.981931    0.639264    11.00000    0.03913    0.06168 =
         0.10916   -0.01815   -0.01808   -0.00662
S1    6    0.369388    0.511591    0.762644    11.00000    0.04276    0.04325 =
         0.07219   -0.00925   -0.01134   -0.00285
HKLF 4
REM  GSH22 P-1
REM R1 =  0.0460 for    2359 Fo > 4sig(Fo)  and  0.0788 for all    3417 data
REM    223 parameters refined using      2 restraints
END
WGHT      0.0317      0.3940
REM Highest difference peak  0.240,  deepest hole -0.290,  1-sigma level  0.051
Q1    1   0.2638  0.5636  0.8066  11.00000  0.05    0.24
Q2    1   1.2329  0.9732  0.7567  11.00000  0.05    0.20
Q3    1  -0.3221  0.8852  1.0574  11.00000  0.05    0.20
Q4    1   0.5412  0.6800  0.7557  11.00000  0.05    0.19
Q5    1   1.1130  1.1341  0.5506  11.00000  0.05    0.18
Q6    1   0.4517  0.5150  0.6643  11.00000  0.05    0.18
Q7    1   0.2332  0.4325  0.7029  11.00000  0.05    0.17
Q8    1  -0.3779  0.8439  0.9566  11.00000  0.05    0.17
Q9    1   0.1218  0.8495  0.8108  11.00000  0.05    0.16
Q10   1   0.8581  1.0258  0.6477  11.00000  0.05    0.15
Q11   1   0.3228  0.9478  0.8421  11.00000  0.05    0.15
Q12   1   0.7342  0.7809  0.6640  11.00000  0.05    0.15
Q13   1   0.7333  1.0972  0.5229  11.00000  0.05    0.15
Q14   1   0.8212  0.9016  0.7703  11.00000  0.05    0.15
Q15   1   0.1749  0.9432  0.8578  11.00000  0.05    0.15
Q16   1   1.3791  0.9611  0.5337  11.00000  0.05    0.15
Q17   1   1.3007  0.9822  0.8253  11.00000  0.05    0.15
Q18   1   0.6553  0.6362  0.6020  11.00000  0.05    0.15
Q19   1   0.6747  0.4707  0.5817  11.00000  0.05    0.15
Q20   1   0.3431  0.6065  0.6791  11.00000  0.05    0.14
Q21   1   0.6152  1.0765  0.5458  11.00000  0.05    0.14
Q22   1   0.4898  0.6219  0.6275  11.00000  0.05    0.14
Q23   1  -0.0331  0.7432  1.0984  11.00000  0.05    0.14
Q24   1   0.1076  0.6000  0.7969  11.00000  0.05    0.14
Q25   1  -0.1367  0.7371  0.7983  11.00000  0.05    0.14
Q26   1   0.6699  1.2217  0.5783  11.00000  0.05    0.14
Q27   1   0.1073  0.6151  0.7069  11.00000  0.05    0.14
Q28   1   0.4672  0.4789  0.5821  11.00000  0.05    0.14
Q29   1   0.1219  0.6572  1.0455  11.00000  0.05    0.14
Q30   1   1.1783  1.0566  0.8149  11.00000  0.05    0.13
;
_shelx_res_checksum     25175
_shelxl_version_number     2014/6
data_II
_audit_creation_method     <i>SHELXL2014/6</i>
_chemical_name_systematic
;\
(<i>E</i>)-4-Chloro-<i>N</i>-{2-[2-(3-chlorobenzylidene)hydrazinyl]-2-\
oxoethyl}benzenesulfonamide
;
_chemical_name_common     ?
_chemical_formula_moiety     'C15 H13 Cl2 N3 O3 S'
_chemical_formula_sum     'C15 H13 Cl2 N3 O3 S'
_chemical_formula_iupac     'C15 H13 Cl2 N3 O3 S'
_chemical_formula_weight     386.24
_chemical_melting_point     ?
_space_group_crystal_system     triclinic
_space_group_name_H-M_alt     'P -1'
_space_group_name_Hall     '-P 1'
loop_
    _space_group_symop_operation_xyz
    'x, y, z'
    '-x, -y, -z'
_cell_length_a     9.4910(10)
_cell_length_b     9.9760(10)
_cell_length_c     10.4460(10)
_cell_angle_alpha     67.220(10)
_cell_angle_beta     66.800(10)
_cell_angle_gamma     86.320(10)
_cell_volume     833.59(17)
_cell_formula_units_Z     2
_cell_measurement_reflns_used     2850
_cell_measurement_theta_min     2.55
_cell_measurement_theta_max     27.93
_cell_measurement_temperature     293(2)
_exptl_crystal_description     prism
_exptl_crystal_colour     colourless
_exptl_crystal_size_max     0.360
_exptl_crystal_size_mid     0.140
_exptl_crystal_size_min     0.080
_exptl_crystal_density_diffrn     1.539
_exptl_crystal_density_meas     ?
_exptl_crystal_density_method     ?
_exptl_crystal_F_000     396
_exptl_absorpt_coefficient_mu     0.534
_exptl_absorpt_correction_type     multi-scan
_exptl_absorpt_process_details
;
(CrysAlis RED, Oxford Diffraction, 2009)
;
_exptl_absorpt_correction_T_min     0.8311
_exptl_absorpt_correction_T_max     0.9585
_exptl_special_details
;
CrysAlis RED, Oxford Diffraction Ltd., 2009
Empirical absorption correction using spherical harmonics,
implemented in SCALE3 ABSPACK scaling algorithm.
;
_diffrn_ambient_temperature     293(2)
_diffrn_source     'fine-focus sealed tube'
_diffrn_radiation_type     'Mo K\a'
_diffrn_radiation_wavelength     0.71073
_diffrn_measurement_device_type
;
Oxford Diffraction Xcalibur with Sapphire CCD
;
_diffrn_measurement_method
;
Rotation method data acquisition using omega scans.
;
_diffrn_detector_area_resol_mean     ?
_diffrn_reflns_number     5759
_diffrn_reflns_av_R_equivalents     0.0183
_diffrn_reflns_av_unetI/netI     0.0261
_diffrn_reflns_theta_min     2.548
_diffrn_reflns_theta_max     26.370
_diffrn_reflns_theta_full     25.242
_diffrn_measured_fraction_theta_max     0.986
_diffrn_measured_fraction_theta_full     0.991
_diffrn_reflns_limit_h_min     -11
_diffrn_reflns_limit_h_max     11
_diffrn_reflns_limit_k_min     -12
_diffrn_reflns_limit_k_max     12
_diffrn_reflns_limit_l_min     -13
_diffrn_reflns_limit_l_max     12
_refine_special_details
;
 Refinement of F^2^ against ALL reflections.  The weighted R-factor wR and
 goodness of fit S are based on F^2^, conventional R-factors R are based
 on F, with F set to zero for negative F^2^. The threshold expression of
 F^2^ > 2sigma(F^2^) is used only for calculating R-factors(gt) etc. and is
 not relevant to the choice of reflections for refinement.  R-factors based
 on F^2^ are statistically about twice as large as those based on F, and R-
 factors based on ALL data will be even larger.
;
_reflns_number_total     3354
_reflns_number_gt     2688
_reflns_threshold_expression     'I > 2\s(I)'
_refine_ls_structure_factor_coef     Fsqd
_refine_ls_matrix_type     full
_refine_ls_R_factor_all     0.0731
_refine_ls_R_factor_gt     0.0535
_refine_ls_wR_factor_gt     0.0979
_refine_ls_wR_factor_ref     0.1078
_refine_ls_goodness_of_fit_ref     1.216
_refine_ls_restrained_S_all     1.216
_refine_ls_number_reflns     3354
_refine_ls_number_parameters     223
_refine_ls_number_restraints     2
_refine_ls_hydrogen_treatment     mixed
_refine_ls_weighting_scheme     calc
_refine_ls_weighting_details
              'w=1/[\s^2^(Fo^2^)+(0.0148P)^2^+1.1114P] where P=(Fo^2^+2Fc^2^)/3'
_atom_sites_solution_hydrogens     mixed
_atom_sites_solution_primary     direct
_atom_sites_solution_secondary     difmap
_refine_ls_shift/su_max     0.002
_refine_ls_shift/su_mean     0.000
_refine_diff_density_max     0.274
_refine_diff_density_min     -0.391
_refine_ls_extinction_method     none
_refine_ls_extinction_coef     .
loop_
    _atom_type_symbol
    _atom_type_description
    _atom_type_scat_dispersion_real
    _atom_type_scat_dispersion_imag
    _atom_type_scat_source
    'C' 'C' 0.0033 0.0016
                         'International Tables Vol C Tables 4.2.6.8 and 6.1.1.4'
    'H' 'H' 0.0000 0.0000
                         'International Tables Vol C Tables 4.2.6.8 and 6.1.1.4'
    'Cl' 'Cl' 0.1484 0.1585
                         'International Tables Vol C Tables 4.2.6.8 and 6.1.1.4'
    'N' 'N' 0.0061 0.0033
                         'International Tables Vol C Tables 4.2.6.8 and 6.1.1.4'
    'O' 'O' 0.0106 0.0060
                         'International Tables Vol C Tables 4.2.6.8 and 6.1.1.4'
    'S' 'S' 0.1246 0.1234
                         'International Tables Vol C Tables 4.2.6.8 and 6.1.1.4'
_computing_data_collection
;
CrysAlis CCD (Oxford Diffraction, 2009)
;
_computing_cell_refinement
;
CrysAlis RED (Oxford Diffraction, 2009)
;
_computing_data_reduction
;
CrysAlis RED (Oxford Diffraction, 2009)
;
_computing_structure_solution
;
<i>SHELXS2013/1</i> (Sheldrick, 2008)
;
_computing_structure_refinement
;
<i>SHELXL2014/6</i> (Sheldrick, 2015)
;
_computing_molecular_graphics
;
PLATON (Spek, 2020)
;
_computing_publication_material
;
<i>SHELXL2014/6</i> (Sheldrick, 2015)
;
loop_
    _atom_site_type_symbol
    _atom_site_label
    _atom_site_fract_x
    _atom_site_fract_y
    _atom_site_fract_z
    _atom_site_U_iso_or_equiv
    _atom_site_adp_type
    _atom_site_calc_flag
    _atom_site_occupancy
    _atom_site_disorder_assembly
    _atom_site_disorder_group
    C C1 0.2520(3) -0.1930(3) 1.0295(3) 0.0312(6) Uani d 1 . .
    C C2 0.1178(3) -0.2828(3) 1.0900(4) 0.0408(7) Uani d 1 . .
    H H2 0.0241 -0.2549 1.1415 0.049 Uiso calc 1 . .
    C C3 0.1226(4) -0.4145(4) 1.0739(4) 0.0458(8) Uani d 1 . .
    H H3 0.0329 -0.4769 1.1166 0.055 Uiso calc 1 . .
    C C4 0.2616(4) -0.4519(3) 0.9939(4) 0.0392(7) Uani d 1 . .
    C C5 0.3966(4) -0.3626(3) 0.9327(4) 0.0393(7) Uani d 1 . .
    H H5 0.4898 -0.3896 0.8789 0.047 Uiso calc 1 . .
    C C6 0.3924(3) -0.2326(3) 0.9519(3) 0.0356(7) Uani d 1 . .
    H H6 0.4828 -0.1724 0.9131 0.043 Uiso calc 1 . .
    C C7 0.2808(3) 0.1427(3) 0.7715(3) 0.0356(7) Uani d 1 . .
    H H7A 0.2814 0.2480 0.7273 0.043 Uiso calc 1 . .
    H H7B 0.1751 0.0995 0.8162 0.043 Uiso calc 1 . .
    C C8 0.3771(3) 0.0903(3) 0.6490(3) 0.0351(7) Uani d 1 . .
    C C9 0.1510(4) 0.1675(4) 0.4412(3) 0.0414(7) Uani d 1 . .
    H H9 0.2108 0.1262 0.3740 0.050 Uiso calc 1 . .
    C C10 0.0084(4) 0.2250(3) 0.4311(3) 0.0400(7) Uani d 1 . .
    C C11 -0.0769(4) 0.3041(4) 0.5152(4) 0.0469(8) Uani d 1 . .
    H H11 -0.0426 0.3245 0.5783 0.056 Uiso calc 1 . .
    C C12 -0.2121(4) 0.3515(4) 0.5037(4) 0.0540(9) Uani d 1 . .
    C C13 -0.2654(4) 0.3247(4) 0.4096(5) 0.0600(10) Uani d 1 . .
    H H13 -0.3566 0.3589 0.4022 0.072 Uiso calc 1 . .
    C C14 -0.1815(5) 0.2467(4) 0.3273(5) 0.0603(10) Uani d 1 . .
    H H14 -0.2165 0.2274 0.2640 0.072 Uiso calc 1 . .
    C C15 -0.0459(4) 0.1966(4) 0.3371(4) 0.0497(8) Uani d 1 . .
    H H15 0.0097 0.1435 0.2808 0.060 Uiso calc 1 . .
    Cl Cl1 0.26935(11) -0.61454(10) 0.96808(12) 0.0584(3) Uani d 1 . .
    Cl Cl2 -0.32203(15) 0.44557(16) 0.61290(17) 0.0976(5) Uani d 1 . .
    N N1 0.3402(3) 0.1031(3) 0.8891(3) 0.0318(5) Uani d 1 . .
    H H1N 0.436(2) 0.101(3) 0.860(3) 0.038 Uiso d 1 . .
    N N2 0.3309(3) 0.1124(3) 0.5371(3) 0.0436(7) Uani d 1 . .
    H H2N 0.378(4) 0.072(4) 0.474(3) 0.052 Uiso d 1 . .
    N N3 0.1952(3) 0.1727(3) 0.5398(3) 0.0394(6) Uani d 1 . .
    O O1 0.3340(2) -0.0350(2) 1.1413(2) 0.0411(5) Uani d 1 . .
    O O2 0.0898(2) 0.0034(2) 1.1055(2) 0.0408(5) Uani d 1 . .
    O O3 0.4936(2) 0.0311(3) 0.6515(2) 0.0475(6) Uani d 1 . .
    S S1 0.24739(8) -0.02589(8) 1.05320(8) 0.03071(18) Uani d 1 . .
loop_
    _atom_site_aniso_label
    _atom_site_aniso_U_11
    _atom_site_aniso_U_22
    _atom_site_aniso_U_33
    _atom_site_aniso_U_12
    _atom_site_aniso_U_13
    _atom_site_aniso_U_23
    C1 0.0333(15) 0.0300(15) 0.0385(16) 0.0073(12) -0.0189(13) -0.0176(13)
    C2 0.0280(16) 0.0415(18) 0.057(2) 0.0072(13) -0.0145(15) -0.0268(16)
    C3 0.0347(17) 0.0386(18) 0.069(2) 0.0006(14) -0.0209(17) -0.0261(17)
    C4 0.0461(19) 0.0299(16) 0.0530(19) 0.0096(14) -0.0279(16) -0.0204(15)
    C5 0.0347(17) 0.0377(17) 0.0496(19) 0.0124(13) -0.0173(15) -0.0224(15)
    C6 0.0291(15) 0.0343(16) 0.0469(18) 0.0061(12) -0.0159(14) -0.0192(14)
    C7 0.0354(16) 0.0374(17) 0.0375(16) 0.0116(13) -0.0156(14) -0.0185(14)
    C8 0.0341(16) 0.0371(17) 0.0339(16) 0.0086(13) -0.0129(13) -0.0153(14)
    C9 0.0435(18) 0.050(2) 0.0326(16) 0.0112(15) -0.0145(14) -0.0195(15)
    C10 0.0422(18) 0.0414(18) 0.0329(16) 0.0052(14) -0.0150(14) -0.0113(14)
    C11 0.047(2) 0.054(2) 0.0451(19) 0.0126(16) -0.0246(16) -0.0199(17)
    C12 0.048(2) 0.052(2) 0.052(2) 0.0109(17) -0.0181(18) -0.0131(18)
    C13 0.044(2) 0.060(2) 0.067(3) 0.0048(18) -0.031(2) -0.006(2)
    C14 0.065(3) 0.060(2) 0.062(2) -0.004(2) -0.042(2) -0.011(2)
    C15 0.062(2) 0.047(2) 0.0440(19) 0.0028(17) -0.0269(18) -0.0156(16)
    Cl1 0.0641(6) 0.0405(5) 0.0897(7) 0.0132(4) -0.0367(5) -0.0401(5)
    Cl2 0.0847(9) 0.1137(11) 0.1072(10) 0.0590(8) -0.0404(8) -0.0618(9)
    N1 0.0274(12) 0.0354(13) 0.0368(14) 0.0033(11) -0.0109(11) -0.0205(11)
    N2 0.0416(16) 0.0597(18) 0.0408(15) 0.0224(13) -0.0198(13) -0.0303(14)
    N3 0.0378(14) 0.0457(16) 0.0368(14) 0.0134(12) -0.0165(12) -0.0183(12)
    O1 0.0400(12) 0.0535(14) 0.0406(12) 0.0020(10) -0.0200(10) -0.0249(11)
    O2 0.0309(11) 0.0474(13) 0.0512(13) 0.0071(9) -0.0115(10) -0.0320(11)
    O3 0.0404(13) 0.0727(16) 0.0418(13) 0.0248(12) -0.0208(11) -0.0336(12)
    S1 0.0279(4) 0.0352(4) 0.0363(4) 0.0050(3) -0.0127(3) -0.0219(3)
_geom_special_details
;
 All esds (except the esd in the dihedral angle between two l.s. planes)
 are estimated using the full covariance matrix.  The cell esds are taken
 into account individually in the estimation of esds in distances, angles
 and torsion angles; correlations between esds in cell parameters are only
 used when they are defined by crystal symmetry.  An approximate (isotropic)
 treatment of cell esds is used for estimating esds involving l.s. planes.
;
loop_
    _geom_bond_atom_site_label_1
    _geom_bond_atom_site_label_2
    _geom_bond_site_symmetry_2
    _geom_bond_distance
    _geom_bond_publ_flag
    C1 C2 . 1.377(4) ?
    C1 C6 . 1.385(4) ?
    C1 S1 . 1.773(3) ?
    C2 C3 . 1.384(4) ?
    C2 H2 . 0.9300 ?
    C3 C4 . 1.374(4) ?
    C3 H3 . 0.9300 ?
    C4 C5 . 1.380(4) ?
    C4 Cl1 . 1.737(3) ?
    C5 C6 . 1.382(4) ?
    C5 H5 . 0.9300 ?
    C6 H6 . 0.9300 ?
    C7 N1 . 1.457(4) ?
    C7 C8 . 1.510(4) ?
    C7 H7A . 0.9700 ?
    C7 H7B . 0.9700 ?
    C8 O3 . 1.224(3) ?
    C8 N2 . 1.342(4) ?
    C9 N3 . 1.275(4) ?
    C9 C10 . 1.462(4) ?
    C9 H9 . 0.9300 ?
    C10 C15 . 1.394(4) ?
    C10 C11 . 1.394(4) ?
    C11 C12 . 1.372(5) ?
    C11 H11 . 0.9300 ?
    C12 C13 . 1.381(5) ?
    C12 Cl2 . 1.743(4) ?
    C13 C14 . 1.370(6) ?
    C13 H13 . 0.9300 ?
    C14 C15 . 1.378(5) ?
    C14 H14 . 0.9300 ?
    C15 H15 . 0.9300 ?
    N1 S1 . 1.618(3) ?
    N1 H1N . 0.841(17) ?
    N2 N3 . 1.380(3) ?
    N2 H2N . 0.863(18) ?
    O1 S1 . 1.433(2) ?
    O2 S1 . 1.430(2) ?
loop_
    _geom_angle_atom_site_label_1
    _geom_angle_atom_site_label_2
    _geom_angle_atom_site_label_3
    _geom_angle_site_symmetry_1
    _geom_angle_site_symmetry_3
    _geom_angle
    _geom_angle_publ_flag
    C2 C1 C6 . . 120.8(3) ?
    C2 C1 S1 . . 120.2(2) ?
    C6 C1 S1 . . 119.0(2) ?
    C1 C2 C3 . . 119.9(3) ?
    C1 C2 H2 . . 120.0 ?
    C3 C2 H2 . . 120.0 ?
    C4 C3 C2 . . 119.1(3) ?
    C4 C3 H3 . . 120.4 ?
    C2 C3 H3 . . 120.4 ?
    C3 C4 C5 . . 121.4(3) ?
    C3 C4 Cl1 . . 119.8(2) ?
    C5 C4 Cl1 . . 118.8(2) ?
    C4 C5 C6 . . 119.5(3) ?
    C4 C5 H5 . . 120.3 ?
    C6 C5 H5 . . 120.3 ?
    C5 C6 C1 . . 119.3(3) ?
    C5 C6 H6 . . 120.4 ?
    C1 C6 H6 . . 120.4 ?
    N1 C7 C8 . . 111.0(2) ?
    N1 C7 H7A . . 109.4 ?
    C8 C7 H7A . . 109.4 ?
    N1 C7 H7B . . 109.4 ?
    C8 C7 H7B . . 109.4 ?
    H7A C7 H7B . . 108.0 ?
    O3 C8 N2 . . 121.4(3) ?
    O3 C8 C7 . . 121.1(3) ?
    N2 C8 C7 . . 117.5(3) ?
    N3 C9 C10 . . 121.6(3) ?
    N3 C9 H9 . . 119.2 ?
    C10 C9 H9 . . 119.2 ?
    C15 C10 C11 . . 119.0(3) ?
    C15 C10 C9 . . 118.8(3) ?
    C11 C10 C9 . . 122.2(3) ?
    C12 C11 C10 . . 119.3(3) ?
    C12 C11 H11 . . 120.4 ?
    C10 C11 H11 . . 120.4 ?
    C11 C12 C13 . . 121.9(4) ?
    C11 C12 Cl2 . . 119.4(3) ?
    C13 C12 Cl2 . . 118.7(3) ?
    C14 C13 C12 . . 118.7(3) ?
    C14 C13 H13 . . 120.6 ?
    C12 C13 H13 . . 120.6 ?
    C13 C14 C15 . . 120.9(4) ?
    C13 C14 H14 . . 119.6 ?
    C15 C14 H14 . . 119.6 ?
    C14 C15 C10 . . 120.3(4) ?
    C14 C15 H15 . . 119.9 ?
    C10 C15 H15 . . 119.9 ?
    C7 N1 S1 . . 119.9(2) ?
    C7 N1 H1N . . 116(2) ?
    S1 N1 H1N . . 112(2) ?
    C8 N2 N3 . . 120.8(2) ?
    C8 N2 H2N . . 117(2) ?
    N3 N2 H2N . . 121(2) ?
    C9 N3 N2 . . 115.1(3) ?
    O2 S1 O1 . . 119.53(13) ?
    O2 S1 N1 . . 107.80(13) ?
    O1 S1 N1 . . 105.65(13) ?
    O2 S1 C1 . . 107.23(13) ?
    O1 S1 C1 . . 107.84(13) ?
    N1 S1 C1 . . 108.40(13) ?
loop_
    _geom_torsion_atom_site_label_1
    _geom_torsion_atom_site_label_2
    _geom_torsion_atom_site_label_3
    _geom_torsion_atom_site_label_4
    _geom_torsion_site_symmetry_1
    _geom_torsion_site_symmetry_2
    _geom_torsion_site_symmetry_3
    _geom_torsion_site_symmetry_4
    _geom_torsion
    _geom_torsion_publ_flag
    C6 C1 C2 C3 . . . . 0.2(5) ?
    S1 C1 C2 C3 . . . . -178.6(3) ?
    C1 C2 C3 C4 . . . . -1.7(5) ?
    C2 C3 C4 C5 . . . . 1.5(5) ?
    C2 C3 C4 Cl1 . . . . -178.3(3) ?
    C3 C4 C5 C6 . . . . 0.0(5) ?
    Cl1 C4 C5 C6 . . . . 179.8(2) ?
    C4 C5 C6 C1 . . . . -1.4(5) ?
    C2 C1 C6 C5 . . . . 1.3(5) ?
    S1 C1 C6 C5 . . . . -179.8(2) ?
    N1 C7 C8 O3 . . . . -4.1(4) ?
    N1 C7 C8 N2 . . . . 176.5(3) ?
    N3 C9 C10 C15 . . . . -170.4(3) ?
    N3 C9 C10 C11 . . . . 8.0(5) ?
    C15 C10 C11 C12 . . . . 0.2(5) ?
    C9 C10 C11 C12 . . . . -178.2(3) ?
    C10 C11 C12 C13 . . . . -0.8(6) ?
    C10 C11 C12 Cl2 . . . . 178.1(3) ?
    C11 C12 C13 C14 . . . . 0.9(6) ?
    Cl2 C12 C13 C14 . . . . -178.0(3) ?
    C12 C13 C14 C15 . . . . -0.4(6) ?
    C13 C14 C15 C10 . . . . -0.2(6) ?
    C11 C10 C15 C14 . . . . 0.3(5) ?
    C9 C10 C15 C14 . . . . 178.7(3) ?
    C8 C7 N1 S1 . . . . -107.2(3) ?
    O3 C8 N2 N3 . . . . 176.8(3) ?
    C7 C8 N2 N3 . . . . -3.8(5) ?
    C10 C9 N3 N2 . . . . 179.1(3) ?
    C8 N2 N3 C9 . . . . -169.5(3) ?
    C7 N1 S1 O2 . . . . -50.2(2) ?
    C7 N1 S1 O1 . . . . -179.0(2) ?
    C7 N1 S1 C1 . . . . 65.6(2) ?
    C2 C1 S1 O2 . . . . -13.7(3) ?
    C6 C1 S1 O2 . . . . 167.4(2) ?
    C2 C1 S1 O1 . . . . 116.3(3) ?
    C6 C1 S1 O1 . . . . -62.6(3) ?
    C2 C1 S1 N1 . . . . -129.8(3) ?
    C6 C1 S1 N1 . . . . 51.3(3) ?
loop_
    _geom_hbond_atom_site_label_D
    _geom_hbond_atom_site_label_H
    _geom_hbond_atom_site_label_A
    _geom_hbond_site_symmetry_A
    _geom_hbond_distance_DH
    _geom_hbond_distance_HA
    _geom_hbond_distance_DA
    _geom_hbond_angle_DHA
    N1 H1N O1 2_657 0.841(17) 2.23(2) 3.041(3) 161(3)
    N2 H2N O3 2_656 0.863(18) 1.972(19) 2.828(3) 171(3)
    C6 H6 O1 2_657 0.93 2.53 3.422(4) 160.6
    C7 H7B O2 2_557 0.97 2.47 3.434(4) 172.3
    C15 H15 O2 1_554 0.93 2.58 3.474(4) 162.3
    C14 H14 Cg 2_556 0.93 2.84 3.675(5) 150
_shelx_space_group_comment
;
The symmetry employed for this shelxl refinement is uniquely defined
by the following loop, which should always be used as a source of
symmetry information in preference to the above space-group names.
They are only intended as comments.
;
_shelx_estimated_absorpt_T_min     0.831
_shelx_estimated_absorpt_T_max     0.959
_shelx_hkl_file
;
   0   0   2 91807.4 491.434   5
   0   0  -2 88999.8 430.747   6
   0   0   2 92792.7 523.102   2
   0   0   3 7514.93 44.1856   5
   0   0   3 7496.49 46.6747   2
   0   0  -3 7478.01 38.1641   6
   0   0   4 1474.13 24.0725   5
   0   0   4 1431.01 25.7735   2
   0   0  -4 1400.63 20.2436   6
   0   0  -5 377.762 13.2015   6
   0   0   5 347.615 16.7586   2
   0   0   6 47.2945 13.3330   2
   0   0  -6 50.4773 9.87691   6
   0   0   7 1113.57 31.4018   2
   0   0   8 123.714 17.7055   2
   0   0   9 28.1034 17.5683   2
   0   0  10 595.029 32.8370   2
   0   0  11 112.478 24.4616   2
   0  -1  10 323.152 29.2280   2
   0  -1   9 163.327 21.2986   2
   0  -1   8 17.0569 14.8435   2
   0  -1   7 272.085 19.9605   2
   0  -1   6 88.1673 13.6643   5
   0  -1   6 101.062 15.2982   2
   0  -1   5 5020.08 49.1220   5
   0   1  -5 5101.94 37.0645   6
   0  -1   5 4988.87 53.1476   2
   0   1  -4 2283.36 22.0950   6
   0  -1   4 2264.18 33.0223   2
   0  -1   4 2278.80 30.1892   5
   0  -1   3 6380.71 46.8763   2
   0   1  -3 6448.28 30.2404   6
   0  -1   3 6345.83 42.6673   5
   0  -1   2 17922.4 59.3856   5
   0  -1   2 18152.5 65.4262   2
   0  -1   1 33.4262 7.16340   2
   0  -1   1 31.8821 5.69427   5
   0   1   2 1055.41 15.0688   2
   0  -1  -2 1065.95 13.0519   1
   0  -1  -2 1025.93 14.7469   6
   0   1   3 608.626 15.4877   2
   0  -1  -3 659.367 14.8198   6
   0  -1  -4 2092.52 26.7722   6
   0   1   4 1984.03 28.2286   2
   0  -1  -5 1627.16 26.6453   6
   0   1   5 1718.12 29.6274   2
   0  -1  -6 68.7192 11.6070   6
   0   1   6 76.1513 14.4596   2
   0   1   7 59.6668 15.1609   2
   0  -1  -7 103.288 12.7698   6
   0   1   8 850.262 30.3421   2
   0   1   9 1407.28 39.9936   2
   0   1  10 1422.19 42.5998   2
   0   1  11 117.544 17.9336   2
   0  -2  10 77.2893 21.1353   2
   0  -2   9 302.199 25.1283   2
   0  -2   8 272.828 22.2220   2
   0  -2   7 153.783 18.0711   2
   0  -2   6 48.1496 13.3874   5
   0  -2   6 65.1746 15.5016   2
   0   2  -5 44.2074 10.4097   4
   0  -2   5 57.7987 13.7965   2
   0  -2   5 38.6963 12.5029   5
   0   2  -4 1382.64 21.1312   4
   0  -2   4 1274.07 25.1299   5
   0  -2   4 1379.29 28.9876   2
   0  -2   3 1085.10 22.7181   2
   0   2  -3 1093.83 16.7839   4
   0  -2   3 1087.91 20.4767   5
   0  -2   2 739.649 17.8174   2
   0   2  -2 754.089 12.4627   4
   0  -2   2 762.033 15.5784   5
   0  -2   1 6414.02 35.6948   5
   0   2  -1 6414.36 29.0932   4
   0  -2   1 6331.42 39.7797   2
   0   2   0 4087.68 23.4839   4
   0  -2   0 4149.11 29.0344   2
   0   2   1 27986.2 262.790   4
   0  -2  -1 26528.1 252.326   6
   0  -2  -2 2589.84 19.7595   1
   0  -2  -2 2575.60 24.8446   6
   0  -2  -3 1021.96 15.5197   1
   0   2   3 1024.99 18.4731   2
   0  -2  -3 1053.79 19.0871   6
   0  -2  -4 13535.0 60.5095   1
   0  -2  -4 13904.8 69.8819   6
   0   2   4 13755.0 70.7377   2
   0  -2  -5 10.8160 8.41833   1
   0  -2  -5 8.34774 10.6936   6
   0   2   5-2.98515 10.4316   2
   0  -2  -6 841.617 23.2935   6
   0   2   6 812.004 24.0007   2
   0  -2  -7 308.548 17.6623   6
   0   2   7 312.953 18.9482   2
   0  -2  -8 54.2164 13.4590   6
   0   2   8 67.0444 16.0181   2
   0   2   9 91.8634 16.7837   2
   0  -2  -9 65.2418 13.5486   1
   0   2  10 118.220 18.0410   2
   0   2  11 18.5651 17.0165   2
   0  -3   9 891.026 38.8529   2
   0  -3   8 23.2479 18.8003   2
   0  -3   7 1078.41 35.6291   2
   0  -3   6 507.489 25.3974   2
   0  -3   5 1033.72 26.7935   5
   0  -3   5 1089.58 30.4816   2
   0  -3   4 2005.05 32.9370   5
   0   3  -4 1985.59 25.5346   4
   0  -3   4 1976.43 35.6673   2
   0   3  -3 5325.23 36.9176   4
   0  -3   3 5699.57 53.6245   2
   0  -3   3 5350.54 46.7711   5
   0  -3   2 4536.16 43.6021   2
   0   3  -2 4578.25 31.7474   4
   0  -3   2 4626.69 39.9628   5
   0   3  -1 396.640 11.0213   4
   0  -3   1 400.802 14.5577   2
   0  -3   1 378.671 12.8032   5
   0   3   0 3452.04 26.8068   4
   0  -3   0 3407.66 21.5128   6
   0  -3   0 3495.49 33.1412   2
   0   3   1 71841.0 501.012   4
   0  -3  -1 72479.1 477.819   6
   0  -3  -2 383.582 12.5325   6
   0  -3  -3 18704.6 79.0616   6
   0  -3  -3 18997.7 63.0187   1
   0  -3  -4 353.810 16.1776   6
   0  -3  -4 334.430 11.7392   1
   0  -3  -5 2626.99 36.5936   6
   0   3   5 2536.90 35.3466   2
   0  -3  -5 2541.80 29.6454   1
   0  -3  -6 2136.59 35.7684   6
   0  -3  -6 2176.01 30.9683   1
   0   3   6 2072.96 35.7584   2
   0  -3  -7 162.648 12.4739   1
   0   3   7 168.591 15.4194   2
   0  -3  -7 238.615 17.4125   6
   0  -3  -8-4.78025 14.1132   6
   0   3   8-3.24921 13.4601   2
   0  -3  -8 15.2307 10.9215   1
   0   3   9 310.916 22.4869   2
   0  -3  -9 292.770 19.8087   6
   0   3  10-0.26502 12.6135   2
   0   3  11 578.309 29.7957   2
   0  -4   9 47.6233 23.3533   2
   0  -4   8-19.1703 18.0908   2
   0  -4   7 94.0198 20.9862   2
   0  -4   6 7.10782 16.5538   2
   0  -4   5-15.5262 14.6102   2
   0  -4   4 2247.44 37.0247   5
   0  -4   4 2205.90 40.9004   2
   0  -4   3 58.7463 11.2571   5
   0  -4   3 68.6132 14.0696   2
   0   4  -2 1749.96 22.8515   4
   0  -4   2 1721.72 31.4922   2
   0  -4   2 1743.68 28.6862   5
   0  -4   1 37.4521 10.4467   5
   0   4  -1 37.6144 8.41372   4
   0  -4   1 30.9981 11.1721   2
   0  -4   0 4.09856 11.1510   2
   0  -4   0 8.11199 9.92100   5
   0  -4   0 3.33557 5.20247   6
   0   4   0-3.14173 8.23112   4
   0  -4  -1 3253.23 29.1381   6
   0  -4  -1 3278.56 36.0965   2
   0   4   1 3342.89 31.4520   4
   0  -4  -2 0.96604 9.48790   6
   0   4   2 9.39489 10.1926   4
   0  -4  -3 1847.27 28.6347   6
   0  -4  -4 1403.64 21.4859   1
   0  -4  -4 1358.28 27.3088   6
   0  -4  -5 1888.90 33.9590   6
   0  -4  -5 1800.81 25.5702   1
   0  -4  -6 1389.04 24.9813   1
   0  -4  -6 1393.36 32.5462   6
   0  -4  -7 676.632 25.0422   6
   0  -4  -7 614.932 19.3047   1
   0   4   7 613.164 23.8542   2
   0   4   8 1150.14 33.0696   2
   0  -4  -8 1099.38 26.4313   1
   0  -4  -8 1103.75 31.6326   6
   0   4   9 36.9938 15.7356   2
   0  -4  -9 123.801 18.0618   6
   0  -4 -10-5.02860 19.5167   6
   0   4  10 8.76067 13.7884   2
   0   4  11 905.586 35.4876   2
   0   4  12 25.6741 15.2341   2
   0  -5   8 341.494 28.3839   2
   0  -5   7 36.0732 15.9868   2
   0  -5   6 173.187 20.8441   2
   0  -5   5 220.950 21.6988   2
   0  -5   4 50.0197 14.1492   5
   0  -5   4 52.4474 16.6392   2
   0  -5   3 32.7489 13.8328   2
   0  -5   3 73.1840 13.3164   5
   0  -5   2 1983.29 37.3228   2
   0  -5   2 1940.62 32.8502   5
   0  -5   1 1983.82 31.5479   5
   0   5  -1 2060.01 27.2609   4
   0  -5   1 1948.19 34.6356   2
   0  -5   0 9057.70 62.3803   5
   0  -5   0 8890.34 67.6073   2
   0   5   0 8977.58 54.4380   4
   0  -5   0 8714.09 43.0212   6
   0  -5  -1 19297.5 74.7236   6
   0   5   1 19400.5 81.9487   4
   0  -5  -1 19132.9 95.6518   2
   0  -5  -2 5053.39 43.5218   6
   0   5   2 5233.38 46.0782   4
   0  -5  -3 25327.1 104.151   6
   0  -5  -4 1902.32 33.0030   6
   0  -5  -5 290.057 18.2861   6
   0  -5  -5 321.330 13.0167   1
   0  -5  -6 480.986 22.1887   6
   0  -5  -6 496.624 15.9656   1
   0  -5  -7 887.062 29.3980   6
   0  -5  -7 824.135 21.8126   1
   0  -5  -8 448.702 24.3664   6
   0  -5  -9 491.347 26.7143   6
   0   5  10 1853.44 46.2831   2
   0  -5 -10 1783.51 44.7008   6
   0  -5 -11 1290.92 41.1170   6
   0   5  11 1097.47 40.1325   2
   0   5  12 208.751 20.2361   2
   0  -6   7 261.873 26.6545   2
   0  -6   6 453.638 29.0894   2
   0  -6   5 140.271 19.2548   2
   0  -6   4 97.6542 17.6897   2
   0  -6   3 552.316 23.6601   5
   0  -6   3 533.554 25.5509   2
   0  -6   2 131.707 17.9041   2
   0  -6   2 135.133 15.2958   5
   0  -6   1 9.46902 14.7251   2
   0  -6   1 1.02500 12.1548   5
   0  -6   0 186.696 15.5351   5
   0  -6   0 191.014 16.9281   2
   0   6   0 166.990 13.3395   4
   0   6   1 843.260 21.5915   4
   0  -6  -1 800.206 18.3904   6
   0  -6  -1 842.850 26.3312   2
   0   6   2 3764.27 43.4401   4
   0  -6  -2 3805.62 40.3235   6
   0  -6  -2 3730.75 47.2387   2
   0  -6  -3 1247.33 27.0087   6
   0  -6  -4 5532.59 56.5273   6
   0  -6  -5 32.3446 14.2986   6
   0  -6  -6 1102.84 31.8663   6
   0  -6  -7 2339.80 45.8599   6
   0  -6  -8 1281.84 37.5949   6
   0  -6  -9 656.797 30.3962   6
   0  -6 -10 7.82197 18.5747   6
   0  -6 -11 326.561 27.2445   6
   0  -7   6 185.267 24.6581   2
   0  -7   5 102.886 21.8969   2
   0  -7   4 92.6573 20.7411   2
   0  -7   3 218.462 21.9690   2
   0  -7   2 52.4053 17.8943   2
   0  -7   2 10.2099 15.0498   5
   0  -7   1 12.8632 15.5122   2
   0  -7   1-14.2405 14.2975   5
   0   7   0 191.787 15.2661   4
   0  -7   0 192.250 19.6523   2
   0  -7   0 204.657 17.3498   5
   0  -7  -1 397.711 22.3862   2
   0  -7  -1 370.654 20.0843   5
   0   7   1 417.011 19.0774   4
   0  -7  -2 87.0533 16.1659   2
   0   7   2 62.0975 14.6853   4
   0  -7  -2 57.8865 10.1301   6
   0  -7  -3 26.9075 15.4420   2
   0  -7  -3 38.9195 11.3071   6
   0  -7  -4 125.456 15.0076   6
   0  -7  -5 162.316 16.7829   6
   0  -7  -6 112.004 18.7659   6
   0  -7  -7 29.5028 16.9679   6
   0  -7  -8 328.488 23.9889   6
   0  -7  -9 44.4791 18.3103   6
   0  -7 -10 33.9935 18.0299   6
   0  -7 -11 84.5417 20.9241   6
   0  -7 -12 575.033 35.3483   6
   0  -8   5 404.809 29.9998   2
   0  -8   4 155.655 22.4564   2
   0  -8   3 302.006 25.3557   2
   0  -8   2 238.984 24.9257   2
   0  -8   1 191.513 20.6682   5
   0  -8   1 146.629 20.1381   2
   0  -8   0 393.689 25.9219   2
   0  -8   0 384.596 23.2556   5
   0  -8  -1 4552.38 63.2722   2
   0  -8  -1 4563.53 58.7585   5
   0  -8  -2 2085.05 44.3146   2
   0   8   2 2152.64 38.5498   4
   0  -8  -3 2021.14 43.4296   2
   0  -8  -3 2129.96 37.1215   6
   0  -8  -4 3787.68 51.7364   6
   0  -8  -5 989.319 30.3422   6
   0  -8  -6 878.597 30.5759   6
   0  -8  -7 631.514 29.1552   6
   0  -8  -8-6.56459 16.9586   6
   0  -8  -9 96.9468 23.1307   6
   0  -8 -10 11.5612 21.7939   6
   0  -8 -11 673.144 35.0218   6
   0  -9   4 6.04156 21.3081   2
   0  -9   3-69.6065 20.5420   2
   0  -9   2 28.6629 21.5953   2
   0  -9   1 247.339 23.8887   2
   0  -9   0 48.4663 18.4459   5
   0  -9   0 10.7506 17.5653   2
   0  -9  -1 50.9417 18.6684   2
   0  -9  -1 42.4816 17.6039   5
   0  -9  -2 31.2522 17.6677   5
   0  -9  -2-11.3943 18.1588   2
   0  -9  -3 28.5863 16.4795   2
   0  -9  -4 462.757 26.6674   2
   0  -9  -4 493.980 23.9898   6
   0  -9  -5 8.28098 14.9037   6
   0  -9  -6 73.7755 18.7323   6
   0  -9  -7 66.2821 18.2300   6
   0  -9  -8 683.115 33.3835   6
   0  -9  -9 113.663 23.7156   6
   0  -9 -10 295.499 30.1384   6
   0  -9 -11 188.926 30.1729   6
   0 -10   1 20.6597 19.7612   2
   0 -10   0 66.9297 20.6711   5
   0 -10   0 129.262 24.3928   2
   0 -10  -1 407.511 26.8824   5
   0 -10  -1 315.060 25.8811   2
   0 -10  -2 528.754 30.0887   2
   0 -10  -2 606.918 31.0516   5
   0 -10  -3 73.7740 20.3022   2
   0 -10  -4 24.8782 18.4323   2
   0 -10  -5 255.135 23.6581   2
   0 -10  -5 183.658 19.3505   6
   0 -10  -6 39.6040 17.3286   6
   0 -10  -7 22.9700 17.2771   6
   0 -10  -8 36.8178 21.5002   6
   0 -10 -10 88.7859 24.2389   6
   0 -11   1-5.80397 23.0220   2
   0 -11   0 13.3385 21.9361   2
   0 -11  -1 202.091 26.7408   2
   0 -11  -1 152.256 25.7658   5
   0 -11  -2 754.542 37.3369   2
   0 -11  -2 756.418 37.2028   5
   0 -11  -3 1576.13 46.5301   5
   0 -11  -3 1427.43 47.0883   2
   0 -11  -4 558.828 35.3537   2
   0 -11  -5 864.449 38.5129   2
   0 -11  -6 785.378 39.2375   2
   0 -11  -6 946.794 35.5677   6
   0 -11  -7 1267.48 43.5524   6
   0 -11  -8 1033.43 42.9965   6
   0 -11  -9 1057.88 43.7708   6
   0 -12  -2 88.2749 24.6392   2
   0 -12  -2 195.455 33.0809   5
   0 -12  -3-41.0877 23.2576   2
   0 -12  -3 152.444 32.9497   5
   0 -12  -4 136.177 26.0616   5
   0 -12  -4 21.9481 22.7280   2
   0 -12  -5-0.60317 22.9950   2
   0 -12  -6 51.6554 25.6400   2
   0 -12  -7 25.0611 24.3504   2
   0 -12  -8 58.5220 23.3872   6
   1 -12  -8-23.1686 27.2070   6
   1 -12  -7 115.892 24.4958   6
   1 -12  -6 54.3040 27.5612   2
   1 -12  -5 34.0110 21.8569   2
   1 -12  -4 310.504 30.8160   2
   1 -12  -4 370.438 34.0776   5
   1 -12  -3 430.428 35.1091   2
   1 -12  -3 523.917 37.7959   5
   1 -12  -2 82.1539 27.5447   2
   1 -12  -2 189.412 33.1303   5
   1 -12  -1 590.882 38.3823   5
   1 -11  -9 115.420 28.3024   6
   1 -11  -8 592.149 36.6287   6
   1 -11  -7 61.7339 21.9484   6
   1 -11  -6 415.385 28.9133   6
   1 -11  -5 60.1539 21.3615   2
   1 -11  -4 68.6619 22.9643   2
   1 -11  -3 21.7974 22.8811   2
   1 -11  -3-9.67289 22.5904   5
   1 -11  -2 16.6467 25.1770   5
   1 -11  -2 2.04703 20.0715   2
   1 -11  -1-6.86774 18.7668   2
   1 -11   0-35.1218 24.2847   5
   1 -11   0 71.0206 23.3033   2
   1 -11   1 56.3693 25.1761   2
   1 -10  -9 88.8990 21.6291   6
   1 -10  -8 265.353 26.1917   6
   1 -10  -6-23.1794 18.8900   6
   1 -10  -5 2.88643 17.3103   6
   1 -10  -4 113.865 21.9961   2
   1 -10  -3 1478.78 44.2678   2
   1 -10  -2 512.768 29.4411   2
   1 -10  -2 595.879 32.1358   5
   1 -10  -1 571.971 31.0571   2
   1 -10  -1 644.217 33.2548   5
   1 -10   0 544.750 32.6327   5
   1 -10   0 480.696 30.2388   2
   1 -10   1 24.3579 21.2072   5
   1 -10   1 44.3786 19.3328   2
   1 -10   2 370.586 30.7487   2
   1 -10   3-58.6512 23.3152   2
   1  -9 -10 490.530 33.1014   6
   1  -9  -9 727.816 36.5570   6
   1  -9  -8 1304.07 42.5370   6
   1  -9  -7 740.011 33.8700   6
   1  -9  -6 1675.93 43.1136   6
   1  -9  -5 747.618 29.1148   6
   1  -9  -4 930.529 34.4200   2
   1  -9  -4 994.929 31.9558   6
   1  -9  -3 6.06990 18.3821   2
   1  -9  -2 417.535 26.7471   5
   1  -9  -2 353.829 25.1038   2
   1  -9  -1 56.2141 19.7485   5
   1  -9  -1 55.6991 18.2698   2
   1  -9   0 615.551 30.0778   2
   1  -9   0 518.285 28.6653   5
   1  -9   1 69.3336 21.7518   5
   1  -9   1 31.9135 16.4679   2
   1  -9   2 166.836 24.6805   5
   1  -9   2 187.823 23.6024   2
   1  -9   3 32.4399 18.7922   2
   1  -9   4 32.5911 24.4588   2
   1  -8 -11 86.4157 24.7810   6
   1  -8 -10 165.657 23.5236   6
   1  -8  -9 14.4615 17.5977   6
   1  -8  -8 32.9500 19.1497   6
   1  -8  -7 27.2475 16.9728   6
   1  -8  -6 700.143 29.4850   6
   1  -8  -5 378.297 22.8044   6
   1  -8  -4 64.9681 15.5006   6
   1  -8  -3-3.39920 12.3268   6
   1  -8  -3-4.74757 16.5442   2
   1  -8  -2 234.060 21.8708   2
   1  -8  -1 1443.44 36.8346   5
   1  -8  -1 1403.89 36.9793   2
   1  -8   0 146.545 19.4794   5
   1  -8   0 98.0472 17.7895   2
   1  -8   1 171.941 19.8245   2
   1  -8   1 129.925 19.0281   5
   1  -8   2 4.25551 17.7345   5
   1  -8   2-5.45866 17.4183   2
   1  -8   3 35.6910 20.2918   5
   1  -8   3 15.5462 17.4964   2
   1  -8   4 323.731 27.9028   2
   1  -8   5 320.930 28.3479   2
   1  -8   6 128.686 24.9674   2
   1  -7 -11 701.249 34.3677   6
   1  -7 -10-13.5182 18.4736   6
   1  -7  -9 356.359 26.2585   6
   1  -7  -8 38.1512 20.0681   6
   1  -7  -7 30.7863 16.6300   6
   1  -7  -6 157.766 19.1997   6
   1  -7  -5 745.515 27.2303   6
   1  -7  -4 187.850 16.5554   6
   1  -7  -3 19.5694 12.6485   6
   1  -7  -2 789.086 26.6363   2
   1  -7  -2 814.741 22.4180   6
   1  -7  -1 238.701 19.6430   2
   1  -7  -1 188.401 17.7203   5
   1  -7   0 3936.33 54.9932   2
   1  -7   0 4054.09 53.7283   5
   1  -7   1 970.840 30.5899   2
   1  -7   1 998.942 30.0927   5
   1  -7   2 1183.61 32.1845   5
   1  -7   2 1175.88 34.3446   2
   1  -7   3 2511.80 50.0988   2
   1  -7   3 2579.68 48.6341   5
   1  -7   4 384.991 27.0792   2
   1  -7   4 374.249 24.7499   5
   1  -7   5 505.878 28.9975   2
   1  -7   6-0.77543 20.0946   2
   1  -7   7-17.8354 20.0547   2
   1  -6 -12 252.259 30.3484   6
   1  -6 -11 560.769 34.3027   6
   1  -6 -10 710.001 33.8578   6
   1  -6  -9 619.648 29.9940   6
   1  -6  -8 2454.20 50.5787   6
   1  -6  -7 1581.54 39.8516   6
   1  -6  -6 739.267 28.5513   6
   1  -6  -5 4491.66 56.5541   6
   1  -6  -4 1535.66 32.2397   6
   1  -6  -3 3514.50 43.9670   6
   1  -6  -2 5603.70 50.5221   6
   1  -6  -1 315.620 10.7113   0
   1  -6  -1 343.372 13.8881   6
   1  -6  -1 301.101 18.2190   2
  -1   6   0 127.397 11.7157   4
   1  -6   0 132.785 15.2395   2
   1  -6   0 122.425 15.3943   5
   1  -6   1 600.667 22.8816   5
   1  -6   1 555.221 22.6667   2
   1  -6   2 181.159 18.3025   2
   1  -6   2 196.885 17.6256   5
   1  -6   3 36.5242 15.1930   5
   1  -6   3 19.4414 15.8365   2
   1  -6   4 544.517 25.5905   5
   1  -6   4 545.427 27.1374   2
   1  -6   5-14.9838 16.3974   2
   1  -6   6-30.9595 19.1857   2
   1  -6   7-59.7015 16.9700   2
   1  -6   8 3.84426 19.5587   2
  -1   5  11 248.311 24.7898   2
   1  -5 -11 130.695 22.8901   6
  -1   5  10 432.133 27.8498   2
   1  -5 -10 476.335 28.8759   6
   1  -5  -9 525.177 27.9223   6
  -1   5   9 580.304 27.4605   2
   1  -5  -8 50.4431 16.7012   6
   1  -5  -7 25.1773 14.9873   6
   1  -5  -6 138.927 17.5247   6
   1  -5  -5 353.524 20.2137   6
   1  -5  -4 229.019 16.4605   6
   1  -5  -3 983.857 23.8790   6
   1  -5  -2 52.0758 10.9237   6
   1  -5  -1 2619.21 30.8053   6
   1  -5  -1 2544.31 36.1886   2
   1  -5  -1 2543.37 23.6947   0
   1  -5   0 9383.80 67.1107   5
   1  -5   0 9198.98 67.6215   2
  -1   5   0 9460.34 53.1722   4
   1  -5   0 9218.32 49.2242   6
   1  -5   1 3330.59 42.8736   2
  -1   5  -1 3206.98 29.9913   4
   1  -5   1 3245.99 41.3541   5
   1  -5   2 4657.56 52.8483   2
   1  -5   2 4680.78 51.3102   5
   1  -5   3 1607.72 33.9250   5
   1  -5   3 1570.10 34.4258   2
   1  -5   4 508.235 23.5071   2
   1  -5   4 559.771 24.2232   5
   1  -5   5 588.859 26.3811   2
   1  -5   5 614.156 26.6408   5
   1  -5   6 9.49069 15.8762   2
   1  -5   7 74.5898 21.2248   2
   1  -5   8-7.22878 18.2008   2
  -1   4  11 285.570 19.0271   2
   1  -4 -10 640.733 30.1913   6
  -1   4  10 644.058 31.7636   2
  -1   4   9 858.615 32.4104   2
   1  -4  -9 872.060 32.0729   6
  -1   4   8 1258.40 35.5031   2
   1  -4  -8 1269.21 34.8188   6
  -1   4   7 392.333 20.8693   2
   1  -4  -7 379.620 21.8896   6
   1  -4  -6 451.907 21.1726   6
   1  -4  -6 405.504 14.1068   1
  -1   4   6 407.994 19.3741   2
   1  -4  -5 7174.23 46.2095   1
   1  -4  -5 7121.66 63.4653   6
   1  -4  -4 1605.30 20.1913   1
   1  -4  -4 1570.65 29.6686   6
   1  -4  -3 23486.3 98.6986   6
  -1   4   3 22359.6 148.118   0
   1  -4  -2 1037.14 21.2619   6
   1  -4  -1 8096.01 48.7010   6
   1  -4  -1 8100.11 36.1168   0
   1  -4   0 1009.59 22.0470   2
  -1   4   0 999.878 16.9366   4
   1  -4   0 997.752 21.9122   5
   1  -4   0 982.558 16.0940   6
  -1   4  -1 1345.19 17.6539   4
   1  -4   1 1067.08 13.4014   6
   1  -4   1 1384.18 25.8583   2
   1  -4   1 1405.95 26.0405   5
  -1   4  -2 1616.17 18.3982   4
   1  -4   2 1643.96 29.3518   5
   1  -4   2 1622.95 29.1457   2
   1  -4   3 1368.24 29.1792   2
   1  -4   3 1423.17 29.2272   5
   1  -4   4 1280.53 31.0280   2
   1  -4   4 1287.92 30.5225   5
   1  -4   5 1659.46 36.3455   5
   1  -4   5 1657.83 37.3124   2
   1  -4   6 124.322 19.5122   2
   1  -4   6 106.228 17.9505   5
   1  -4   7 27.5005 17.3064   2
   1  -4   8 62.3232 21.1108   2
   1  -4   9 82.6257 19.4732   2
  -1   3  11 14.3793 16.8642   2
  -1   3  10 171.485 19.9895   2
   1  -3  -9 65.4048 18.1634   6
  -1   3   9 67.1130 18.5777   2
  -1   3   8-5.16886 15.4690   2
   1  -3  -8-42.3663 12.6905   6
   1  -3  -7 158.805 17.0530   6
  -1   3   7 88.0595 13.8960   2
   1  -3  -6 801.946 24.8265   6
  -1   3   6 792.986 25.3073   2
   1  -3  -6 752.351 18.6104   1
  -1   3   5-5.48333 10.1937   2
   1  -3  -5-2.21224 11.2454   6
   1  -3  -5-14.2256 6.27172   1
   1  -3  -4 3260.82 27.7163   1
   1  -3  -4 3017.78 37.4316   6
  -1   3   4 3043.15 36.9200   2
   1  -3  -3 3085.66 34.8345   6
   1  -3  -3 3101.19 23.2878   1
   1  -3  -2 15837.3 69.2896   6
   1  -3  -1 3155.81 28.3348   6
   1  -3   0 883.336 18.0745   5
   1  -3   0 930.528 14.3557   6
   1  -3   0 1056.60 19.5420   2
   1  -3   0 875.506 13.6428   0
  -1   3  -1 2310.71 18.0503   4
   1  -3   1 2308.29 17.2898   6
   1  -3   1 2342.20 28.1572   2
   1  -3   1 2344.99 28.7017   5
  -1   3  -2 1719.42 15.5717   4
   1  -3   2 1689.98 26.4603   2
   1  -3   2 1827.82 27.9937   5
   1  -3   3-1.27073 10.0960   5
   1  -3   3 2.48083 11.2914   2
  -1   3  -3-5.74591 5.29607   4
   1  -3   4 300.621 17.2028   5
   1  -3   4 266.076 15.9618   2
   1  -3   5 1971.43 36.7567   5
   1  -3   5 1959.39 37.8467   2
   1  -3   6 399.919 22.2051   2
   1  -3   6 405.114 22.3842   5
   1  -3   7 252.718 21.0950   5
   1  -3   7 276.684 21.3141   2
   1  -3   8 436.722 27.2623   2
   1  -3   9 97.9614 21.8663   2
   1  -3  10 92.0294 24.7594   2
  -1   2  11 45.3741 17.4878   2
  -1   2  10 64.6118 16.3364   2
  -1   2   9 76.1129 17.8022   2
  -1   2   8 1678.60 40.9628   2
   1  -2  -8 1596.07 35.7857   6
   1  -2  -7 112.246 14.7376   6
  -1   2   7 195.673 16.7811   2
  -1   2   6 61.6161 14.1024   2
   1  -2  -6 67.9938 12.2997   6
  -1   2   5 292.233 16.2784   2
   1  -2  -5 234.535 14.1765   6
   1  -2  -4 85.7775 10.7989   6
   1  -2  -4 106.295 8.24161   1
  -1   2   4 98.9558 10.8979   2
   1  -2  -3 5659.01 30.9577   1
   1  -2  -3 5739.87 43.8306   6
  -1   2   3 5917.82 44.3545   2
  -1   2   2 48.6619 7.41442   2
   1  -2  -2 61.9900 10.1343   6
   1  -2  -1 1115.74 17.1412   6
   1  -2   0 459.542 12.5697   5
   1  -2   0 422.588 8.74820   0
   1  -2   0 474.018 11.6964   2
   1  -2   0 448.966 9.94267   6
   1  -2   1 7357.62 42.2278   5
   1  -2   1 7269.74 39.3271   2
   1  -2   2 270.152 11.9190   5
   1  -2   2 255.575 11.3974   2
   1  -2   3 11068.8 64.4657   5
   1  -2   3 11133.9 62.5399   2
  -1   2  -3 11260.9 36.1074   4
   1  -2   4 290.623 15.5078   2
   1  -2   4 290.029 15.3414   5
  -1   2  -4 280.049 7.33263   6
  -1   2  -4 278.477 9.20055   4
   1  -2   5 941.037 25.6380   2
   1  -2   5 1004.86 25.9285   5
   1  -2   6 4088.18 53.6258   2
   1  -2   6 4106.32 52.5429   5
   1  -2   7 151.367 18.2626   5
   1  -2   7 147.857 18.5666   2
   1  -2   8 104.638 18.3512   2
   1  -2   8 105.686 19.0940   5
   1  -2   9 48.6648 20.4683   2
   1  -2  10 263.313 23.5830   2
  -1   1  10-46.5578 14.2945   2
  -1   1   9 310.349 24.3434   2
  -1   1   8 950.963 32.8570   2
   1  -1  -7 2959.59 42.0942   6
  -1   1   7 2838.39 48.8651   2
   1  -1  -6 65.4203 11.7397   6
  -1   1   6 30.7864 13.8516   2
   1  -1  -5 9609.72 63.4286   6
  -1   1   5 9699.17 71.7739   2
   1  -1  -4 16327.2 75.3797   6
  -1   1   4 16246.8 82.8345   2
   1  -1  -3 321.360 12.1517   6
  -1   1   3 318.218 13.8933   2
  -1   1   2 54737.5 446.360   2
   1  -1  -2 52217.4 432.095   6
  -1   1   1 4719.60 26.4702   2
   1  -1  -1 4770.60 28.9732   6
   1  -1   0 5731.03 26.3658   6
   1  -1   0 5899.18 27.2489   5
   1  -1   1 3294.12 24.4113   5
   1  -1   1 3177.38 21.6600   0
   1  -1   2 50707.9 431.149   5
   1  -1   2 51428.7 390.303   2
   1  -1   3 8325.30 49.3737   2
   1  -1   3 8306.71 50.9017   5
  -1   1  -4 2932.84 24.4048   6
   1  -1   4 2958.99 35.2833   5
   1  -1   4 2946.81 34.6150   2
   1  -1   5 2184.48 33.9175   2
  -1   1  -5 2162.10 24.2362   6
   1  -1   5 2190.89 34.6036   5
   1  -1   6 4043.34 49.9053   5
   1  -1   6 3996.61 49.5580   2
   1  -1   7 26.3511 13.6155   2
   1  -1   7 2.82311 11.6097   5
   1  -1   8 1684.84 39.8915   5
   1  -1   8 1656.67 40.8197   2
   1  -1   9 170.880 20.9308   2
   1  -1  10 18.8134 18.4354   2
   1  -1  11 71.9227 22.4465   2
  -1   0  10 4.23991 19.3197   2
  -1   0   9-1.10502 18.5360   2
  -1   0   8 73.9441 16.8301   2
  -1   0   7-10.7483 15.5586   2
  -1   0   6 6.93982 12.4408   2
   1   0  -6 8.65825 9.54365   6
   1   0  -5 1190.63 22.6267   6
  -1   0   5 1081.33 26.8758   2
   1   0  -4 1702.87 24.1302   6
  -1   0   4 1739.92 29.5892   2
  -1   0   3 65.2081 10.4660   2
   1   0  -3 92.4970 8.91960   6
  -1   0   2 5524.51 37.1633   2
   1   0  -2 5506.68 32.7201   6
  -1   0   1 2549.54 20.1459   2
   1   0  -1 2534.05 19.4751   6
  -1   0  -1 824.862 10.0140   0
   1   0   1 835.822 9.50646   0
   1   0   2 586.541 13.2436   5
   1   0   2 582.600 10.1574   2
   1   0   3 17987.0 71.0088   5
   1   0   3 18136.2 64.5697   2
   1   0   4 495.068 16.5342   5
  -1   0  -4 471.142 12.5505   6
   1   0   4 478.567 15.2830   2
  -1   0  -5 411.149 13.6036   6
   1   0   5 437.368 17.9588   5
   1   0   5 434.020 16.9248   2
  -1   0  -6 1176.40 22.9200   6
   1   0   6 1075.38 27.4727   5
   1   0   6 1101.53 26.7836   2
   1   0   7 699.618 24.7761   2
   1   0   8 1233.76 33.9912   2
   1   0   9 223.944 21.7341   2
   1   0  10 312.121 25.0499   2
   1   0  11 123.536 22.1529   2
  -1  -1  10 486.835 32.3018   2
  -1  -1   9 125.039 22.5302   2
  -1  -1   8 394.200 25.2430   2
  -1  -1   7 469.313 25.2134   2
  -1  -1   6 11.6483 13.7667   2
  -1  -1   5 477.565 21.4852   2
   1   1  -4 691.454 14.9223   6
  -1  -1   4 670.768 22.1043   2
  -1  -1   4 622.350 16.7899   5
   1   1  -3 4945.05 32.0363   6
  -1  -1   3 4872.88 44.5131   2
  -1  -1   3 4674.66 34.5512   5
  -1  -1   2 4239.12 26.7277   5
   1   1  -2 4410.10 26.3825   6
  -1  -1   2 4413.48 37.0774   2
  -1  -1   1 3049.91 25.5265   2
   1   1  -1 3008.84 23.5055   4
  -1  -1   0 744.295 10.8302   2
   1   1   0 765.687 11.6837   4
  -1  -1  -1 19.1826 5.25815   1
   1   1   1 14.0126 6.29020   4
  -1  -1  -2 18.5301 4.73034   0
   1   1   2 24.0060 5.88520   3
  -1  -1  -2 12.0630 6.86125   1
   1   1   2 24.3601 5.07729   0
   1   1   2 12.0763 5.30575   2
   1   1   2 11.6398 6.43324   4
   1   1   3 622.760 13.2778   2
  -1  -1  -3 613.226 14.1368   1
  -1  -1  -4 8884.02 50.6059   6
   1   1   4 8836.31 52.7866   2
   1   1   5 187.176 13.5845   2
  -1  -1  -5 187.994 12.2455   6
  -1  -1  -6 2794.80 35.3590   6
   1   1   6 2604.84 37.8003   2
   1   1   7 2309.44 40.1109   2
  -1  -1  -7 2379.17 35.7578   6
   1   1   8 2127.26 42.4085   2
   1   1   9 1088.46 34.7796   2
   1   1  10-3.88449 14.7435   2
   1   1  11 64.6664 17.4674   2
   1   1  12 50.6725 19.0431   2
  -1  -2   9 272.369 23.9652   2
  -1  -2   8 162.040 23.9087   2
  -1  -2   7 206.126 20.9063   2
  -1  -2   6 19.7041 15.1150   2
   1   2  -5 512.029 18.5742   4
  -1  -2   5 413.821 21.3376   2
  -1  -2   4 5261.37 55.3147   2
   1   2  -4 5229.71 45.1459   4
  -1  -2   4 5048.44 43.8273   5
   1   2  -3 18064.0 53.0011   6
  -1  -2   3 18326.0 91.5238   2
  -1  -2   3 17753.3 71.0035   5
   1   2  -3 18228.5 74.7663   4
   1   2  -2 4.17691 8.08494   4
  -1  -2   2 16.0690 6.77576   5
  -1  -2   2 21.8891 10.6296   2
   1   2  -2 26.8531 4.66352   6
  -1  -2   1 147408. 806.765   2
   1   2  -1 148287. 702.064   4
  -1  -2   1 143953. 589.589   5
  -1  -2   0 58108.7 443.715   2
   1   2   0 55818.1 405.248   4
  -1  -2  -1 20084.7 60.5506   2
   1   2   1 19874.2 60.5597   4
  -1  -2  -2 365.566 10.6804   1
   1   2   2 425.163 12.7280   4
   1   2   3 4579.00 23.9571   0
  -1  -2  -3 4489.53 32.9133   1
   1   2   4 500.263 10.8337   0
  -1  -2  -4 512.763 14.4851   1
   1   2   4 538.328 15.2927   2
  -1  -2  -4 533.193 16.3870   6
  -1  -2  -5 38.9406 11.1924   6
   1   2   5 49.9370 9.89212   2
  -1  -2  -5 23.8537 9.67828   1
  -1  -2  -6 163.598 13.0876   1
   1   2   6 118.770 12.3128   2
  -1  -2  -6 135.024 13.7578   6
  -1  -2  -7 76.9149 12.3339   1
  -1  -2  -7 87.7339 15.0253   6
   1   2   7 74.5901 13.1182   2
  -1  -2  -8 73.5949 12.5161   1
   1   2   8 56.4415 15.2172   2
  -1  -2  -8 45.3489 16.0366   6
   1   2   9 1279.50 36.3392   2
  -1  -2  -9 1339.47 34.8676   1
   1   2  10-3.36392 14.3566   2
  -1  -2 -10 38.0998 14.2036   1
  -1  -2 -11-44.5844 13.0393   1
   1   2  11 7.98317 14.9936   2
   1   2  12 56.2152 18.2159   2
  -1  -3   9-22.5947 21.3437   2
  -1  -3   8 37.1626 19.7859   2
  -1  -3   7-18.7417 15.6487   2
  -1  -3   6 241.444 21.0869   2
  -1  -3   5-2.63015 14.1255   2
   1   3  -4 156.386 12.7899   4
  -1  -3   4 150.327 17.1029   2
  -1  -3   4 182.328 13.3592   5
   1   3  -3 46.6564 11.2557   4
  -1  -3   3 46.4686 10.4537   5
  -1  -3   3 36.6437 13.2253   2
  -1  -3   2 5027.74 37.9907   5
   1   3  -2 5228.65 40.1669   4
  -1  -3   2 5316.72 49.7137   2
  -1  -3   1 4342.27 32.2586   5
  -1  -3   1 4457.26 41.5708   2
   1   3  -1 4513.30 35.1520   4
  -1  -3   0 3404.51 33.8239   2
   1   3   0 3421.97 30.3605   4
   1   3   1 5501.86 38.0832   4
  -1  -3  -1 5532.42 40.4084   2
   1   3   2 7017.19 44.1346   4
  -1  -3  -3 10439.6 29.8125   0
  -1  -3  -3 10490.8 52.4829   1
   1   3   3 10765.5 57.9104   4
  -1  -3  -4 2488.31 31.7667   6
  -1  -3  -4 2526.38 28.9483   1
   1   3   4 2455.99 18.3933   0
   1   3   5 28.8960 5.10654   0
  -1  -3  -5 38.8237 11.9883   6
  -1  -3  -5 28.7069 8.10714   1
   1   3   5 31.2313 9.35812   2
  -1  -3  -6 384.390 15.7227   1
   1   3   6 403.886 11.9969   0
   1   3   6 450.486 17.4646   2
  -1  -3  -6 452.443 19.7366   6
  -1  -3  -7 224.860 14.4091   1
  -1  -3  -7 254.591 19.0060   6
   1   3   7 239.623 16.4487   2
   1   3   8 2647.53 45.3236   2
  -1  -3  -8 2652.46 42.0012   1
  -1  -3  -8 2934.38 46.2694   6
   1   3   9 4134.52 60.5243   2
  -1  -3  -9 4036.87 55.3728   1
  -1  -3  -9 4186.71 57.3216   6
  -1  -3 -10 978.418 31.7330   1
  -1  -3 -10 909.530 30.5068   6
   1   3  10 964.798 33.2170   2
   1   3  11 34.8262 17.8645   2
   1   3  12 252.154 24.2533   2
  -1  -4   8 107.721 22.4830   2
  -1  -4   7 27.6036 21.3581   2
  -1  -4   6 10.3605 16.1566   2
  -1  -4   5 13.7615 16.5188   2
  -1  -4   4 966.720 29.9246   2
  -1  -4   3 101.763 11.6186   5
   1   4  -3 70.0110 11.2872   4
  -1  -4   3 80.7496 15.0448   2
  -1  -4   2 10650.0 62.4966   5
  -1  -4   2 10757.6 77.2599   2
   1   4  -2 10798.7 61.9214   4
  -1  -4   1 3708.27 35.0424   5
   1   4  -1 3742.70 35.8847   4
  -1  -4   1 3778.84 43.5041   2
   1   4   0 4518.85 38.3569   4
  -1  -4   0 4319.85 36.6212   5
  -1  -4   0 4605.61 44.7039   2
  -1  -4  -1 2390.30 31.8340   2
   1   4   1 2358.60 28.9364   4
   1   4   2 5938.56 45.6014   4
  -1  -4  -3 36052.7 114.129   6
   1   4   3 36260.5 116.032   4
  -1  -4  -4 2544.62 30.3126   1
  -1  -4  -4 2536.70 34.2898   6
  -1  -4  -5 11653.0 67.0135   1
  -1  -4  -5 12024.1 76.7468   6
  -1  -4  -6 4791.42 53.7828   6
   1   4   6 4708.16 32.0419   0
  -1  -4  -6 4865.36 47.4711   1
  -1  -4  -7 675.907 20.9255   1
   1   4   7 693.635 23.3974   2
  -1  -4  -7 708.787 27.8252   6
   1   4   8 1057.75 30.4065   2
  -1  -4  -8 1115.58 32.6045   6
  -1  -4  -8 1059.25 26.9957   1
  -1  -4  -9 990.469 33.0716   6
   1   4   9 1005.39 32.8055   2
  -1  -4  -9 1007.31 28.7616   1
  -1  -4 -10 208.745 16.1136   1
  -1  -4 -10 290.100 23.4975   6
   1   4  10 248.683 20.1015   2
  -1  -4 -11 231.413 24.4808   6
   1   4  11 155.997 19.5102   2
   1   4  12 42.6549 19.8714   2
  -1  -5   6-5.31130 20.1142   2
  -1  -5   5-5.79760 16.5802   2
  -1  -5   4-44.6514 16.4654   2
  -1  -5   3 2310.36 44.2548   2
   1   5  -2 416.272 16.5308   4
  -1  -5   2 441.456 22.0940   2
  -1  -5   2 475.658 17.8978   5
  -1  -5   1 5334.47 57.2084   2
   1   5  -1 5277.90 46.4184   4
  -1  -5   1 5148.00 46.8906   5
   1   5   0 16457.0 79.5848   4
  -1  -5   0 16367.4 79.1076   5
  -1  -5   0 16385.8 92.6117   2
  -1  -5  -1 304.120 17.5502   2
   1   5   1 358.686 16.5287   4
  -1  -5  -1 355.295 12.7983   6
  -1  -5  -2 3595.10 36.0812   6
   1   5   2 3705.04 40.1870   4
  -1  -5  -2 3609.23 42.4805   2
  -1  -5  -3 537.558 17.9004   6
   1   5   3 542.395 19.0685   4
   1   5   4 220.828 16.2379   4
  -1  -5  -4 177.089 14.5466   6
  -1  -5  -5 2967.36 42.6999   6
  -1  -5  -5 3143.77 36.8216   1
  -1  -5  -6 365.670 15.6734   1
  -1  -5  -6 337.926 20.0399   6
  -1  -5  -7 802.990 28.2064   6
  -1  -5  -7 756.245 22.2546   1
  -1  -5  -8 35.8903 12.6948   1
  -1  -5  -8 47.7703 18.5586   6
  -1  -5  -9 123.290 14.6004   1
  -1  -5  -9 93.7232 19.9858   6
  -1  -5 -10 623.335 29.9216   6
  -1  -5 -11-53.4576 18.0685   6
   1   5  11 64.1359 17.3925   2
   1   5  12 261.379 24.3330   2
  -1  -5 -12 136.219 24.9579   6
  -1  -6   7-30.3512 18.5812   2
  -1  -6   5 185.510 23.1269   2
  -1  -6   4 219.203 21.2416   2
  -1  -6   3 4.41184 19.2106   2
  -1  -6   2 154.638 20.5989   2
  -1  -6   1 839.619 28.7129   2
  -1  -6   1 818.250 22.9873   5
   1   6  -1 899.763 23.9594   4
  -1  -6   0 1475.22 28.3134   5
   1   6   0 1463.56 28.7460   4
  -1  -6   0 1546.74 34.4545   2
   1   6   1 475.485 18.6837   4
  -1  -6  -1 454.053 14.4058   6
  -1  -6  -1 467.231 21.5167   2
  -1  -6  -2 535.938 17.0603   6
   1   6   2 514.160 19.8716   4
  -1  -6  -2 523.698 21.9571   2
   1   6   3 6472.59 58.3569   4
  -1  -6  -3 6403.49 55.0869   6
  -1  -6  -3 6569.33 62.0943   2
   1   6   4 4201.53 49.2089   4
  -1  -6  -4 4189.34 48.2152   6
  -1  -6  -5 2939.59 43.7334   6
  -1  -6  -6 92.0625 16.6432   6
  -1  -6  -7 4173.19 59.1235   6
  -1  -6  -7 4236.82 48.5531   1
  -1  -6  -8 361.363 25.7283   6
  -1  -6  -8 334.465 18.2736   1
  -1  -6  -9 509.606 29.7041   6
  -1  -6 -10 2388.97 52.3750   6
  -1  -6 -12 891.500 38.9647   6
  -1  -6 -13 162.444 25.9068   6
  -1  -7   6 43.5027 20.0115   2
  -1  -7   5 3.27000 18.0360   2
  -1  -7   4 484.168 28.7823   2
  -1  -7   3 1625.29 43.6086   2
  -1  -7   2 2828.95 53.2199   2
  -1  -7   1 7027.42 65.3433   5
  -1  -7   1 6827.28 76.9435   2
  -1  -7   0 8011.63 79.4733   2
   1   7   0 8159.47 66.6954   4
  -1  -7   0 8016.12 68.5504   5
  -1  -7  -1 3486.33 52.2078   2
  -1  -7  -1 3395.18 45.4407   5
   1   7   1 3393.96 44.4426   4
   1   7   2 3638.23 46.4141   4
  -1  -7  -2 3710.88 41.7418   6
  -1  -7  -2 3778.50 53.2917   2
   1   7   3 432.428 20.5654   4
  -1  -7  -3 423.072 18.2419   6
  -1  -7  -3 384.320 21.8910   2
  -1  -7  -4 2006.08 37.2206   6
   1   7   4 2055.60 38.6550   4
  -1  -7  -5 54.9172 15.1646   6
  -1  -7  -6 1598.34 38.3419   6
  -1  -7  -7 240.189 22.4100   6
  -1  -7  -8 22.5992 22.4179   6
  -1  -7  -9 426.594 27.2007   6
  -1  -7 -10 120.201 22.0141   6
  -1  -7 -12 397.859 32.1241   6
  -1  -8   5 152.398 27.2160   2
  -1  -8   4 398.642 27.3295   2
  -1  -8   3 122.195 23.2900   2
  -1  -8   2 69.5439 19.0688   2
  -1  -8   1 29.2890 17.5296   2
  -1  -8   0 21.7840 17.8409   2
  -1  -8   0 19.1328 15.4289   5
  -1  -8  -1 1462.50 38.6303   2
   1   8   1 1556.22 34.6599   4
  -1  -8  -1 1524.02 34.8640   5
   1   8   2 228.890 19.3757   4
  -1  -8  -2 177.077 19.9562   2
  -1  -8  -3 243.232 20.8970   2
   1   8   3 291.772 21.4160   4
  -1  -8  -3 281.069 18.3397   6
   1   8   4 1236.50 33.7001   4
  -1  -8  -4 1089.54 30.5156   6
  -1  -8  -4 1140.81 34.4183   2
  -1  -8  -5 11.0905 15.0199   6
  -1  -8  -6 12.3055 19.0887   6
  -1  -8  -7 20.7338 19.1543   6
  -1  -8  -8-21.7634 19.9595   6
  -1  -8  -9 27.6185 19.1810   6
  -1  -8 -10 77.5862 22.4196   6
  -1  -8 -11 4.00162 21.7876   6
  -1  -8 -12 226.663 30.8407   6
  -1  -9   3 10.6148 22.2961   2
  -1  -9   2 100.662 22.2505   2
  -1  -9   1 26.4723 21.9878   2
  -1  -9   0 217.660 23.7577   2
  -1  -9  -1 94.5899 18.5012   5
  -1  -9  -1 138.853 21.2335   2
   1   9   2 49.1410 17.8804   4
  -1  -9  -2 6.71384 18.7795   2
   1   9   3-24.9611 18.6703   4
  -1  -9  -3 24.8454 16.5362   2
  -1  -9  -4 381.606 21.7019   6
   1   9   4 353.346 24.3176   4
  -1  -9  -4 422.225 25.1828   2
  -1  -9  -5 989.506 32.6100   6
  -1  -9  -5 904.547 34.0050   2
  -1  -9  -6 667.242 29.8019   6
  -1  -9  -7 253.067 23.4603   6
  -1  -9  -8 1064.79 37.5544   6
  -1  -9  -9 1129.53 41.1685   6
  -1  -9 -10 350.606 31.5738   6
  -1  -9 -11 531.171 33.9054   6
  -1 -10   2 330.847 29.0895   2
  -1 -10   1 419.721 30.0699   2
  -1 -10   0 1169.78 41.8870   2
  -1 -10  -1 464.557 30.6625   2
  -1 -10  -2 806.111 32.4423   5
  -1 -10  -2 813.468 36.1327   2
   1  10   3 895.027 34.3040   4
  -1 -10  -3 883.330 36.1193   2
  -1 -10  -4 98.2367 22.3601   2
  -1 -10  -5-3.60807 20.9390   2
  -1 -10  -6 62.4669 22.3617   2
  -1 -10  -6 131.407 19.9718   6
  -1 -10  -7 77.6168 20.2285   6
  -1 -10  -8 112.382 23.5121   6
  -1 -10  -9 176.625 25.9405   6
  -1 -10 -10 512.287 32.4116   6
  -1 -11   0 30.7999 21.4658   2
  -1 -11  -1 42.8217 22.3256   2
  -1 -11  -2 3.65913 18.8390   2
  -1 -11  -3 93.2423 23.1554   5
  -1 -11  -3 19.6381 20.2451   2
  -1 -11  -4 1.98035 19.6835   2
  -1 -11  -5 99.5227 22.7694   2
  -1 -11  -6 262.858 29.0004   2
  -1 -11  -7 29.6175 24.8987   2
  -1 -11  -8 147.783 24.1577   6
  -1 -11  -9 80.1467 24.5266   6
  -1 -11 -10 827.062 41.9726   6
  -1 -12  -3 242.010 31.4817   2
  -1 -12  -4 128.420 29.1208   5
  -1 -12  -4 70.2018 23.5349   2
  -1 -12  -5 103.428 28.4877   2
  -1 -12  -6 103.573 27.0950   2
  -1 -12  -7 209.783 31.0280   2
  -1 -12  -8 170.765 28.2896   6
  -1 -12  -9 624.649 36.4905   6
   2 -12  -7-74.9405 25.1621   6
   2 -12  -6 31.2173 23.2930   2
   2 -12  -5 16.8573 22.2955   2
   2 -12  -4-9.98018 29.4091   5
   2 -12  -4-10.2295 21.9922   2
   2 -12  -3 58.6270 29.9438   5
   2 -12  -3-3.91212 24.9809   2
   2 -12  -2 123.157 32.2471   5
   2 -12  -2 17.3550 26.2940   2
   2 -12  -1 432.258 31.4439   2
   2 -12  -1 567.822 36.7518   5
   2 -11  -8 1256.76 47.0650   6
   2 -11  -7 1790.11 52.8739   6
   2 -11  -6 1720.82 49.7825   6
   2 -11  -5 1967.31 53.6522   2
   2 -11  -4 946.164 40.5533   2
   2 -11  -3 632.630 36.0552   5
   2 -11  -3 664.938 34.8470   2
   2 -11  -2 1090.10 44.5768   5
   2 -11  -2 1168.64 43.0411   2
   2 -11  -1-20.6785 22.2050   2
   2 -11   0 197.259 29.2502   5
   2 -11   0 215.564 23.4599   2
   2 -11   1 139.816 30.4110   5
   2 -11   1 23.3568 21.1717   2
   2 -10  -9 295.024 30.1892   6
   2 -10  -8 69.2701 27.1075   6
   2 -10  -7 121.282 24.3473   6
   2 -10  -6 77.0308 21.2906   6
   2 -10  -5 343.961 25.0456   6
   2 -10  -4 178.792 25.2200   2
   2 -10  -3 87.3788 21.2963   2
   2 -10  -3 125.625 20.6101   5
   2 -10  -2 424.629 28.1217   2
   2 -10  -2 533.705 33.9108   5
   2 -10  -1 46.6693 22.1606   5
   2 -10  -1-22.7503 18.0254   2
   2 -10   0 22.1011 22.3352   5
   2 -10   0 25.4972 18.5588   2
   2 -10   1 36.2865 24.1767   5
   2 -10   1 89.7022 22.8167   2
   2 -10   2-19.2986 18.6121   2
   2 -10   2-16.1816 22.0511   5
   2 -10   3 56.3266 25.3764   2
   2  -9  -9 95.1392 22.5634   6
   2  -9  -8 899.673 39.5395   6
   2  -9  -7 1.26714 18.4964   6
   2  -9  -6 1435.42 42.5298   6
   2  -9  -5 1862.38 45.2526   6
   2  -9  -4 122.049 19.3961   6
   2  -9  -3 41.2873 15.2217   6
   2  -9  -3 92.5328 21.3912   2
   2  -9  -2 154.488 21.6929   2
   2  -9  -2 136.682 20.6525   5
   2  -9  -1 380.532 25.4121   2
   2  -9  -1 404.952 26.5923   5
   2  -9   0 831.526 33.6008   5
   2  -9   0 852.535 33.5323   2
   2  -9   1 552.130 30.8182   5
   2  -9   1 485.208 28.0166   2
   2  -9   2 516.968 30.4331   5
   2  -9   2 501.710 29.2455   2
   2  -9   3 158.681 25.8065   5
   2  -9   3 43.2802 18.7138   2
   2  -9   5 172.827 21.5390   2
   2  -8 -10 152.187 24.9212   6
   2  -8  -9 200.809 27.4058   6
   2  -8  -8-40.1634 20.4814   6
   2  -8  -7-11.4717 17.3666   6
   2  -8  -6 151.224 20.8420   6
   2  -8  -5 954.230 33.3061   6
   2  -8  -4 2550.57 47.2110   6
   2  -8  -3 210.675 18.3926   6
   2  -8  -2 1613.39 38.9224   2
   2  -8  -2 1738.74 35.3089   6
   2  -8  -1 762.461 30.3057   5
   2  -8  -1 715.494 28.3316   2
   2  -8   0 122.075 18.7283   2
   2  -8   0 148.581 20.1616   5
   2  -8   1 1224.82 37.5056   5
   2  -8   1 1295.79 36.6337   2
   2  -8   2 71.5623 20.7372   5
   2  -8   2 36.5085 18.8029   2
   2  -8   3 281.309 24.5386   2
   2  -8   3 301.269 24.8208   5
   2  -8   4-11.3387 18.7453   2
   2  -8   4 49.7114 20.7631   5
   2  -8   5 129.689 21.1991   2
   2  -8   6 192.545 26.0181   2
   2  -7 -11 278.730 29.8811   6
   2  -7 -10 475.140 32.6247   6
   2  -7  -9 127.680 23.9305   6
   2  -7  -8-3.96041 18.4894   6
   2  -7  -7 124.146 21.2580   6
   2  -7  -6 391.312 24.0576   6
   2  -7  -5 245.661 20.6480   6
   2  -7  -4 598.082 24.8922   6
   2  -7  -3 495.447 21.9464   6
   2  -7  -2 881.441 27.7875   2
   2  -7  -2 903.842 25.1340   6
   2  -7  -1 5.89630 10.2669   6
   2  -7  -1 5.47128 16.6015   5
   2  -7  -1 32.0132 15.3298   2
   2  -7   0 963.377 29.3298   2
   2  -7   0 1027.43 30.3911   5
   2  -7   1-8.22728 15.6722   5
   2  -7   1 0.72762 14.4427   2
   2  -7   2 90.9834 18.5835   5
   2  -7   2 51.0804 15.5578   2
   2  -7   3 39.2401 16.3208   2
   2  -7   3-0.88336 17.9274   5
   2  -7   4 49.4801 20.6123   5
   2  -7   4 27.5331 16.1132   2
   2  -7   5 49.7551 17.6999   2
   2  -7   5 30.9205 21.3970   5
   2  -7   6 413.218 28.2966   2
   2  -7   7 280.858 29.2440   2
   2  -6 -11 205.091 27.8898   6
   2  -6 -10 76.3971 19.4387   6
   2  -6  -9 15.2781 16.7812   6
   2  -6  -8 138.496 20.8440   6
   2  -6  -7 2964.84 54.6377   6
   2  -6  -6 487.537 26.1549   6
   2  -6  -5 10266.9 87.8723   6
   2  -6  -4 7188.06 70.2324   6
   2  -6  -3 5195.71 56.7490   6
   2  -6  -2 5474.73 54.3884   6
   2  -6  -1 603.355 21.7166   2
   2  -6  -1 604.766 19.6548   6
   2  -6  -1 509.022 13.1108   0
   2  -6  -1 643.815 24.0017   5
   2  -6   0 211.159 12.4888   6
   2  -6   0 217.412 16.3310   2
   2  -6   0 171.779 16.8647   5
   2  -6   0 169.836 9.68821   0
   2  -6   1 693.319 18.4739   0
   2  -6   1 1023.54 28.0349   2
   2  -6   1 1032.37 29.3729   5
   2  -6   2 1163.99 30.6653   2
   2  -6   2 1239.70 32.1226   5
   2  -6   3 1007.04 30.8520   2
   2  -6   3 1048.32 32.0585   5
   2  -6   4 457.409 24.2482   2
   2  -6   4 471.060 23.5099   5
   2  -6   5 69.1242 20.0663   5
   2  -6   5 110.716 19.1509   2
   2  -6   6 446.239 24.5400   2
   2  -6   6 537.806 32.3540   5
   2  -6   7 291.303 28.1098   2
   2  -6   8 232.632 25.9684   2
   2  -5 -11 177.563 28.1624   6
  -2   5  10 679.396 31.3387   2
   2  -5 -10 530.675 30.9624   6
   2  -5  -9 269.589 23.7839   6
  -2   5   9 213.599 20.0138   2
   2  -5  -8 542.763 28.7680   6
   2  -5  -7 330.926 22.6672   6
   2  -5  -6 58.5299 16.1076   6
   2  -5  -5 396.152 21.8327   6
   2  -5  -4 1236.74 30.6689   6
   2  -5  -3 6181.96 58.3882   6
   2  -5  -2 1039.12 24.6037   6
   2  -5  -1 8410.35 58.6061   6
   2  -5   0 401.523 18.5878   5
   2  -5   0 422.024 14.4416   6
   2  -5   0 425.742 18.0399   2
   2  -5   0 417.926 13.2125   0
   2  -5   1 2076.64 28.6912   0
   2  -5   1 2123.05 35.7013   5
   2  -5   1 1979.33 24.0359   6
   2  -5   1 2102.46 34.4423   2
   2  -5   2 4750.10 47.5243   0
   2  -5   2 4823.27 52.2955   2
   2  -5   2 4968.86 55.4117   5
   2  -5   3 38.2254 13.4034   2
   2  -5   3 26.6928 13.9041   5
   2  -5   4 2194.99 41.5626   2
   2  -5   4 2064.33 41.5692   5
   2  -5   5 39.2422 18.5301   5
   2  -5   5 8.14173 14.1062   2
   2  -5   6-2.65437 15.2817   2
   2  -5   6-9.65725 18.7833   5
   2  -5   7-17.4305 20.8230   5
   2  -5   7 3.16850 13.1624   2
   2  -5   8 202.357 24.4007   2
   2  -5   9 5.86574 16.5423   2
  -2   4  10 85.4705 16.2668   2
   2  -4 -10 164.483 24.8363   6
  -2   4   9 479.996 26.9295   2
   2  -4  -9 402.346 25.5609   6
   2  -4  -8 76.6116 18.3007   6
  -2   4   8 26.1636 12.0012   2
   2  -4  -7-6.70478 15.3997   6
  -2   4   7 30.8152 13.3449   2
   2  -4  -6 724.694 26.1319   6
  -2   4   6 755.037 24.9655   2
   2  -4  -5 105.003 15.9159   6
   2  -4  -4 66.7539 14.2057   6
   2  -4  -3 7.29913 10.9705   6
  -2   4   2 5965.50 30.7961   0
   2  -4  -2 5728.28 50.4273   6
   2  -4  -2 5712.96 33.1641   3
  -2   4   1 2458.68 22.1248   0
   2  -4  -1 2447.55 31.0636   6
   2  -4   0 7.02762 6.51292   0
   2  -4   0 17.2978 11.6408   5
   2  -4   0 6.09553 7.68342   6
   2  -4   0-5.92540 10.0065   2
   2  -4   1 913.645 16.0311   6
   2  -4   1 878.045 17.8677   0
   2  -4   1 907.580 23.0139   5
   2  -4   1 905.795 20.9194   2
   2  -4   2 1270.88 25.6116   2
   2  -4   2 964.882 14.2172   6
   2  -4   2 1310.57 23.9173   0
   2  -4   2 1345.19 28.1043   5
   2  -4   3 158.340 14.0471   2
   2  -4   3 211.001 17.1080   5
   2  -4   4 648.851 23.0719   2
   2  -4   4 681.944 24.6899   5
   2  -4   5 45.8191 15.5395   5
   2  -4   5 45.9412 13.9058   2
   2  -4   6 18.4565 14.4662   2
   2  -4   6 5.91959 15.9099   5
   2  -4   7 229.064 23.9264   5
   2  -4   7 257.218 22.2840   2
   2  -4   8 72.1985 19.5151   2
   2  -4   9 110.519 19.7804   2
  -2   3  10 109.702 18.0180   2
  -2   3   9 38.0126 13.8541   2
   2  -3  -9 139.219 21.0113   6
  -2   3   8 96.1248 16.7348   2
   2  -3  -8 94.8209 16.6682   6
  -2   3   7 1.01055 12.0606   2
   2  -3  -7 34.0342 16.2714   6
   2  -3  -6-0.99046 12.2320   6
  -2   3   6-46.2134 10.6469   2
   2  -3  -5 17.6088 12.5881   6
  -2   3   5 52.8111 10.3711   2
  -2   3   4 977.359 23.7492   2
   2  -3  -4 972.838 25.5203   6
   2  -3  -4 955.259 13.8717   1
   2  -3  -3 317.715 16.3386   6
   2  -3  -3 310.688 6.82899   1
   2  -3  -2 12719.5 70.3326   6
  -2   3   1 14014.0 48.4046   0
   2  -3  -1 13842.5 67.0229   6
   2  -3  -1 13806.0 51.7884   3
   2  -3   0 38.1562 10.6383   5
  -2   3   0 16.1990 5.71613   0
   2  -3   0 16.4733 7.52196   3
   2  -3   0 11.5395 8.03992   6
   2  -3   1 4540.11 41.6535   5
   2  -3   1 4425.23 35.5119   0
   2  -3   1 4628.25 37.4165   2
   2  -3   1 4618.70 31.9763   6
   2  -3   2 356.740 16.4308   5
   2  -3   2 364.585 13.7140   0
   2  -3   2 328.691 13.3089   2
   2  -3   3 62.9311 11.1897   2
   2  -3   3 61.2147 12.6225   5
   2  -3   4 610.072 19.9767   2
   2  -3   4 631.421 22.5047   5
   2  -3   5 621.998 22.0732   2
   2  -3   5 694.083 25.3320   5
   2  -3   6 343.899 19.9260   2
   2  -3   6 319.892 21.4122   5
   2  -3   7 249.262 20.7268   2
   2  -3   7 243.042 22.1628   5
   2  -3   8 912.647 34.6277   5
   2  -3   8 848.279 32.2030   2
   2  -3   9 471.742 29.2121   2
   2  -3  10 126.621 22.0146   2
  -2   2  10 23.2257 14.9743   2
  -2   2   9 118.839 18.1982   2
  -2   2   8 20.8632 12.8294   2
   2  -2  -8 41.5585 16.5480   6
   2  -2  -7 171.471 16.7500   6
  -2   2   7 261.436 18.9974   2
   2  -2  -6 783.953 24.8650   6
  -2   2   6 860.779 26.6878   2
   2  -2  -5 2973.85 41.3066   6
  -2   2   5 3091.74 43.5263   2
   2  -2  -4 7613.43 60.4315   6
  -2   2   4 7582.52 61.6909   2
  -2   2   3 5323.28 45.9157   2
   2  -2  -3 5429.52 47.6381   6
   2  -2  -3 5214.01 27.0802   1
   2  -2  -2 1574.66 25.1086   6
  -2   2   2 1482.14 21.6358   2
   2  -2  -1 4554.29 37.2179   6
   2  -2   0 9388.58 47.4934   6
  -2   2   0 9414.52 40.9105   0
   2  -2   0 9098.54 43.9098   3
   2  -2   0 9157.82 48.4692   5
  -2   2  -1 19.9167 5.46410   0
   2  -2   1 21.8318 6.12634   0
   2  -2   1 6.25061 6.49492   6
   2  -2   1 10.4406 6.42770   2
   2  -2   1 4.45101 8.39490   3
   2  -2   1 9.70338 8.16635   5
   2  -2   2 738.471 16.2976   0
   2  -2   2 728.065 18.5725   5
   2  -2   2 750.769 14.8260   2
   2  -2   3 350.667 13.1320   2
   2  -2   3 347.548 15.2073   5
   2  -2   3 332.482 13.0274   0
   2  -2   4 626.969 18.4240   2
   2  -2   4 639.465 21.2612   5
   2  -2   5 81.4146 12.2074   2
   2  -2   5 106.831 15.4685   5
   2  -2   6 19.1988 12.4911   2
   2  -2   6 21.8892 16.7355   5
   2  -2   7 108.450 16.5195   2
   2  -2   7 126.570 19.1727   5
   2  -2   8 115.418 17.3474   2
   2  -2   8 146.412 20.3693   5
   2  -2   9 184.203 20.9585   2
   2  -2   9 141.185 22.4588   5
   2  -2  10 130.652 22.9464   2
   2  -2  11-52.4089 18.3982   2
  -2   1  10 5.83320 16.3669   2
  -2   1   9-60.5883 13.1275   2
  -2   1   8 44.4939 19.1436   2
  -2   1   7 74.8552 16.2427   2
  -2   1   6-9.29710 14.0812   2
   2  -1  -6 2.57392 12.1136   6
  -2   1   5 24.6119 11.9612   2
   2  -1  -5 64.1525 12.5594   6
   2  -1  -4 2156.51 31.8922   6
  -2   1   4 2185.10 34.3457   2
  -2   1   3 3392.50 36.8524   2
   2  -1  -3 3254.35 36.1812   6
   2  -1  -2 5212.90 40.6034   6
  -2   1   2 5359.79 39.4326   2
   2  -1  -1 3995.27 32.9662   6
  -2   1   1 3887.24 27.8785   2
   2  -1   0 4.46215 6.75089   5
   2  -1   0 14.4050 8.08189   6
   2  -1   1 2567.94 24.5393   3
  -2   1  -1 2647.79 22.8043   0
   2  -1   1 2629.64 23.2533   6
   2  -1   1 2626.55 24.7946   5
   2  -1   2 16647.4 67.2646   5
   2  -1   2 16298.9 62.3635   0
   2  -1   2 16439.8 48.3390   2
  -2   1  -2 16608.9 62.3718   0
   2  -1   3 9732.49 47.5618   2
   2  -1   3 9837.22 58.9284   5
   2  -1   3 9772.76 54.0139   0
   2  -1   4 37.0701 8.94620   2
   2  -1   4 25.2181 11.0671   5
   2  -1   5 19152.5 90.7269   2
   2  -1   5 18792.2 101.752   5
   2  -1   6 475.971 19.2619   2
   2  -1   6 513.252 22.0814   5
   2  -1   7 4663.56 55.9424   2
   2  -1   7 4539.07 58.5984   5
   2  -1   8 904.182 29.5856   2
   2  -1   8 946.773 33.7639   5
   2  -1   9 370.783 27.2234   5
   2  -1   9 354.049 24.4078   2
   2  -1  10 177.633 22.5760   2
   2  -1  11 41.3223 19.5401   2
  -2   0  10 137.484 26.2572   2
  -2   0   9 122.307 20.4484   2
  -2   0   8 164.336 21.7235   2
  -2   0   7 4.54895 14.2306   2
  -2   0   6 4.86371 13.8495   2
   2   0  -5 307.725 15.3960   6
  -2   0   5 295.755 17.9253   2
  -2   0   4 308.773 17.2478   2
   2   0  -4 324.303 14.2569   6
  -2   0   3 1619.81 27.2912   2
   2   0  -3 1549.25 24.2992   6
  -2   0   2 1256.50 21.0580   2
   2   0  -2 1341.74 20.8486   6
  -2   0   1 2669.04 24.4614   2
   2   0  -1 2811.98 26.1643   6
   2   0   0 57535.9 423.306   6
   2   0   1 22690.4 57.7623   5
   2   0   1 23224.3 216.824   4
  -2   0  -1 23063.0 214.559   1
   2   0   2 81785.1 379.245   4
  -2   0  -2 81245.8 510.420   0
   2   0   2 82508.8 534.785   3
   2   0   2 83365.0 540.655   5
   2   0   3 26973.4 59.9712   4
   2   0   3 27407.5 68.7005   2
   2   0   3 27702.8 91.8522   5
   2   0   3 27581.7 83.3941   0
   2   0   4 22217.6 93.7720   5
   2   0   4 22353.0 78.1123   2
   2   0   4 22454.5 83.7953   0
   2   0   5 17756.6 81.3707   2
   2   0   5 17805.4 92.2308   5
   2   0   6 200.120 16.8292   5
   2   0   6 186.280 13.8942   2
  -2   0  -6 222.340 12.8585   6
   2   0   7 7.55744 12.0018   2
  -2   0  -7-18.1161 9.94677   6
   2   0   7-5.19915 13.9345   5
   2   0   8 841.578 30.7316   5
   2   0   8 863.267 28.2826   2
   2   0   9 720.749 28.8075   2
   2   0  10 211.898 21.2212   2
   2   0  11 314.384 28.4656   2
   2   0  12-35.6097 16.4760   2
  -2  -1   9 572.013 32.1828   2
  -2  -1   8 341.942 24.3085   2
  -2  -1   7-12.3569 15.4682   2
  -2  -1   6 1795.79 40.2078   2
  -2  -1   5 304.693 19.7774   2
   2   1  -4 86.0355 9.90109   6
  -2  -1   4 58.7582 12.9822   2
   2   1  -3 10467.7 54.8182   6
  -2  -1   3 10286.8 68.9374   2
   2   1  -2 1407.25 19.5271   6
  -2  -1   2 1432.63 24.0877   2
  -2  -1   1 737.153 15.5971   2
   2   1  -1 743.600 16.1574   4
   2   1  -1 745.538 14.1055   6
   2   1   0 6413.73 37.4145   4
  -2  -1   0 6243.23 32.5814   2
   2   1   1 22877.8 64.4061   4
  -2  -1  -1 22638.5 59.6672   1
   2   1   2 1060.28 15.2090   4
   2   1   2 1026.53 15.7309   3
  -2  -1  -2 940.523 14.9604   1
   2   1   2 977.218 15.8038   5
   2   1   3 3.77950 5.68762   2
   2   1   3 11.0215 7.53326   4
   2   1   3 6.04549 8.08294   5
   2   1   3-0.73046 8.12401   3
  -2  -1  -3-2.46620 8.32985   1
  -2  -1  -3-0.94063 7.08323   0
   2   1   4 1025.25 18.0443   0
   2   1   4 969.316 22.0100   5
  -2  -1  -4 1014.72 20.7049   1
   2   1   4 1017.09 17.2435   2
   2   1   5 3124.39 32.7808   0
   2   1   5 3152.32 34.6889   2
   2   1   5 3105.90 39.8369   5
   2   1   6 1589.27 28.9578   2
   2   1   6 1476.08 26.0378   0
   2   1   6 1507.81 31.4897   5
   2   1   7 206.431 15.9172   2
  -2  -1  -7 186.049 14.8720   6
  -2  -1  -8 3360.16 44.5550   6
   2   1   8 3365.44 49.5878   2
   2   1   9 159.628 18.5067   2
   2   1  10 315.220 20.9613   2
  -2  -1 -11 10.0374 13.0427   1
   2   1  11 93.6357 16.8896   2
   2   1  12 40.8066 15.8981   2
  -2  -1 -12 122.378 15.9595   1
  -2  -2   9 156.237 25.2048   2
  -2  -2   8-65.6568 20.8933   2
  -2  -2   7 23.9502 15.9910   2
   2   2  -6 5.44491 15.6402   4
  -2  -2   6 40.4640 15.8950   2
   2   2  -5 1.58256 13.6339   4
  -2  -2   5 25.4570 14.4474   2
  -2  -2   4 760.323 25.3745   2
   2   2  -4 774.543 21.6086   4
  -2  -2   3 7.50358 12.2119   2
   2   2  -3-6.89699 6.57165   6
   2   2  -3 2.61534 11.2389   4
  -2  -2   3 7.43322 5.70776   5
   2   2  -2 5079.01 42.7301   4
  -2  -2   2 5035.97 46.4937   2
   2   2  -2 4874.47 32.9725   6
  -2  -2   1 2691.10 30.8765   2
   2   2  -1 2648.75 29.5322   4
  -2  -2   0 1776.99 22.3637   2
   2   2   0 1783.89 23.0792   4
   2   2   1 12730.1 56.0614   4
  -2  -2  -1 12743.9 50.2104   2
   2   2   2 16880.7 63.7547   4
  -2  -2  -2 16780.9 62.3031   1
   2   2   3 4005.38 32.9955   4
  -2  -2  -3 3993.59 33.9098   1
   2   2   3 4126.25 29.6558   3
   2   2   4 3646.81 33.7543   4
  -2  -2  -4 3526.06 28.4167   0
  -2  -2  -4 3610.94 35.4078   1
   2   2   4 3639.94 31.2885   2
  -2  -2  -5 556.554 18.0014   1
   2   2   5 555.031 15.9783   2
   2   2   5 553.843 14.1840   0
   2   2   6 3937.26 37.7991   0
   2   2   6 4067.33 43.3127   2
  -2  -2  -6 4143.75 45.5086   1
   2   2   7 422.043 16.9751   2
  -2  -2  -7 419.567 18.9122   1
   2   2   7 434.726 15.2994   0
  -2  -2  -7 483.299 20.0391   6
   2   2   8 5369.38 61.0218   2
  -2  -2  -8 5501.58 61.9944   1
  -2  -2  -8 5709.52 59.5129   6
   2   2   9 1608.27 38.5136   2
  -2  -2  -9 1765.18 38.1353   6
  -2  -2  -9 1641.98 38.1618   1
   2   2  10 59.4787 14.6157   2
  -2  -2 -10 73.4342 15.6863   1
   2   2  11 314.263 22.2528   2
  -2  -2 -11 279.890 21.3262   1
   2   2  12 52.1678 17.4464   2
  -2  -2 -12 44.2600 16.7478   1
  -2  -3   8 111.618 24.5775   2
  -2  -3   7 39.6979 20.6393   2
  -2  -3   6 259.456 22.8782   2
  -2  -3   5 282.755 21.3351   2
   2   3  -4 1783.11 32.6466   4
  -2  -3   4 1765.39 37.5546   2
  -2  -3   3 870.816 25.9135   2
   2   3  -3 835.844 21.8418   4
  -2  -3   2 673.706 21.0252   2
   2   3  -2 615.769 18.4382   4
  -2  -3   2 431.936 11.3279   5
  -2  -3   1 445.011 16.5027   2
   2   3  -1 451.104 16.0188   4
  -2  -3   1 445.178 10.4655   5
  -2  -3   0 8.65065 5.54077   5
   2   3   0-2.16010 10.1116   4
  -2  -3   0 6.05995 9.95809   2
   2   3   1 7410.79 48.4533   4
  -2  -3  -1 7369.32 47.0462   2
  -2  -3  -2 1561.87 22.1298   2
   2   3   2 1549.27 24.1150   4
   2   3   3 17086.6 74.1491   4
  -2  -3  -3 16665.4 71.3689   1
  -2  -3  -4 1768.40 26.1537   1
   2   3   4 1811.80 20.1345   3
  -2  -3  -4 1836.67 19.1552   0
   2   3   4 1868.80 27.9348   4
  -2  -3  -5 3379.20 37.8836   1
   2   3   6 1620.43 23.0682   0
   2   3   6 1621.57 28.5291   2
  -2  -3  -6 1783.44 32.3829   6
  -2  -3  -6 1641.90 29.3643   1
  -2  -3  -7 60.3484 13.6943   6
   2   3   7 44.0563 7.56504   0
   2   3   7 49.6827 9.82118   2
  -2  -3  -7 51.3185 10.5065   1
  -2  -3  -8 411.220 21.3400   6
   2   3   8 356.423 19.7373   2
  -2  -3  -8 408.734 19.8784   1
   2   3   9 1927.17 41.0867   2
  -2  -3  -9 1867.50 39.6368   1
  -2  -3  -9 1963.43 40.9406   6
   2   3  10 388.254 22.6607   2
  -2  -3 -10 420.996 26.5335   6
  -2  -3 -10 344.644 22.2231   1
   2   3  11 226.525 21.8152   2
  -2  -3 -11 193.233 20.2552   1
  -2  -3 -12 166.390 17.7556   1
   2   3  12 106.026 16.0224   2
  -2  -4   6 9.36190 17.7928   2
  -2  -4   5 89.3344 19.5283   2
  -2  -4   4 483.824 24.5613   2
  -2  -4   3 741.539 26.4872   2
   2   4  -3 733.909 22.4946   4
  -2  -4   2 9214.63 74.6248   2
   2   4  -2 8939.13 63.6818   4
  -2  -4   1 13355.3 82.7635   2
   2   4  -1 13130.9 73.4853   4
  -2  -4   1 13005.1 58.3917   5
  -2  -4   0 9754.22 66.3512   2
   2   4   0 9649.44 61.2564   4
  -2  -4   0 9524.88 49.3094   5
   2   4   1 296.462 15.0566   4
  -2  -4  -1 264.158 14.3565   2
   2   4   2 486.438 17.7943   4
  -2  -4  -2 533.990 17.0092   2
   2   4   3 945.605 21.7349   4
   2   4   4 40.1366 12.8659   4
   2   4   4 43.6581 6.92268   3
  -2  -4  -4 21.5860 10.1796   1
   2   4   5 50.3758 12.4662   4
  -2  -4  -5 27.2570 9.59691   1
  -2  -4  -6 442.631 20.2564   6
  -2  -4  -6 399.600 17.3340   1
  -2  -4  -7 89.5642 16.8197   6
  -2  -4  -7 58.5879 11.1025   1
  -2  -4  -8 292.307 17.7878   1
  -2  -4  -8 284.844 20.9804   6
   2   4   8 273.251 18.5542   2
   2   4   9 2912.47 49.3561   2
  -2  -4  -9 3111.96 52.4148   6
  -2  -4  -9 3004.64 48.4827   1
  -2  -4 -10 490.857 24.6526   1
   2   4  10 518.705 25.1075   2
  -2  -4 -10 464.766 28.9202   6
   2   4  11 516.176 26.9202   2
  -2  -4 -11 428.065 28.0418   6
  -2  -4 -11 541.840 26.0919   1
   2   4  12 77.2589 15.7200   2
   2   4  13 6.15062 16.2549   2
  -2  -5   7 56.4382 23.0484   2
  -2  -5   6 20.5613 20.4038   2
  -2  -5   5 122.895 19.8478   2
  -2  -5   4 241.791 20.1138   2
  -2  -5   3 132.423 18.1629   2
   2   5  -2 254.632 16.6724   4
  -2  -5   2 274.876 19.7214   2
  -2  -5   1 4811.99 56.5213   2
   2   5  -1 4873.91 49.3005   4
   2   5   0 1734.60 30.2196   4
  -2  -5   0 1680.60 25.2811   5
  -2  -5   0 1711.14 33.2269   2
  -2  -5  -1 2769.32 39.0947   2
   2   5   1 2910.75 37.6414   4
   2   5   2 10180.1 68.4923   4
  -2  -5  -2 10068.3 70.1150   2
  -2  -5  -3 5320.57 50.7401   2
   2   5   3 5240.80 50.5259   4
   2   5   4 5498.36 52.6996   4
   2   5   5 7855.85 67.0452   4
  -2  -5  -5 7795.95 34.4427   0
  -2  -5  -5 8007.48 61.2945   1
  -2  -5  -5 7754.83 65.2858   6
  -2  -5  -6 3339.39 41.9402   1
  -2  -5  -6 3288.90 46.5978   6
  -2  -5  -7 128.568 18.2251   6
  -2  -5  -7 137.285 14.3288   1
  -2  -5  -8 4174.92 52.9813   1
  -2  -5  -8 4180.41 58.6736   6
  -2  -5  -9 6442.83 69.2854   1
  -2  -5  -9 6814.63 77.9254   6
  -2  -5 -10 427.433 27.6766   6
  -2  -5 -10 440.517 22.1764   1
  -2  -5 -11 1844.64 47.7189   6
  -2  -5 -11 1867.09 42.7120   1
  -2  -5 -12 958.054 37.2022   6
  -2  -6   6 410.800 31.5078   2
  -2  -6   5 561.745 31.9496   2
  -2  -6   4 138.204 21.5637   2
  -2  -6   3 1873.30 43.8715   2
  -2  -6   2 7.18639 15.6534   2
   2   6  -1-14.9576 13.9411   4
  -2  -6   1 39.8900 17.8587   2
  -2  -6   0 1459.01 33.8874   2
   2   6   0 1474.00 30.7644   4
  -2  -6   0 1468.93 26.9517   5
  -2  -6  -1 409.440 20.4631   2
   2   6   1 425.918 19.5348   4
   2   6   2 4426.24 49.7056   4
  -2  -6  -2 4314.63 51.8369   2
   2   6   3 121.458 16.0690   4
  -2  -6  -3 157.960 16.6432   2
   2   6   4 2579.32 40.0196   4
  -2  -6  -4 2492.04 37.8118   6
   2   6   5 980.598 28.3590   4
  -2  -6  -5 904.994 26.3841   6
  -2  -6  -6 33.7234 15.6025   6
  -2  -6  -7 1395.38 35.4588   6
  -2  -6  -7 1455.34 31.5122   1
  -2  -6  -8 604.662 23.7735   1
  -2  -6  -8 678.707 30.3027   6
  -2  -6  -9 17.8821 19.3787   6
  -2  -6  -9-15.0893 12.7946   1
  -2  -6 -10 46.5156 13.8967   1
  -2  -6 -10-4.94273 23.0141   6
  -2  -6 -11 136.837 25.3661   6
  -2  -6 -12 421.709 31.5821   6
  -2  -7   5 16.6755 20.8318   2
  -2  -7   4 299.196 27.3589   2
  -2  -7   3-0.73058 17.7938   2
  -2  -7   2 184.229 22.1630   2
  -2  -7   1 122.112 21.4432   2
   2   7   0 2072.09 38.2163   4
  -2  -7   0 2095.45 43.6602   2
   2   7   1 31.8980 16.1724   4
  -2  -7  -1 52.6694 14.4150   5
  -2  -7  -1 86.7235 16.7287   2
   2   7   2 1163.13 29.7721   4
  -2  -7  -2 1153.69 31.6213   2
  -2  -7  -3 26.3396 11.8262   6
   2   7   3 51.2116 15.8790   4
  -2  -7  -3 16.8016 14.6712   2
  -2  -7  -4 303.088 20.2753   2
   2   7   4 259.355 19.8313   4
  -2  -7  -4 283.891 18.8101   6
  -2  -7  -5 221.271 18.4342   6
   2   7   5 182.231 19.4445   4
  -2  -7  -6 1705.79 38.0518   6
  -2  -7  -7 19.7025 17.7734   6
  -2  -7  -8 646.334 30.3646   6
  -2  -7  -8 695.451 25.9502   1
  -2  -7  -9 31.4032 20.4033   6
  -2  -7  -9 13.7699 13.3717   1
  -2  -7 -10 745.607 34.4413   6
  -2  -7 -10 647.730 25.3863   1
  -2  -7 -11-7.10995 22.1010   6
  -2  -7 -12 815.376 38.6634   6
  -2  -8   4 138.114 22.1804   2
  -2  -8   3 235.891 26.4481   2
  -2  -8   2 677.957 34.4294   2
  -2  -8   1 448.710 27.5965   2
  -2  -8   0 134.914 21.4826   2
  -2  -8  -1 98.0055 18.5891   2
   2   8   1 71.4428 18.0704   4
  -2  -8  -2 1596.07 39.7585   2
   2   8   2 1617.41 36.3599   4
  -2  -8  -3 1212.82 34.9316   2
   2   8   3 1203.18 32.4674   4
   2   8   4 2185.83 43.0897   4
  -2  -8  -4 2174.15 39.5890   6
  -2  -8  -4 2194.30 44.5322   2
   2   8   5 1240.73 35.3735   4
  -2  -8  -5 1167.09 32.9385   6
  -2  -8  -5 1167.43 35.3254   2
  -2  -8  -6 4357.41 60.6354   6
  -2  -8  -7 403.083 26.2189   6
  -2  -8  -8 678.622 31.5303   6
  -2  -8  -9 882.301 38.1980   6
  -2  -8 -10 366.273 30.4993   6
  -2  -8 -12 962.246 40.9458   6
  -2  -9   3 57.7528 18.4471   2
  -2  -9   2 199.165 25.1666   2
  -2  -9   1 14.4571 20.5754   2
  -2  -9   0 70.6713 21.8366   2
  -2  -9  -1 97.6638 19.3386   2
   2   9   2 622.260 28.8042   4
  -2  -9  -2 482.466 27.6750   2
   2   9   3 332.190 20.8603   4
  -2  -9  -3 266.672 23.0085   2
  -2  -9  -4 349.349 24.8741   2
   2   9   4 414.440 26.0800   4
   2   9   5 136.164 21.6037   4
  -2  -9  -5 116.289 19.0563   6
  -2  -9  -5 133.565 21.3013   2
  -2  -9  -6 14.9776 19.1023   6
  -2  -9  -7 137.837 22.5170   6
  -2  -9  -8 188.057 25.6362   6
  -2  -9  -9 11.3799 25.1630   6
  -2  -9 -10-7.13312 25.8598   6
  -2 -10  -1 1025.34 39.6881   2
  -2 -10  -2 666.687 32.6549   2
   2  10   3 1277.41 39.9831   4
  -2 -10  -3 1331.43 43.3071   2
  -2 -10  -4 50.3259 20.1295   2
   2  10   4 35.2368 20.3268   4
   2  10   5 169.590 25.6922   4
  -2 -10  -5 156.210 24.5103   2
  -2 -10  -6 63.7864 22.8697   2
  -2 -10  -6 29.8598 20.4906   6
  -2 -10  -7 77.6068 24.9715   6
  -2 -10  -8 104.176 26.2618   6
  -2 -10  -9 219.682 30.6242   6
  -2 -10 -10 136.752 28.1874   6
  -2 -10 -11 207.517 28.5417   6
  -2 -11   0 63.9907 26.5708   2
  -2 -11  -1 45.3219 24.6397   2
  -2 -11  -2 417.197 31.5816   2
  -2 -11  -3 1144.31 43.8565   2
   2  11   4 1627.78 47.6983   4
  -2 -11  -4 1507.38 48.3753   2
  -2 -11  -5 941.685 39.8643   2
  -2 -11  -6 913.694 39.7699   2
  -2 -11  -7 1152.89 43.4782   2
  -2 -11  -7 1064.39 40.0407   6
  -2 -11  -8 590.137 34.6867   6
  -2 -11  -9 175.280 26.4192   6
  -2 -11 -10 567.282 38.9883   6
  -2 -12  -3 41.8057 22.8392   2
  -2 -12  -4 64.5482 26.5759   2
  -2 -12  -5 40.0608 21.9495   2
  -2 -12  -6-4.67489 25.8807   2
  -2 -12  -7 44.2255 23.0638   2
  -2 -12  -8 165.961 27.3520   6
  -2 -12  -8 103.495 25.5975   2
  -2 -12  -9 41.3169 23.1467   6
   3 -12  -5 0.00000 24.1493   2
   3 -12  -4 59.7458 25.8689   2
   3 -12  -3 716.464 39.4617   2
   3 -12  -2 79.8275 24.8987   2
   3 -12  -1 283.907 28.0018   2
   3 -11  -7 115.371 29.4837   6
   3 -11  -6 452.788 34.1771   6
   3 -11  -5 39.7996 19.5668   2
   3 -11  -4 138.186 27.4905   2
   3 -11  -4 226.059 33.3476   5
   3 -11  -3 351.443 29.3698   2
   3 -11  -3 486.546 34.8530   5
   3 -11  -2 124.184 24.2424   2
   3 -11  -2 193.342 30.9009   5
   3 -11  -1-11.9949 27.1731   5
   3 -11  -1 37.5947 23.5370   2
   3 -11   0 54.6905 18.1086   2
   3 -11   0-17.2372 25.3064   5
   3 -11   1 246.048 31.3805   5
   3 -11   1 177.543 23.3788   2
   3 -11   2 236.810 35.3104   5
   3 -11   2 17.1121 19.5899   2
   3 -10  -8 498.827 34.0942   6
   3 -10  -7 286.401 27.5540   6
   3 -10  -6 175.568 26.2508   6
   3 -10  -5 6.74586 19.0537   6
   3 -10  -4 193.108 23.7533   2
   3 -10  -4 243.469 20.4771   6
   3 -10  -3 777.027 35.0815   2
   3 -10  -3 829.754 38.4559   5
   3 -10  -2 2241.01 51.7657   2
   3 -10  -2 2387.45 56.2978   5
   3 -10  -1 389.375 28.1946   5
   3 -10  -1 380.017 27.7312   2
   3 -10   0 867.958 40.4126   5
   3 -10   0 770.153 34.5393   2
   3 -10   1 179.454 28.8579   5
   3 -10   1 228.888 26.2034   2
   3 -10   2-71.5211 25.0546   5
   3 -10   2 62.6359 21.5183   2
   3 -10   3 165.261 33.0294   5
   3 -10   3-30.8158 23.0854   2
   3 -10   4 78.7100 29.9153   5
   3 -10   4 26.1768 19.1470   2
   3  -9  -9 378.782 33.8459   6
   3  -9  -8 323.740 29.6296   6
   3  -9  -7 834.207 36.3697   6
   3  -9  -6 1940.02 51.3611   6
   3  -9  -5 975.903 37.0945   6
   3  -9  -4 1449.69 40.0351   6
   3  -9  -3 595.437 26.5808   6
   3  -9  -3 505.181 28.0491   2
   3  -9  -2 746.973 31.1203   2
   3  -9  -2 757.401 33.2705   5
   3  -9  -1 430.031 26.6732   2
   3  -9  -1 435.571 29.2722   5
   3  -9   0 1233.46 38.0576   2
   3  -9   0 1260.26 41.5229   5
   3  -9   1 143.913 20.4587   2
   3  -9   1 199.341 26.6378   5
   3  -9   2 510.193 28.4423   2
   3  -9   2 599.072 34.5585   5
   3  -9   3 17.3774 19.9195   5
   3  -9   3 60.5117 17.8527   2
   3  -9   4-24.0415 22.1112   2
   3  -9   4 167.501 29.4935   5
   3  -9   5 73.7873 29.4348   5
   3  -8  -9 135.209 26.6814   6
   3  -8  -8 154.816 24.7221   6
   3  -8  -7-14.3193 20.7256   6
   3  -8  -6 78.9332 21.1199   6
   3  -8  -5 130.567 20.8212   6
   3  -8  -4 260.886 22.6676   6
   3  -8  -3 306.212 21.4644   6
   3  -8  -2 1088.75 30.7631   6
   3  -8  -2 1066.55 32.9341   2
   3  -8  -2 1021.89 34.7616   5
   3  -8  -1 888.326 30.3088   2
   3  -8  -1 891.910 33.2277   5
   3  -8   0-9.92935 18.6650   5
   3  -8   0 40.6050 17.0289   2
   3  -8   1 529.550 28.7091   5
   3  -8   1 504.107 25.8460   2
   3  -8   2 68.4682 21.9879   5
   3  -8   2 45.8712 14.8270   2
   3  -8   3 14.2296 19.4700   5
   3  -8   3 31.0109 18.4838   2
   3  -8   4 87.2730 25.4325   5
   3  -8   4 35.6989 19.2637   2
   3  -8   5 102.610 27.6474   5
   3  -8   5-48.3229 17.4045   2
   3  -8   6 126.381 18.2104   2
   3  -7 -10 62.6920 26.4304   6
   3  -7  -9 1692.30 49.8079   6
   3  -7  -8-24.0455 17.8760   6
   3  -7  -7 1299.79 41.7327   6
   3  -7  -6 110.903 18.5450   6
   3  -7  -5 947.237 33.4193   6
   3  -7  -4 204.458 20.6636   6
   3  -7  -3 2821.68 47.4301   6
   3  -7  -2 4277.07 54.2555   6
   3  -7  -1 4064.98 50.0144   6
   3  -7  -1 3767.57 52.7121   2
   3  -7  -1 3974.43 57.5892   5
   3  -7   0 2503.05 46.6962   5
   3  -7   0 2428.97 43.0924   2
   3  -7   1 1426.35 34.5339   2
   3  -7   1 1439.23 37.9998   5
   3  -7   2 355.003 24.0438   5
   3  -7   2 380.034 22.0571   2
   3  -7   3 394.557 23.4794   2
   3  -7   3 423.719 26.9757   5
   3  -7   4 713.337 29.4203   2
   3  -7   4 759.371 33.8669   5
   3  -7   5 139.269 19.1870   2
   3  -7   5 289.362 26.9394   5
   3  -7   6-28.3773 24.1838   5
   3  -7   6 59.6570 19.5855   2
   3  -7   7 78.0207 18.9000   2
   3  -6  -9 450.688 31.0437   6
   3  -6  -8 221.853 25.7409   6
   3  -6  -7 1318.59 40.7294   6
   3  -6  -6 2250.80 47.9677   6
   3  -6  -5 2197.18 45.5458   6
   3  -6  -4 239.839 21.4647   6
   3  -6  -3 3923.37 53.0820   6
   3  -6  -2 50.6286 13.5855   6
   3  -6  -1 29.2888 15.1644   5
   3  -6  -1 26.6408 11.7222   6
   3  -6  -1 7.76016 12.5891   2
   3  -6   0 1734.73 37.1987   5
   3  -6   0 1772.91 30.0759   6
   3  -6   0 1797.59 34.1397   2
   3  -6   1 715.243 18.8458   0
   3  -6   1 1074.38 28.0017   2
   3  -6   1 1092.44 31.0885   5
   3  -6   2 2192.05 39.2356   2
   3  -6   2 2206.99 43.0455   5
   3  -6   3 11.5909 12.7317   2
   3  -6   3 24.4280 16.6210   5
   3  -6   4 554.238 24.9457   2
   3  -6   4 598.213 27.8432   5
   3  -6   5 28.2213 19.5525   5
   3  -6   5-32.8729 14.8048   2
   3  -6   6 27.4243 22.3342   5
   3  -6   6 70.5879 18.5850   2
   3  -6   7 25.1837 24.0557   5
   3  -6   7 41.7337 20.1547   2
   3  -6   8 70.0771 17.7705   2
   3  -5 -10 64.9478 23.3196   6
  -3   5  10 109.872 16.8732   2
  -3   5   9 216.704 18.4448   2
   3  -5  -9 114.319 19.8372   6
  -3   5   8 78.6222 17.2219   2
   3  -5  -8 130.011 23.3713   6
   3  -5  -7 1172.85 37.8238   6
   3  -5  -6 400.506 24.9105   6
   3  -5  -5 88.7305 16.6772   6
   3  -5  -4 13.2789 15.4385   6
   3  -5  -3 3869.77 50.4338   6
   3  -5  -2 60.8405 13.9480   6
   3  -5  -2 55.9119 8.15032   3
  -3   5   2 77.3074 6.14635   0
  -3   5   1 6357.77 42.4617   0
   3  -5  -1 6290.75 56.6296   6
   3  -5  -1 6531.25 60.9391   5
   3  -5   0 1075.39 23.2206   6
   3  -5   0 1094.82 25.0169   2
   3  -5   0 1121.47 28.5207   5
   3  -5   1 2455.47 30.7349   6
   3  -5   1 2358.57 31.7981   0
   3  -5   1 2448.21 35.6647   2
   3  -5   1 2408.17 39.7664   5
   3  -5   2 522.900 19.7317   2
   3  -5   2 560.652 22.6684   5
   3  -5   3 1761.69 33.6828   2
   3  -5   3 1797.61 38.1210   5
   3  -5   4 610.841 23.1997   2
   3  -5   4 675.055 27.8745   5
   3  -5   5 2587.13 45.3230   2
   3  -5   5 2677.06 51.1810   5
   3  -5   6 199.052 18.0783   2
   3  -5   6 185.430 22.3632   5
   3  -5   7 87.6385 22.2213   5
   3  -5   7 36.5501 15.2279   2
   3  -5   8 114.510 28.7037   5
   3  -5   8-71.3083 18.4455   2
  -3   4  10 233.667 18.7062   2
  -3   4   9 494.530 26.9713   2
   3  -4  -9 477.136 28.5112   6
  -3   4   8 2062.79 47.4356   2
   3  -4  -8 2024.38 47.3705   6
  -3   4   7 651.788 26.7380   2
   3  -4  -7 567.605 27.6464   6
   3  -4  -6 8029.10 80.4153   6
  -3   4   6 7818.12 78.1180   2
  -3   4   5 1900.53 36.6463   2
   3  -4  -5 1929.30 39.8434   6
   3  -4  -4 1252.87 31.2450   6
   3  -4  -3 2143.08 37.2091   6
   3  -4  -2 1875.47 24.3305   3
   3  -4  -2 1931.56 33.2548   6
   3  -4  -1 733.478 21.3300   6
   3  -4  -1 689.542 16.7951   3
  -3   4   1 763.524 15.1909   0
   3  -4   0 25.5813 12.5843   5
  -3   4   0 36.6281 6.70613   0
   3  -4   0 14.5587 7.85828   6
   3  -4   0 26.6645 9.42916   3
   3  -4   1 76.0770 9.36110   6
   3  -4   1 88.8340 9.41863   0
   3  -4   1 81.1649 11.3288   2
   3  -4   1 87.6025 13.8489   5
   3  -4   2 309.203 13.9780   0
   3  -4   2 273.356 11.8435   6
   3  -4   2 345.062 18.2930   5
   3  -4   2 284.674 14.2022   2
   3  -4   3 46.9910 14.9184   5
   3  -4   3 30.7554 10.6043   2
   3  -4   4 190.628 17.5073   5
   3  -4   4 237.350 15.7702   2
   3  -4   5 2069.56 43.0183   5
   3  -4   5 1963.23 36.5902   2
   3  -4   6 1542.46 36.8762   2
   3  -4   6 1595.50 40.9534   5
   3  -4   7 166.822 18.6255   2
   3  -4   7 139.684 21.6994   5
   3  -4   8 1.37951 22.4082   5
   3  -4   8 103.717 16.1520   2
   3  -4   9 89.4865 22.1279   2
   3  -4   9 8.27386 24.9013   5
  -3   3  10 18.0253 17.9450   2
  -3   3   9-51.0172 15.4751   2
   3  -3  -8 158.790 21.3945   6
  -3   3   8 66.9895 16.5191   2
   3  -3  -7 273.926 19.7195   6
  -3   3   7 229.334 18.5711   2
   3  -3  -6 261.685 20.3920   6
  -3   3   6 253.792 18.9099   2
  -3   3   5 1587.62 33.3841   2
   3  -3  -5 1535.10 34.2355   6
  -3   3   4 531.352 19.2998   2
   3  -3  -4 513.756 21.3004   6
   3  -3  -3 2204.56 36.1250   6
  -3   3   3 2173.34 32.0657   2
   3  -3  -2-3.24008 11.6253   6
   3  -3  -1 3403.69 39.0341   6
   3  -3   0 157.461 11.6107   6
   3  -3   0 154.837 11.1473   3
   3  -3   0 156.400 13.1185   5
  -3   3   0 180.841 9.65583   0
   3  -3   1 3247.18 33.1425   6
  -3   3  -1 3269.66 32.3669   0
   3  -3   1 3146.34 33.8839   3
   3  -3   1 3205.04 37.6166   5
   3  -3   1 3226.73 30.9084   2
   3  -3   2 1613.79 29.3543   5
   3  -3   2 1638.42 23.2187   6
   3  -3   2 1554.99 25.1009   0
   3  -3   2 1624.28 23.1595   2
   3  -3   3 12081.0 65.7573   2
   3  -3   3 12113.6 73.4425   0
   3  -3   3 12168.6 81.3472   5
   3  -3   4 605.669 23.1979   5
   3  -3   4 578.606 18.1001   2
   3  -3   5 59.5297 16.1602   5
   3  -3   5 86.0986 12.5558   2
   3  -3   6 230.623 17.1260   2
   3  -3   6 213.671 20.8722   5
   3  -3   7 585.380 24.9322   2
   3  -3   7 613.382 29.6098   5
   3  -3   8 54.7776 15.5111   2
   3  -3   8 125.159 23.1464   5
   3  -3   9 158.430 20.1402   2
   3  -3   9 244.335 29.2383   5
   3  -3  10 141.876 20.7992   2
  -3   2  10 72.8231 15.0837   2
  -3   2   9 57.7818 17.7227   2
  -3   2   8 135.388 19.0926   2
   3  -2  -7 244.647 18.2244   6
  -3   2   7 277.642 20.4799   2
  -3   2   6 1611.31 37.4295   2
   3  -2  -6 1513.69 35.0425   6
   3  -2  -5 502.398 21.3346   6
  -3   2   5 451.556 20.5473   2
  -3   2   4 183.572 13.7884   2
   3  -2  -4 226.754 16.1985   6
   3  -2  -3 120.127 13.1264   6
  -3   2   3 151.317 12.4200   2
   3  -2  -3 70.0527 3.26611   1
   3  -2  -2 23885.4 102.282   6
  -3   2   2 24217.5 90.1355   2
   3  -2  -1 7001.41 52.5539   6
   3  -2   0 14524.1 69.6469   6
   3  -2   0 14555.5 66.0414   5
   3  -2   1 10719.8 58.3066   3
   3  -2   1 10835.4 57.1575   6
  -3   2  -1 10981.1 55.6861   0
   3  -2   1 10846.5 44.2497   2
   3  -2   1 10855.8 60.7853   5
   3  -2   2 20.6669 11.5144   5
  -3   2  -2 26.8263 8.45618   0
   3  -2   2 40.5803 9.37351   0
   3  -2   2 38.5673 6.96340   2
   3  -2   2 35.3306 11.5347   3
   3  -2   3 988.991 17.4738   2
   3  -2   3 1002.00 21.9012   0
   3  -2   3 990.717 23.3698   5
   3  -2   4 154.203 15.3892   5
   3  -2   4 174.541 11.0135   2
   3  -2   4 176.560 12.9096   0
   3  -2   5-1.59477 9.72165   2
   3  -2   5-6.90194 14.8935   5
   3  -2   6 1492.42 30.3038   2
   3  -2   6 1512.83 36.1109   5
   3  -2   7 234.537 21.3482   5
   3  -2   7 245.951 17.8082   2
   3  -2   8 80.5874 15.2670   2
   3  -2   8 47.2404 19.6705   5
   3  -2   9 86.6052 17.9781   2
   3  -2   9 66.5799 21.7690   5
   3  -2  10 282.174 24.9080   2
   3  -2  10 154.086 26.7271   5
   3  -2  11-13.5638 16.0644   2
  -3   1   9-62.3865 13.5763   2
  -3   1   8 110.104 17.1977   2
  -3   1   7 248.132 23.7666   2
   3  -1  -6 1208.39 30.2780   6
  -3   1   6 1144.04 33.6985   2
   3  -1  -5 3701.57 47.7209   6
  -3   1   5 3711.77 51.6831   2
   3  -1  -4 4114.09 47.0352   6
  -3   1   4 3975.53 48.4472   2
   3  -1  -3 10905.7 70.8090   6
  -3   1   3 10900.5 69.6017   2
  -3   1   2 2872.48 32.8599   2
   3  -1  -2 2859.89 35.4031   6
   3  -1  -1 248.468 13.5026   6
  -3   1   1 220.067 9.86502   2
   3  -1   0 6950.91 39.3588   5
   3  -1   0 6927.80 46.9657   6
  -3   1   0 7152.15 32.6936   2
   3  -1   1 82.6536 9.14272   5
  -3   1  -1 86.2587 6.05014   1
   3  -1   1 107.955 10.5208   6
   3  -1   1 98.2138 9.81885   3
   3  -1   2 287.366 13.7126   3
   3  -1   2 301.857 8.04265   4
  -3   1  -2 313.044 11.6677   0
   3  -1   2 319.220 13.0424   5
   3  -1   3 503.635 10.6085   2
  -3   1  -3 578.746 15.5494   0
   3  -1   3 537.421 17.6993   5
   3  -1   3 501.933 15.5446   0
   3  -1   4 4426.55 34.9682   2
   3  -1   4 4472.03 47.2798   5
   3  -1   4 4622.49 43.7586   0
   3  -1   5 704.172 17.9337   2
   3  -1   5 751.317 20.0463   0
   3  -1   5 727.657 23.9921   5
   3  -1   6 3985.12 43.9673   2
   3  -1   6 4052.19 53.2064   5
   3  -1   7 5128.85 63.8181   5
   3  -1   7 5034.14 55.0461   2
   3  -1   8 933.697 28.7215   2
   3  -1   8 1022.62 34.9524   5
   3  -1   9 84.7452 15.2714   2
   3  -1   9 30.7754 21.4699   5
   3  -1  10-8.64114 11.8928   2
   3  -1  10 47.2871 23.4649   5
   3  -1  11 136.902 19.8398   2
  -3   0   9 116.670 22.9763   2
  -3   0   8-11.6375 17.8580   2
  -3   0   7 157.092 20.3779   2
  -3   0   6 1523.69 37.9565   2
  -3   0   5 410.644 21.6150   2
   3   0  -5 433.692 18.8205   6
  -3   0   4 4583.56 52.3099   2
   3   0  -4 4678.15 47.6863   6
  -3   0   3 20.5109 10.6072   2
   3   0  -3 36.5918 10.9801   6
   3   0  -2 497.027 16.2940   6
  -3   0   2 472.462 15.7644   2
   3   0  -1 685.885 17.3844   6
  -3   0   1 718.842 15.3561   2
  -3   0   0 10752.5 41.8486   2
   3   0   0 10603.4 53.9181   4
   3   0   0 10762.5 57.3496   6
   3   0   0 10720.3 37.0293   5
   3   0   1-0.17288 6.51545   5
  -3   0  -1 10.1736 5.12851   1
   3   0   1 1.34497 7.34845   4
   3   0   2 52.4430 8.70875   5
   3   0   2 52.6053 7.11723   4
  -3   0  -2 70.7728 7.31697   1
   3   0   2 65.8217 11.3219   3
   3   0   3 15.6546 9.31264   5
   3   0   3 4.55916 4.13012   2
  -3   0  -3 16.6417 8.02680   0
  -3   0  -3 19.3941 7.55498   1
   3   0   3 0.97934 11.1875   3
   3   0   3 7.37676 6.48255   4
  -3   0  -4 757.069 17.3691   0
   3   0   4 744.189 12.9106   4
   3   0   4 728.524 13.5104   2
   3   0   4 726.436 17.2155   0
   3   0   4 750.001 21.4621   5
   3   0   5 662.038 15.9390   2
   3   0   5 667.712 21.9480   5
   3   0   5 707.854 19.9421   0
   3   0   6 1455.68 26.3138   2
   3   0   6 1435.12 33.1623   5
   3   0   7 2200.00 35.8733   2
   3   0   7 2259.06 42.6096   5
   3   0   8 1122.91 29.7647   2
   3   0   8 1129.51 35.0099   5
   3   0   9-5.69528 14.0230   2
   3   0   9 64.5897 19.0003   5
   3   0  10 64.0518 17.5551   2
   3   0  11 578.592 29.6783   2
  -3   0 -12-52.5919 18.5804   1
   3   0  12 92.8633 18.1025   2
  -3  -1   9 54.4677 19.1749   2
  -3  -1   8 42.3649 18.4667   2
  -3  -1   7 598.698 29.9295   2
   3   1  -7 601.291 28.4016   4
  -3  -1   6 1020.23 34.1459   2
  -3  -1   5 2619.05 46.0080   2
  -3  -1   4 834.802 26.0787   2
   3   1  -4 911.311 21.6219   6
  -3  -1   3 5887.05 55.7203   2
   3   1  -3 5955.77 48.3913   6
  -3  -1   2 80.9616 11.3924   2
   3   1  -2 98.1183 12.6391   4
   3   1  -2 96.1697 10.7345   6
  -3  -1   1 2153.58 26.9198   2
   3   1  -1 2187.10 29.3214   4
   3   1  -1 2207.95 27.3119   6
  -3  -1   0 1241.87 17.5492   2
   3   1   0 1253.36 21.6485   4
   3   1   0 1255.35 20.7766   6
  -3  -1  -1 22901.1 215.735   2
   3   1   1 23002.4 78.2803   4
   3   1   1 23292.2 56.3885   5
  -3  -1  -2 794.332 14.9990   1
   3   1   2 823.062 15.9823   4
   3   1   2 768.675 14.9391   5
   3   1   3 1559.79 20.6475   4
   3   1   3 1511.20 23.0505   5
   3   1   3 1647.80 24.1600   3
  -3  -1  -3 1538.16 22.1230   1
   3   1   4 15149.9 61.8903   4
   3   1   4 15123.5 54.3306   2
  -3  -1  -4 15166.4 69.6308   0
   3   1   4 15280.1 72.7747   3
  -3  -1  -4 15219.3 74.9812   1
   3   1   4 15271.2 78.1742   5
   3   1   5 3304.52 35.3705   0
  -3  -1  -5 3343.38 40.1169   1
   3   1   5 3508.68 42.7449   5
   3   1   5 3280.95 31.6125   2
   3   1   6 4221.47 43.6919   0
   3   1   6 4205.57 41.5036   2
   3   1   6 4290.98 51.3458   5
  -3  -1  -6 4082.24 49.2382   1
   3   1   7 1398.56 27.7403   2
  -3  -1  -7 1393.83 32.1431   1
   3   1   7 1372.13 33.9503   5
  -3  -1  -8 818.118 28.0109   1
  -3  -1  -8 813.647 25.6230   6
   3   1   8 806.451 24.0384   2
   3   1   9 1024.74 29.8543   2
  -3  -1  -9 1026.34 33.3262   1
   3   1  10 5.70674 13.6849   2
  -3  -1 -10-37.1804 15.1124   1
  -3  -1 -11 77.0358 19.1118   1
   3   1  11 82.2110 15.2247   2
   3   1  12-29.3263 16.2194   2
  -3  -1 -12 71.3610 17.4502   1
  -3  -2   8 304.363 28.2496   2
  -3  -2   7 41.8374 18.1296   2
  -3  -2   6 24.8059 16.5730   2
   3   2  -6 87.4528 20.5159   4
  -3  -2   5 372.624 23.0031   2
   3   2  -5 388.201 21.5677   4
  -3  -2   4 147.517 16.7450   2
   3   2  -4 124.557 16.5632   4
  -3  -2   3 4826.88 53.7149   2
   3   2  -3 4910.48 51.2984   4
   3   2  -3 4609.21 40.9613   6
   3   2  -2 3285.76 33.3466   6
  -3  -2   2 3344.88 41.0895   2
   3   2  -2 3382.44 40.2697   4
  -3  -2   1 12241.4 67.8084   2
   3   2  -1 12306.9 69.9354   4
   3   2   0 614.784 17.8134   4
  -3  -2   0 612.762 15.6296   2
  -3  -2  -1 6563.70 38.3266   2
   3   2   1 6429.70 46.4160   4
   3   2   2 2256.29 27.4164   4
  -3  -2  -2 2305.32 21.1273   2
  -3  -2  -3 2914.88 31.5702   1
   3   2   3 2936.57 31.3090   4
   3   2   4 3730.40 35.5216   4
   3   2   4 3767.42 35.6155   3
  -3  -2  -4 3739.67 33.6011   0
  -3  -2  -4 3778.95 38.2295   1
   3   2   5 2602.36 31.3515   4
  -3  -2  -5 2599.83 29.9868   0
  -3  -2  -5 2578.03 34.8156   1
   3   2   5 2581.82 28.4027   2
  -3  -2  -6 248.305 15.2011   1
   3   2   6 254.939 12.5534   2
   3   2   6 265.584 12.5076   0
   3   2   7 1128.62 23.8420   0
   3   2   7 1177.47 25.7209   2
  -3  -2  -7 1114.66 28.4997   1
  -3  -2  -8 356.201 19.8964   6
  -3  -2  -8 328.190 18.9784   1
   3   2   8 333.982 17.8696   2
  -3  -2  -9 137.199 18.3375   6
   3   2   9 146.307 15.9494   2
  -3  -2  -9 113.618 16.6914   1
   3   2  10 52.4711 15.3374   2
  -3  -2 -10 66.8955 16.0788   1
   3   2  11 97.4582 15.1487   2
  -3  -2 -11 94.6617 18.4848   1
   3   2  12 106.979 16.7397   2
  -3  -2 -12 249.234 20.9431   1
   3   2  13-28.9364 17.3072   2
  -3  -3   8-54.0971 20.3189   2
  -3  -3   7 81.6027 18.8466   2
  -3  -3   6 83.9058 19.8269   2
  -3  -3   5 132.712 19.1780   2
   3   3  -5 114.666 18.6788   4
  -3  -3   4 289.176 21.4287   2
   3   3  -4 258.703 19.8978   4
  -3  -3   3 1778.56 36.6887   2
   3   3  -3 1700.71 32.8183   4
   3   3  -2 20.0463 12.6167   4
  -3  -3   2 24.3956 12.4143   2
   3   3  -1 10.9716 12.6183   4
  -3  -3   1-0.80538 9.99507   2
  -3  -3   0 1573.75 25.9064   2
   3   3   0 1616.75 28.1214   4
  -3  -3  -1 5080.64 40.8827   2
   3   3   1 5246.23 45.5094   4
   3   3   2 735.548 19.7990   4
  -3  -3  -2 717.029 16.1335   2
   3   3   3 391.981 16.5667   4
  -3  -3  -3 411.802 15.2579   1
   3   3   4 40.3195 11.5428   4
  -3  -3  -4 14.2815 9.38249   1
   3   3   4 35.5960 9.53642   3
   3   3   5 6267.41 51.8293   4
   3   3   5 6256.97 45.2499   3
  -3  -3  -5 6408.13 43.7535   0
  -3  -3  -5 6099.38 53.3463   1
  -3  -3  -6 8.61825 10.9995   1
   3   3   7 3277.94 36.8004   0
  -3  -3  -7 3400.82 45.8582   1
   3   3   7 3287.83 41.3145   2
  -3  -3  -8 141.728 17.6188   6
   3   3   8 143.277 13.5076   2
  -3  -3  -8 94.5350 14.5971   1
   3   3   9 151.012 15.9086   2
  -3  -3  -9 206.178 21.1875   6
  -3  -3  -9 201.060 18.0549   1
   3   3  10 94.0783 15.4155   2
  -3  -3 -10 92.9087 16.4840   1
  -3  -3 -10 141.646 21.4768   6
   3   3  11 142.874 17.5088   2
  -3  -3 -11 182.004 19.4744   1
   3   3  12 270.525 20.6173   2
  -3  -3 -12 379.160 24.2935   1
   3   3  13 10.0504 18.2305   2
  -3  -3 -13 82.1095 19.0451   1
  -3  -4   7 54.8977 23.4783   2
  -3  -4   6 82.1004 19.5765   2
  -3  -4   5 185.561 22.1877   2
  -3  -4   4 30.3186 15.9999   2
   3   4  -4 29.6605 16.5815   4
  -3  -4   3 1595.19 37.9846   2
   3   4  -3 1558.40 33.5067   4
  -3  -4   2 525.998 22.6597   2
   3   4  -2 570.830 21.7783   4
  -3  -4   1 454.332 19.8041   2
   3   4  -1 458.534 19.7214   4
  -3  -4   0 2980.62 39.2488   2
   3   4   0 3062.98 39.2293   4
  -3  -4  -1 265.409 14.6295   2
   3   4   1 232.317 15.4471   4
   3   4   2 3240.05 39.4674   4
  -3  -4  -2 3195.56 36.0987   2
   3   4   3 1529.80 28.7981   4
  -3  -4  -3 1565.86 25.8650   2
   3   4   4 2380.34 34.6046   4
  -3  -4  -4 2423.41 33.7703   1
  -3  -4  -5 12194.9 57.2631   0
   3   4   5 12158.8 76.3315   4
  -3  -4  -5 12205.8 75.7202   1
   3   4   5 12591.2 60.5781   3
  -3  -4  -6 1443.90 21.2670   0
  -3  -4  -6 1429.25 29.4219   1
   3   4   6 1511.95 31.4990   4
  -3  -4  -7 18227.6 104.433   1
  -3  -4  -8 3128.35 47.4576   1
  -3  -4  -8 3260.85 50.2673   6
  -3  -4  -9 742.473 29.8581   6
  -3  -4  -9 625.895 25.7629   1
  -3  -4 -10 1448.33 37.5462   1
  -3  -4 -10 1487.41 40.9001   6
   3   4  10 1492.23 36.6039   2
  -3  -4 -11 17.5940 23.3422   6
  -3  -4 -11 15.7705 13.7241   1
   3   4  12-48.1590 13.8702   2
  -3  -4 -12 50.4307 13.3276   1
  -3  -4 -13 50.1191 17.9101   1
   3   4  13-52.4182 18.2021   2
  -3  -5   6 15.4213 20.2148   2
  -3  -5   5 22.6264 20.3801   2
  -3  -5   4 202.662 24.1898   2
  -3  -5   3 197.564 19.5762   2
   3   5  -3 207.672 19.0775   4
  -3  -5   2 183.296 18.3917   2
   3   5  -2 191.864 17.8805   4
  -3  -5   1 548.329 23.5646   2
   3   5  -1 541.638 22.1601   4
  -3  -5   0 3628.36 47.9449   2
   3   5   0 3605.44 45.4935   4
  -3  -5  -1 24.3332 11.9124   2
   3   5   1 7.07069 13.7346   4
   3   5   2 2315.62 36.3189   4
  -3  -5  -2 2181.83 34.3284   2
   3   5   3 356.711 18.8769   4
  -3  -5  -3 363.877 17.0763   2
   3   5   4 295.827 18.4216   4
   3   5   5 194.910 16.3288   4
   3   5   5 193.986 10.8347   3
   3   5   6 237.270 18.8165   4
  -3  -5  -6 272.383 17.4187   1
  -3  -5  -7 834.206 26.1368   1
  -3  -5  -8 733.533 27.1082   1
  -3  -5  -8 804.438 30.0076   6
  -3  -5  -9 143.759 18.4474   1
  -3  -5  -9 154.372 22.3494   6
  -3  -5 -10-9.32296 14.5430   1
  -3  -5 -10 61.8753 21.6415   6
  -3  -5 -11 27.1137 14.1404   1
  -3  -5 -11 42.4754 21.1159   6
  -3  -5 -12 264.740 17.5903   1
  -3  -5 -12 317.158 31.3839   6
  -3  -6   5-5.23557 18.8411   2
  -3  -6   4 323.420 25.5196   2
  -3  -6   3 212.697 23.1924   2
   3   6  -2 2128.09 40.9213   4
  -3  -6   2 2114.39 45.8057   2
  -3  -6   1 820.386 30.5960   2
   3   6  -1 796.438 26.8627   4
  -3  -6   0 574.548 24.5784   2
   3   6   0 586.687 24.1915   4
   3   6   1 10.1232 14.9098   4
  -3  -6  -1 54.1614 15.2207   2
   3   6   2 1223.59 30.7212   4
  -3  -6  -2 1287.20 30.4991   2
   3   6   3 1157.93 29.4523   4
  -3  -6  -3 1147.25 28.7637   2
   3   6   4 3003.69 44.8160   4
  -3  -6  -4 3007.04 43.0127   2
   3   6   5 3012.55 45.4899   4
   3   6   6 2915.27 46.6929   4
  -3  -6  -7 3809.55 50.8957   1
  -3  -6  -7 3767.48 54.9093   6
  -3  -6  -8 3654.76 51.9717   1
  -3  -6  -8 3623.89 57.2819   6
  -3  -6  -9 86.7900 14.9656   1
  -3  -6  -9 92.1037 22.9722   6
  -3  -6 -10 438.297 23.5103   1
  -3  -6 -10 498.455 30.6680   6
  -3  -6 -11-11.1090 15.9198   1
  -3  -6 -11 51.5729 23.7385   6
  -3  -6 -12 2.41612 15.5935   1
  -3  -6 -12 16.3469 26.7273   6
  -3  -7   4-2.77279 18.8910   2
  -3  -7   3 194.866 24.2192   2
  -3  -7   2 1541.72 44.0541   2
  -3  -7   1 1032.17 35.0627   2
   3   7  -1 1079.27 32.8436   4
  -3  -7   0 4040.89 59.9820   2
   3   7   0 4030.32 54.5936   4
   3   7   1 9044.58 79.2019   4
  -3  -7  -1 8990.23 84.1232   2
   3   7   2 5357.18 61.7644   4
  -3  -7  -2 5246.11 62.8488   2
   3   7   3 5124.09 60.7578   4
  -3  -7  -3 5271.62 62.3610   2
   3   7   4 2570.55 44.7619   4
  -3  -7  -4 2629.62 44.7478   2
   3   7   5 318.641 22.4468   4
  -3  -7  -5 300.751 20.6341   2
   3   7   6 1302.87 35.9525   4
  -3  -7  -6 1303.31 34.4719   6
   3   7   7-12.0766 18.6373   4
  -3  -7  -7-2.83082 16.4993   6
  -3  -7  -8 8920.90 89.4314   6
  -3  -7  -9 142.151 17.2841   1
  -3  -7  -9 113.871 22.7264   6
  -3  -7 -10 692.460 26.7779   1
  -3  -7 -10 698.474 35.4955   6
  -3  -7 -11 98.2206 28.2240   6
  -3  -7 -11 64.8928 16.0316   1
  -3  -7 -12 31.0650 28.1329   6
  -3  -8   3 105.791 23.0306   2
  -3  -8   2 36.7872 21.4703   2
  -3  -8   1 37.9110 20.5114   2
   3   8   0 69.1822 20.5199   4
  -3  -8   0 117.391 19.5406   2
   3   8   1 219.997 21.5746   4
  -3  -8  -1 151.243 19.9936   2
   3   8   2 220.604 22.6703   4
  -3  -8  -2 198.249 21.9253   2
   3   8   3 384.118 24.3731   4
  -3  -8  -3 331.593 22.5985   2
   3   8   4 74.3058 18.9062   4
  -3  -8  -4 33.9396 16.5697   2
  -3  -8  -4 72.1800 15.5799   6
   3   8   5 459.428 27.3816   4
  -3  -8  -5 365.616 22.4963   6
  -3  -8  -5 327.739 21.9993   2
  -3  -8  -6 53.5464 18.5781   6
   3   8   6 43.0649 20.5729   4
   3   8   7 444.751 29.3115   4
  -3  -8  -7 493.459 27.3254   6
  -3  -8  -8 1306.58 40.1027   6
  -3  -8  -9 381.825 27.7758   6
  -3  -8 -10 6.44778 22.0917   6
  -3  -8 -10 53.2225 15.3577   1
  -3  -8 -11 7.84946 25.0923   6
  -3  -8 -11-51.9102 12.7132   1
  -3  -8 -12 431.884 35.1149   6
  -3  -9   2 11.2806 23.6307   2
  -3  -9   1 321.542 25.9680   2
  -3  -9   0 19.6490 18.5305   2
   3   9   1 111.379 23.5156   4
  -3  -9  -1 18.0911 20.0318   2
  -3  -9  -2 8.74082 17.7825   2
   3   9   2 29.5551 21.2359   4
   3   9   3-18.0315 19.2344   4
  -3  -9  -3 40.8345 19.2801   2
  -3  -9  -4-15.4045 17.0790   2
   3   9   4-19.5673 20.4646   4
   3   9   5 1351.01 39.2262   4
  -3  -9  -5 1432.42 37.0595   6
  -3  -9  -5 1486.21 40.9751   2
   3   9   6 59.5919 21.3419   4
  -3  -9  -6 61.5945 19.0645   6
  -3  -9  -6 132.638 21.8298   2
   3   9   7 2249.72 51.3358   4
  -3  -9  -7 2278.75 49.2779   6
  -3  -9  -8 1023.72 38.4840   6
  -3  -9  -9 2149.84 53.9146   6
  -3  -9 -10 333.823 31.6763   6
  -3  -9 -11 486.165 37.1705   6
  -3 -10   1 223.484 27.1690   2
  -3 -10   0 169.239 27.9092   2
  -3 -10  -1 735.205 37.4980   2
  -3 -10  -2 669.010 33.6503   2
   3  10   3 1181.04 40.9576   4
  -3 -10  -3 1097.72 39.2033   2
   3  10   4 662.382 32.4099   4
  -3 -10  -4 595.915 33.3432   2
   3  10   5 969.583 37.7118   4
  -3 -10  -5 991.709 37.5840   2
  -3 -10  -6 55.6909 20.9078   6
  -3 -10  -6 6.92237 20.2323   2
   3  10   6 9.58049 24.9153   4
  -3 -10  -7 17.6150 21.0714   2
  -3 -10  -8-5.55875 23.8925   6
  -3 -10  -9 1102.55 43.1768   6
  -3 -10 -10 99.8433 25.6644   6
  -3 -10 -11 480.059 35.5795   6
  -3 -11  -1-57.2408 26.9724   2
  -3 -11  -2 15.5367 23.6262   2
  -3 -11  -3 252.575 27.4204   2
   3  11   4-51.2404 24.8252   4
  -3 -11  -4 49.4755 20.1199   2
   3  11   5 35.0998 27.5643   4
  -3 -11  -5 43.2032 20.2649   2
   3  11   6 617.343 35.9319   4
  -3 -11  -6 450.475 32.9485   2
  -3 -11  -7 60.6728 23.8466   2
  -3 -11  -7 32.3951 23.3802   6
  -3 -11  -8 530.374 33.0746   2
  -3 -11  -8 450.355 34.2209   6
  -3 -11  -9 513.879 36.1378   6
  -3 -11 -10 410.867 37.9285   6
  -3 -12  -4 575.068 36.0644   2
   3  12   5 257.761 32.7901   4
  -3 -12  -5 109.761 26.3124   2
  -3 -12  -6-22.6250 24.9668   2
  -3 -12  -8 339.042 32.2717   2
  -3 -12  -9 336.296 34.7818   6
   4 -12  -3 284.448 28.7866   2
   4 -12  -2 96.1937 22.5064   2
   4 -11  -6 1600.01 53.1447   6
   4 -11  -5 1080.59 44.4331   6
   4 -11  -5 1201.77 50.9564   5
   4 -11  -4 1510.26 47.8675   2
   4 -11  -4 1626.84 53.3067   5
   4 -11  -3 848.682 38.6898   2
   4 -11  -3 753.496 40.9059   5
   4 -11  -2 574.571 34.2098   2
   4 -11  -2 703.866 42.4759   5
   4 -11  -1 211.802 23.0690   2
   4 -11  -1 349.504 33.4485   5
   4 -11   0 46.8845 29.3301   5
   4 -11   0 13.2980 20.3851   2
   4 -10  -7 170.869 31.5201   6
   4 -10  -6 41.7397 23.4001   6
   4 -10  -5-15.3559 23.6679   6
   4 -10  -4 655.269 33.5342   6
   4 -10  -4 642.312 36.8183   5
   4 -10  -3 91.2224 25.9947   5
   4 -10  -3 80.3707 23.1046   2
   4 -10  -2 395.687 27.4744   2
   4 -10  -2 354.594 30.6109   5
   4 -10  -1-17.0894 25.4681   5
   4 -10  -1 5.08049 18.5372   2
   4 -10   0 24.4365 19.2526   2
   4 -10   2-61.1257 27.5832   5
   4 -10   3 185.465 31.5794   5
   4  -9  -8 125.578 24.0687   6
   4  -9  -7 33.5245 23.8317   6
   4  -9  -6 1692.29 49.4566   6
   4  -9  -5 195.068 25.1432   6
   4  -9  -4 2497.39 53.6804   6
   4  -9  -3 755.392 31.4514   6
   4  -9  -3 644.651 30.2216   2
   4  -9  -3 730.610 36.7830   5
   4  -9  -2 30.1978 18.1706   2
   4  -9  -2 60.6894 22.0835   5
   4  -9  -1 61.2210 23.2019   5
   4  -9  -1 79.7234 19.7418   2
   4  -9   0 57.3291 25.0768   5
   4  -9   0-3.42775 17.4136   2
   4  -9   1 1560.77 46.8746   5
   4  -9   1 1668.21 42.7576   2
   4  -9   2 49.4009 23.7561   5
   4  -9   2-6.27773 16.4324   2
   4  -9   3 524.528 35.2179   5
   4  -9   4 385.785 36.5981   5
   4  -9   5 262.309 34.0036   5
   4  -8  -8 62.3140 22.4238   6
   4  -8  -7 68.8615 25.7271   6
   4  -8  -6 132.875 24.2902   6
   4  -8  -5 1230.70 40.4876   6
   4  -8  -4 1112.62 36.5934   6
   4  -8  -3 1355.77 38.6601   6
   4  -8  -2 19.9379 21.5220   5
   4  -8  -2 3.43613 15.3732   6
   4  -8  -2-14.9993 17.3731   2
   4  -8  -1 444.376 23.7494   2
   4  -8  -1 412.836 27.9074   5
   4  -8   0-19.5812 20.4926   5
   4  -8   0-15.3962 16.0711   2
   4  -8   1 18.9314 21.6085   5
   4  -8   1 1.74045 15.2074   2
   4  -8   2 30.8281 22.7304   5
   4  -8   2 83.5010 16.8015   2
   4  -8   3-21.8717 22.5537   5
   4  -8   3-3.15427 15.7091   2
   4  -8   4 25.3475 23.4728   5
   4  -8   5 131.001 28.3195   5
   4  -8   6 269.226 38.9981   5
   4  -7  -9 123.665 24.0336   6
   4  -7  -8 553.042 33.7602   6
   4  -7  -7 413.229 30.2174   6
   4  -7  -6 31.8957 22.5959   6
   4  -7  -5 22.2801 18.8154   6
   4  -7  -4 859.874 32.9765   6
   4  -7  -3 2378.87 46.6622   6
   4  -7  -2 2420.94 45.6986   6
   4  -7  -2 2479.76 48.0524   5
   4  -7  -1 1897.63 39.0134   2
   4  -7  -1 1975.46 39.2521   6
   4  -7  -1 1925.16 43.8420   5
   4  -7   0 4437.49 56.6056   2
   4  -7   0 4476.94 63.5709   5
   4  -7   1-16.0758 18.5835   5
   4  -7   1-2.39122 15.3375   2
   4  -7   2 569.027 24.9294   2
   4  -7   2 618.249 30.2345   5
   4  -7   3 282.088 21.3554   2
   4  -7   3 292.749 24.6548   5
   4  -7   4-15.5634 21.2546   5
   4  -7   4 65.5296 13.6878   2
   4  -7   5 38.0848 23.8310   5
   4  -7   6 173.179 32.0056   5
   4  -7   7 267.979 32.2147   5
   4  -6  -9 5.37254 20.3327   6
   4  -6  -8 105.173 24.6185   6
   4  -6  -7 71.2767 21.0225   6
   4  -6  -6 155.250 21.6650   6
   4  -6  -5 3190.56 56.3445   6
   4  -6  -4 2965.45 52.6234   6
   4  -6  -3 12752.5 99.3836   6
   4  -6  -2 7096.42 71.8364   6
   4  -6  -1 654.752 24.3826   6
   4  -6  -1 721.144 28.1017   5
   4  -6   0 3419.19 45.0200   6
   4  -6   0 3469.60 45.9905   2
   4  -6   0 3568.89 53.1809   5
   4  -6   1 120.391 19.8118   5
   4  -6   1 123.908 12.7464   6
   4  -6   1 166.507 15.7048   2
   4  -6   2 89.6274 18.5064   5
   4  -6   2 101.763 14.9735   2
   4  -6   3 507.771 22.3818   2
   4  -6   3 455.099 26.1684   5
   4  -6   4 1507.18 35.6678   2
   4  -6   4 1541.89 42.8340   5
   4  -6   5 486.563 23.1981   2
   4  -6   5 804.172 35.2904   5
   4  -6   6 242.027 27.8585   5
   4  -6   7 1250.10 46.6954   5
   4  -6   8-44.6837 31.2236   5
   4  -5 -10 774.611 39.6211   6
  -4   5   9 106.205 16.7425   2
   4  -5  -8 694.410 33.6152   6
   4  -5  -7 32.8498 19.7394   6
   4  -5  -6 48.5373 18.4406   6
   4  -5  -5 199.346 21.0376   6
   4  -5  -4 2066.44 42.9620   6
   4  -5  -3 2883.00 47.6047   6
   4  -5  -2 2236.19 40.3219   6
   4  -5  -1 1364.65 30.7307   6
   4  -5  -1 1349.24 25.0546   3
  -4   5   1 1373.65 22.7805   0
   4  -5  -1 1335.40 32.1053   5
  -4   5   0 686.575 17.4139   0
   4  -5   0 653.865 21.4247   6
   4  -5   0 666.923 20.9507   2
   4  -5   0 693.731 24.7541   5
   4  -5   1 183.001 12.9831   6
   4  -5   1 143.224 12.4531   2
   4  -5   1 166.881 17.2572   5
   4  -5   2 661.148 19.0218   6
   4  -5   2 639.916 25.5790   5
   4  -5   2 659.347 20.5875   2
   4  -5   3 320.017 16.8149   2
   4  -5   3 291.210 21.4666   5
   4  -5   4 135.301 20.7819   5
   4  -5   4 176.116 16.0024   2
   4  -5   5 47.1142 18.9972   5
   4  -5   5 9.27312 12.9268   2
   4  -5   6 103.146 21.3953   5
   4  -5   7-23.7840 23.4371   5
   4  -5   8 170.282 29.7037   5
   4  -4  -9 130.079 25.9662   6
  -4   4   9 108.605 15.9718   2
   4  -4  -8 435.300 28.2119   6
  -4   4   8 462.953 25.8956   2
  -4   4   7 233.688 18.8511   2
   4  -4  -7 164.239 22.1595   6
  -4   4   6 17.9000 14.1805   2
   4  -4  -6-5.47237 18.0379   6
  -4   4   5 120.170 13.9048   2
   4  -4  -5 83.2221 17.2759   6
   4  -4  -4 54.1542 16.2955   6
   4  -4  -3 4536.58 56.8603   6
   4  -4  -2 965.808 27.8331   6
   4  -4  -1 388.142 18.7316   6
   4  -4  -1 379.474 15.4039   3
   4  -4  -1 379.810 18.4571   5
  -4   4   0 2970.76 33.6236   0
   4  -4   0 2889.70 39.1006   6
   4  -4   0 2847.90 35.8406   3
   4  -4   0 2898.86 40.7578   5
  -4   4  -1 10223.7 64.5391   0
   4  -4   1 10153.8 67.7717   6
   4  -4   1 9947.52 67.5371   3
   4  -4   1 10074.4 61.6756   2
   4  -4   1 10156.0 75.5745   5
   4  -4   2 276.335 14.1167   6
   4  -4   2 334.915 19.8055   5
   4  -4   2 254.128 13.7732   2
   4  -4   3 18.7481 14.3728   5
   4  -4   3 14.9556 9.62007   2
   4  -4   4 2397.29 35.4603   2
   4  -4   4 2566.10 45.7647   5
   4  -4   5 4.32301 17.5191   5
   4  -4   5 38.4359 11.0414   2
   4  -4   6 259.395 18.1963   2
   4  -4   6 232.398 23.9301   5
   4  -4   7 313.081 27.4611   5
   4  -4   8 195.345 27.2370   5
   4  -4   9 32.1314 26.8404   5
   4  -4  10 284.591 37.4348   5
  -4   3   9 208.830 19.6282   2
  -4   3   8 572.875 27.9735   2
   4  -3  -8 488.852 28.4414   6
  -4   3   7 134.629 16.5741   2
   4  -3  -7 206.030 24.2480   6
  -4   3   6 9.32865 11.7966   2
   4  -3  -6 41.1589 16.3002   6
  -4   3   5 42.2740 12.8691   2
   4  -3  -5 35.6732 15.9909   6
   4  -3  -4 3075.55 47.9864   6
  -4   3   4 2929.76 42.9239   2
   4  -3  -3 327.879 19.7398   6
  -4   3   3 297.463 14.6647   2
   4  -3  -2 9200.72 74.5360   6
   4  -3  -1 690.191 21.8179   6
   4  -3  -1 695.434 19.8990   5
   4  -3   0 781.174 21.4299   6
   4  -3   0 794.084 20.3190   3
   4  -3   0 807.107 21.4235   5
  -4   3  -1 219.911 10.9565   0
   4  -3   1 226.764 13.7035   6
   4  -3   1 224.113 14.7751   3
   4  -3   1 221.158 10.7904   2
   4  -3   1 262.129 16.2308   5
  -4   3  -2 650.731 18.5376   0
   4  -3   2 690.895 19.0869   6
   4  -3   2 663.264 20.8081   3
   4  -3   2 649.063 21.6776   5
   4  -3   2 644.352 15.4093   2
   4  -3   3 35.7323 13.1575   5
   4  -3   3 7.31470 8.72159   0
   4  -3   3 2.10250 7.80084   2
   4  -3   4 354.218 14.5304   2
   4  -3   4 348.990 20.5013   5
   4  -3   5 721.933 20.6237   2
   4  -3   5 764.345 29.1191   5
   4  -3   6 1.26811 18.6230   5
   4  -3   6-33.4152 10.3081   2
   4  -3   7 579.096 23.1605   2
   4  -3   7 611.725 30.0446   5
   4  -3   8 80.7326 22.3403   5
   4  -3   9 53.5335 23.0474   5
   4  -3  10 253.565 31.4972   5
   4  -3  11-64.5164 33.7566   5
  -4   2   9 280.062 22.9188   2
  -4   2   8 12.0995 14.1697   2
  -4   2   7 1625.69 42.3559   2
   4  -2  -7 1633.40 40.5862   6
   4  -2  -6-21.3268 15.6295   6
  -4   2   6-31.0258 11.5749   2
  -4   2   5 69.8486 13.2235   2
   4  -2  -5 80.3321 16.2722   6
  -4   2   4 36.9641 10.3487   2
   4  -2  -4 53.3051 14.2384   6
   4  -2  -3 3224.80 45.0821   6
  -4   2   3 3126.78 39.9196   2
  -4   2   2 8.29644 7.86739   2
   4  -2  -2 12.8852 11.7519   6
   4  -2  -1 4326.95 46.5148   6
   4  -2  -1 4090.82 37.8533   5
   4  -2   0 961.611 23.1847   6
   4  -2   0 979.529 20.5308   5
   4  -2   1 87.0548 11.7199   5
   4  -2   1 78.0284 11.6990   3
   4  -2   1 75.8524 11.5712   6
  -4   2  -2 1510.82 26.0071   0
   4  -2   2 1432.44 17.5784   4
   4  -2   2 1445.05 27.4678   3
   4  -2   2 1487.53 25.5856   6
   4  -2   2 1473.74 27.5515   5
   4  -2   2 1366.68 16.3572   2
   4  -2   3 642.178 13.4389   2
   4  -2   3 470.165 8.41840   4
  -4   2  -3 701.694 18.8118   0
   4  -2   3 684.521 21.3028   3
   4  -2   3 661.788 21.5121   5
   4  -2   4 1204.36 19.6658   2
   4  -2   4 1278.81 29.9538   5
   4  -2   5 533.332 16.3607   2
   4  -2   5 576.517 24.6266   5
   4  -2   6 767.523 28.9077   5
   4  -2   6 691.940 20.3531   2
   4  -2   7 16.6440 18.7967   5
   4  -2   7-3.40066 11.7781   2
   4  -2   8 202.673 25.7884   5
   4  -2   9 102.912 24.3044   5
   4  -2  10 52.2671 28.1824   5
   4  -2  11 34.1610 27.3238   5
  -4   1   9 210.320 17.8409   2
  -4   1   8 18.2837 13.9624   2
  -4   1   7 56.7285 11.7762   2
  -4   1   6 67.3112 15.7225   2
   4  -1  -6 94.2473 15.9748   6
  -4   1   5 178.644 17.8821   2
   4  -1  -5 127.695 16.3437   6
  -4   1   4 1682.76 34.6189   2
   4  -1  -4 1632.23 33.4664   6
  -4   1   3 587.069 20.2801   2
   4  -1  -3 627.219 21.9091   6
   4  -1  -2 3942.81 45.5016   6
  -4   1   2 4197.50 41.3595   2
  -4   1   1 952.258 17.8907   2
   4  -1  -1 1032.68 23.9543   6
   4  -1  -1 978.694 16.8013   5
   4  -1   0 7.50379 7.89470   5
  -4   1   0 1.97447 4.03270   2
   4  -1   0 7.88033 11.4402   6
   4  -1   1 6510.30 43.1620   4
   4  -1   1 6538.14 51.9555   6
   4  -1   1 6566.69 45.3351   5
  -4   1  -1 6559.62 34.7847   1
   4  -1   2 14148.2 57.1889   4
  -4   1  -2 14672.8 62.0998   1
   4  -1   2 14362.0 76.5496   3
   4  -1   2 14323.6 72.2130   5
  -4   1  -3 6520.79 51.3606   0
   4  -1   3 6163.21 27.6209   2
   4  -1   3 6368.23 34.9951   4
   4  -1   3 6314.19 54.0521   3
   4  -1   3 6563.96 54.1869   5
   4  -1   4 563.063 10.1188   4
   4  -1   4 760.543 13.6842   2
  -4   1  -4 803.812 19.7771   0
   4  -1   4 838.534 24.6017   5
   4  -1   5 2271.38 27.2758   2
   4  -1   5 2299.26 39.4759   5
   4  -1   6 2368.70 31.8359   2
   4  -1   6 2474.07 44.1257   5
   4  -1   7 8027.47 65.3911   2
   4  -1   7 8343.64 83.2001   5
   4  -1   8 3134.09 45.8192   2
   4  -1   8 3307.59 57.8004   5
   4  -1   9 1670.39 46.1620   5
   4  -1  10 489.473 33.9064   5
   4  -1  11 263.974 33.9981   5
  -4   0   8 97.5337 23.7966   2
  -4   0   7 17.7042 17.7510   2
  -4   0   6 55.0820 17.5138   2
  -4   0   5 222.558 19.8390   2
   4   0  -5 241.067 17.5907   6
  -4   0   4 1853.89 36.4996   2
   4   0  -4 1859.26 34.0907   6
   4   0  -3 6567.37 58.7959   6
  -4   0   3 6750.62 60.3927   2
  -4   0   2 1017.00 22.4264   2
   4   0  -2 937.226 23.3423   6
  -4   0   1 3452.26 33.6480   2
   4   0  -1 3440.92 39.8082   6
   4   0  -1 3290.24 22.1079   5
  -4   0   0 3015.77 26.0421   2
   4   0   0 2963.68 34.4687   4
   4   0   0 3050.42 36.6511   6
   4   0   0 2845.54 23.1189   5
   4   0   1 181.310 11.5171   4
  -4   0  -1 213.283 8.24556   1
  -4   0  -1 164.637 5.46619   2
   4   0   1 213.293 13.8056   6
   4   0   1 184.655 9.31329   5
   4   0   2 3359.77 31.2137   4
   4   0   2 3318.38 32.2688   5
  -4   0  -2 3360.83 29.9789   1
   4   0   3 2479.26 25.6163   4
  -4   0  -3 2514.68 29.4128   1
   4   0   3 2568.98 34.8135   3
  -4   0  -3 2365.82 30.4655   0
   4   0   3 2406.27 31.8482   5
   4   0   4 9209.24 46.0700   4
   4   0   4 9051.37 36.3162   2
  -4   0  -4 9190.00 61.4571   1
   4   0   4 9332.75 65.5523   3
  -4   0  -4 9080.43 61.4620   0
   4   0   4 9201.08 65.5682   5
  -4   0  -5 12069.0 74.9306   0
   4   0   5 11760.9 53.2571   4
   4   0   5 12050.4 54.9100   2
  -4   0  -5 12007.1 78.9895   1
   4   0   5 12278.7 83.0361   5
   4   0   6 1150.79 21.8381   2
   4   0   6 1222.23 31.8738   5
   4   0   7 200.586 13.8594   2
   4   0   7 216.918 20.3961   5
   4   0   8 246.673 16.4901   2
   4   0   8 245.883 22.0035   5
   4   0   9 192.300 24.4098   5
   4   0  10 33.5322 22.2062   5
  -4   0 -11 370.515 24.6914   1
  -4   0 -12 55.3422 20.3476   1
  -4  -1   8 403.558 29.9960   2
  -4  -1   7 740.354 32.5899   2
   4   1  -7 829.769 35.4218   4
  -4  -1   6 1073.54 35.4946   2
   4   1  -6 1173.29 36.8542   4
  -4  -1   5 557.585 25.8249   2
   4   1  -5 653.321 28.8197   4
  -4  -1   4 384.403 21.6766   2
   4   1  -4 374.160 22.3051   4
  -4  -1   3 274.769 16.6156   2
   4   1  -3 313.162 19.4899   4
   4   1  -3 273.670 15.6298   6
  -4  -1   2 300.713 15.0540   2
   4   1  -2 325.188 19.1737   4
   4   1  -2 338.740 15.8266   6
  -4  -1   1 1032.59 21.0823   2
   4   1  -1 1123.71 25.4279   4
   4   1  -1 1078.89 23.6138   6
  -4  -1   0 0.38795 6.54201   2
   4   1   0-6.55668 11.3011   4
   4   1   0 3.64541 9.62022   6
  -4  -1  -1 2651.00 21.9281   2
   4   1   1 2496.00 31.1293   4
   4   1   1 2546.98 21.2304   5
   4   1   2 1594.54 24.6186   4
  -4  -1  -2 1629.34 22.0259   1
   4   1   2 1631.74 21.6486   5
  -4  -1  -3 791.060 17.8441   1
   4   1   3 816.134 17.8977   4
   4   1   3 785.588 20.7539   3
   4   1   3 818.021 18.9649   5
   4   1   4 96.0379 10.2320   4
   4   1   4 138.075 14.1951   3
  -4  -1  -4 115.510 9.98561   1
  -4  -1  -4 126.256 11.2876   0
   4   1   4 93.1565 12.7197   5
   4   1   5 4569.40 38.9554   4
  -4  -1  -5 4663.44 47.8807   1
   4   1   5 4618.87 33.0784   2
  -4  -1  -5 4647.33 44.9183   0
   4   1   5 4874.59 48.4964   3
   4   1   5 4719.15 50.4891   5
   4   1   6 1271.29 22.4613   4
  -4  -1  -6 1322.97 29.2923   1
   4   1   6 1295.88 31.1526   5
   4   1   6 1320.41 21.6222   2
  -4  -1  -7 471.634 20.9278   1
   4   1   7 480.033 24.2444   5
   4   1   7 511.091 16.6392   2
   4   1   8 554.365 27.7263   5
  -4  -1  -8 490.766 23.6543   1
   4   1   8 540.732 19.9406   2
  -4  -1  -9 404.516 24.0222   1
   4   1   9 364.419 18.8618   2
  -4  -1 -10 627.776 28.8699   1
  -4  -1 -11-28.3610 14.2425   1
  -4  -1 -12 17.7539 15.4352   1
  -4  -2   7 377.140 27.0099   2
  -4  -2   6 45.4899 18.8150   2
   4   2  -6 85.0104 22.6994   4
  -4  -2   5 849.807 31.6676   2
   4   2  -5 987.624 32.7814   4
  -4  -2   4 458.439 22.8016   2
   4   2  -4 533.582 25.2448   4
  -4  -2   3 1425.84 32.6332   2
   4   2  -3 1488.06 33.4938   4
  -4  -2   2 1966.01 33.9977   2
   4   2  -2 1991.85 35.3600   4
   4   2  -2 2023.17 30.7645   6
  -4  -2   1 5883.73 51.3584   2
   4   2  -1 5918.99 55.1514   4
  -4  -2   0 489.690 15.0065   2
   4   2   0 482.174 19.0663   4
  -4  -2  -1 2107.66 23.9380   2
   4   2   1 2100.65 31.0954   4
  -4  -2  -2 2343.85 21.6157   2
   4   2   2 2272.04 31.1213   4
   4   2   3 2116.35 29.3828   4
  -4  -2  -3 2107.58 27.9853   1
  -4  -2  -3 2201.80 19.9394   2
  -4  -2  -4 2825.15 35.1390   1
   4   2   4 2812.98 33.4605   4
   4   2   4 2761.03 34.6086   3
   4   2   4 2738.64 34.8040   5
  -4  -2  -5 2943.51 35.0090   0
   4   2   5 2829.10 34.2968   4
   4   2   5 2924.10 37.3141   3
   4   2   5 2991.21 40.2882   5
  -4  -2  -5 2846.38 37.8533   1
   4   2   6 1609.24 27.3338   4
  -4  -2  -6 1589.35 26.9963   0
   4   2   6 1590.63 23.6985   2
  -4  -2  -6 1631.97 31.6218   1
   4   2   7 65.9265 9.58882   2
  -4  -2  -7 86.9666 14.1949   1
  -4  -2  -8 2797.51 47.7854   1
   4   2   8 2802.85 39.6829   2
  -4  -2  -9 1356.02 36.5360   1
   4   2   9 1351.01 31.5816   2
   4   2  10 1358.40 33.5106   2
  -4  -2 -10 1653.92 42.1801   1
  -4  -2 -11 106.422 19.2622   1
  -4  -2 -12 130.577 20.8059   1
  -4  -3   7 145.999 24.3376   2
  -4  -3   6 129.071 21.2641   2
  -4  -3   5 95.8815 19.4394   2
   4   3  -5 103.076 19.6806   4
  -4  -3   4 126.873 18.5504   2
   4   3  -4 95.5643 18.8771   4
  -4  -3   3 468.472 22.4611   2
   4   3  -3 390.622 22.3512   4
  -4  -3   2 529.936 21.2531   2
   4   3  -2 537.785 22.8897   4
   4   3  -1 14.1694 13.7933   4
  -4  -3   1 2.61134 10.8439   2
  -4  -3   0 313.855 14.6046   2
   4   3   0 346.175 18.8088   4
  -4  -3  -1 2627.90 31.1433   2
   4   3   1 2767.65 37.4807   4
  -4  -3  -2 1145.33 19.7677   2
   4   3   2 1160.75 25.4347   4
   4   3   3 6266.37 53.1381   4
  -4  -3  -3 6303.18 42.1309   2
   4   3   4 831.331 21.8981   4
  -4  -3  -4 791.735 20.7162   1
  -4  -3  -5 13972.5 82.7441   1
   4   3   5 13782.8 79.0710   4
  -4  -3  -5 13573.0 70.6785   0
   4   3   5 13727.8 76.6369   3
   4   3   6 3902.24 44.7606   4
  -4  -3  -6 3938.13 40.2530   0
   4   3   6 3903.65 42.5741   3
  -4  -3  -6 3977.38 48.3458   1
   4   3   7 341.832 17.8652   4
  -4  -3  -7 330.985 18.5344   1
   4   3   8 106.575 11.7199   2
  -4  -3  -8 101.616 14.8629   1
   4   3   9 1712.98 34.9447   2
  -4  -3  -9 1715.20 38.9678   1
   4   3  10 810.172 27.4409   2
  -4  -3 -10 743.020 30.3815   6
  -4  -3 -10 759.558 30.6357   1
  -4  -3 -11 321.463 27.3913   6
  -4  -3 -11 342.229 22.3919   1
  -4  -3 -12 58.1425 14.9749   1
  -4  -3 -13 61.2201 16.6416   1
  -4  -4   6 277.625 27.5389   2
  -4  -4   5 102.533 19.6724   2
  -4  -4   4 320.107 22.7598   2
   4   4  -4 288.561 24.0404   4
  -4  -4   3 189.821 19.0292   2
   4   4  -3 199.097 20.6586   4
   4   4  -2 35.0188 15.2701   4
  -4  -4   2 69.7164 15.9234   2
  -4  -4   1 1306.63 30.2198   2
   4   4  -1 1233.42 30.5889   4
   4   4   0 43.6241 14.6382   4
  -4  -4   0 7.68841 10.4237   2
  -4  -4  -1 989.332 23.0651   2
   4   4   1 1035.46 26.2867   4
  -4  -4  -2 925.890 20.9214   2
   4   4   2 977.868 26.0403   4
   4   4   3 1715.34 32.2605   4
  -4  -4  -3 1817.32 27.0988   2
   4   4   4 138.675 15.9506   4
  -4  -4  -4 158.345 12.0522   2
   4   4   5 281.474 17.0374   4
  -4  -4  -5 287.109 16.6476   1
   4   4   5 317.002 15.8035   3
  -4  -4  -6 937.867 19.9047   0
   4   4   6 902.445 26.3905   4
  -4  -4  -6 909.247 25.4573   1
   4   4   6 947.313 22.3223   3
  -4  -4  -7 104.212 8.96194   0
  -4  -4  -7 102.792 14.9251   1
   4   4   7 111.927 15.9079   4
  -4  -4  -8 527.772 23.8348   1
  -4  -4  -9 1534.83 37.6065   1
  -4  -4 -10 2429.66 49.8065   6
  -4  -4 -10 2373.85 48.4553   1
  -4  -4 -11 861.764 35.7488   6
  -4  -4 -11 895.156 32.0682   1
  -4  -4 -12 6.24992 16.8376   1
  -4  -4 -12-10.2925 23.2524   6
  -4  -4 -13 215.503 20.9307   1
  -4  -5   6 18.4561 22.0118   2
  -4  -5   4 91.9519 21.4614   2
  -4  -5   3 353.188 23.9840   2
   4   5  -3 279.202 23.3050   4
  -4  -5   2 849.243 30.0782   2
   4   5  -2 960.553 30.9135   4
  -4  -5   1 1579.63 36.8037   2
   4   5  -1 1715.70 37.2822   4
  -4  -5   0 4345.03 53.3430   2
   4   5   0 4331.54 53.9128   4
  -4  -5  -1 723.210 23.2192   2
   4   5   1 753.212 25.0660   4
  -4  -5  -2 830.536 23.0917   2
   4   5   2 825.487 25.8955   4
   4   5   3 438.410 20.7081   4
  -4  -5  -3 443.470 18.1285   2
   4   5   4 3556.21 47.7356   4
  -4  -5  -4 3688.93 42.6106   2
   4   5   5 395.358 21.1225   4
   4   5   6 5629.42 60.2904   4
  -4  -5  -6 5520.20 59.0749   1
   4   5   6 5659.54 47.9503   3
  -4  -5  -6 5406.09 43.9830   0
   4   5   7 201.218 19.0049   4
  -4  -5  -7 190.645 17.7393   1
  -4  -5  -8 1058.89 30.8409   1
  -4  -5  -9 266.828 21.1964   1
  -4  -5 -10 749.796 29.7677   1
  -4  -5 -10 709.249 32.9610   6
  -4  -5 -11 700.472 34.0848   6
  -4  -5 -11 666.029 29.6312   1
  -4  -5 -12 316.252 33.3195   6
  -4  -5 -12 309.360 23.8934   1
  -4  -5 -13 224.542 28.8821   6
  -4  -5 -13 247.403 21.2820   1
  -4  -6   5 299.128 28.7994   2
  -4  -6   4 935.937 39.1921   2
  -4  -6   3 250.679 23.8468   2
  -4  -6   2 160.709 19.5570   2
   4   6  -2 139.114 20.1984   4
   4   6  -1 112.520 18.3334   4
  -4  -6   1 103.937 18.8731   2
  -4  -6   0 447.925 23.3681   2
   4   6   0 369.318 22.1464   4
  -4  -6  -1 725.673 26.0542   2
   4   6   1 668.012 26.9243   4
  -4  -6  -2 160.616 16.1438   2
   4   6   2 141.488 19.3783   4
   4   6   3 1734.43 37.3312   4
  -4  -6  -3 1685.00 33.9227   2
   4   6   4 2606.25 44.2337   4
  -4  -6  -4 2609.06 40.6274   2
   4   6   5 414.029 22.9998   4
  -4  -6  -5 387.080 19.7081   2
   4   6   6 6807.48 70.0678   4
   4   6   7 373.851 23.5353   4
  -4  -6  -7 321.166 19.4177   1
  -4  -6  -8 215.883 19.1594   1
  -4  -6  -9 378.569 23.0182   1
  -4  -6  -9 430.481 27.9799   6
  -4  -6 -10 598.324 27.0663   1
  -4  -6 -10 630.882 31.4787   6
  -4  -6 -11 209.246 20.9940   1
  -4  -6 -11 154.806 26.3556   6
  -4  -6 -12 68.4828 28.4831   6
  -4  -6 -12 58.7460 17.0517   1
  -4  -6 -13-27.7346 17.4227   1
  -4  -6 -13 48.5322 32.2426   6
  -4  -7   4 50.2079 24.6956   2
  -4  -7   3 36.6217 23.2917   2
  -4  -7   2 46.2101 17.2187   2
   4   7  -1 67.5421 21.3599   4
  -4  -7   1 46.1567 18.2203   2
  -4  -7   0 1083.62 34.5694   2
   4   7   0 1003.01 33.3248   4
   4   7   1 50.0657 19.6076   4
  -4  -7  -1 102.422 18.4984   2
  -4  -7  -2 160.441 17.0370   2
   4   7   2 239.503 21.4820   4
   4   7   3 583.805 26.4573   4
  -4  -7  -3 574.754 24.6838   2
   4   7   4 219.331 22.1479   4
  -4  -7  -4 141.512 17.5820   2
   4   7   5 714.493 29.1774   4
  -4  -7  -5 796.668 27.2587   2
   4   7   6 475.684 26.2679   4
   4   7   7 30.8034 21.1439   4
   4   7   8 555.184 28.7780   4
  -4  -7  -8 605.880 29.9563   6
  -4  -7  -9 91.4898 23.3579   6
  -4  -7  -9 120.100 18.3696   1
  -4  -7 -10 1220.93 36.2800   1
  -4  -7 -10 1320.62 42.8418   6
  -4  -7 -11 1377.84 40.2498   1
  -4  -7 -11 1302.95 45.8471   6
  -4  -7 -12 209.353 18.8617   1
  -4  -7 -12 135.223 31.9244   6
  -4  -7 -13 70.7344 18.2003   1
  -4  -7 -13 226.278 32.9147   6
  -4  -8   3 344.636 29.8747   2
  -4  -8   2 150.937 25.3355   2
  -4  -8   1 149.892 21.9335   2
   4   8   0 106.343 23.0934   4
  -4  -8   0 142.550 20.9689   2
   4   8   1 104.477 20.9772   4
  -4  -8  -1 65.9168 18.7083   2
  -4  -8  -2 62.1171 17.9138   2
   4   8   2 66.5212 19.9641   4
  -4  -8  -3 51.5172 17.0131   2
   4   8   3 60.3254 20.1095   4
   4   8   4 62.6485 19.7949   4
  -4  -8  -4 123.976 18.4385   2
   4   8   5 781.298 32.0461   4
  -4  -8  -5 826.568 30.4492   2
   4   8   6 1382.08 39.6695   4
  -4  -8  -6 1360.64 36.8278   2
   4   8   7 1226.69 38.4533   4
  -4  -8  -7 1115.56 35.7679   6
   4   8   8 113.030 23.8417   4
  -4  -8  -8 40.2633 19.2297   6
  -4  -8  -9 629.843 31.7791   6
  -4  -8 -10 51.3676 22.1746   6
  -4  -8 -11 96.1854 26.3499   6
  -4  -8 -11 15.2607 16.2552   1
  -4  -8 -12-10.8931 30.1745   6
  -4  -8 -12 112.907 17.0840   1
  -4  -9   2 223.223 25.6026   2
  -4  -9   1 400.943 32.4697   2
  -4  -9   0 278.030 27.7479   2
   4   9   1 96.5703 25.3473   4
  -4  -9  -1-8.33231 20.2424   2
   4   9   2-8.57909 20.4282   4
  -4  -9  -2-12.2804 16.9809   2
   4   9   3 25.6788 21.3081   4
  -4  -9  -3 74.6726 20.6856   2
   4   9   4 22.7775 21.8079   4
  -4  -9  -4 7.20075 20.0573   2
   4   9   5 646.992 32.5660   4
  -4  -9  -5 601.364 28.2508   6
  -4  -9  -5 598.700 29.7678   2
  -4  -9  -6 31.1864 19.2119   6
   4   9   6 48.0209 21.1920   4
  -4  -9  -6 21.7489 18.6293   2
   4   9   7 1434.83 43.9954   4
  -4  -9  -7 1275.43 40.2950   6
  -4  -9  -7 1331.60 40.0687   2
  -4  -9  -8 479.587 31.0804   6
   4   9   8 376.423 29.6152   4
  -4  -9  -9-6.19093 21.9408   6
  -4  -9 -10 115.016 25.8727   6
  -4  -9 -11 16.4283 25.5760   6
  -4 -10   0 73.6258 25.2230   2
  -4 -10  -1 289.250 28.8646   2
  -4 -10  -2 145.356 21.5899   2
   4  10   2 49.2815 24.5562   4
  -4 -10  -3 353.759 27.9391   2
   4  10   3 452.505 32.0515   4
   4  10   4 1283.56 42.2873   4
  -4 -10  -4 1169.27 41.1093   2
   4  10   5 148.321 27.3929   4
  -4 -10  -5 231.045 27.3130   2
   4  10   6 763.049 36.8171   4
  -4 -10  -6 683.851 33.1778   2
   4  10   7 276.287 28.7172   4
  -4 -10  -7 341.352 27.8986   6
  -4 -10  -7 332.937 26.6795   2
   4  10   8 28.6715 29.3026   4
  -4 -10  -8 57.5309 23.2824   6
  -4 -10  -8 55.3294 23.0095   2
  -4 -10  -9 454.033 35.4953   6
  -4 -10 -10 311.992 33.8039   6
  -4 -10 -11 963.840 44.9654   6
  -4 -11  -2 83.3557 23.1742   2
  -4 -11  -3 430.310 31.7898   2
   4  11   3 386.437 33.7609   4
   4  11   4 1064.10 41.7914   4
  -4 -11  -4 1244.09 45.5142   2
   4  11   5 648.068 38.7706   4
  -4 -11  -5 512.882 34.1073   2
   4  11   6 2888.33 62.5587   4
  -4 -11  -6 2520.93 59.6237   2
   4  11   7 1529.08 52.5832   4
  -4 -11  -7 1260.49 46.6702   2
  -4 -11  -8 1372.32 49.3390   6
  -4 -11  -8 1267.56 46.5957   2
  -4 -11  -9 130.366 30.4003   2
  -4 -11  -9 49.3753 25.9667   6
  -4 -11 -10 291.476 37.6118   6
   4  12   5 126.346 32.7348   4
  -4 -12  -5 28.4533 21.9039   2
  -4 -12  -6 0.43120 22.8769   2
  -4 -12  -7 23.3574 26.6174   2
   4  12   7 38.2249 37.4218   4
  -4 -12  -8 3.35357 28.9274   2
  -4 -12  -9 75.4435 32.4543   6
   5 -11  -5 91.6534 30.3352   6
   5 -10  -6 62.3788 29.8079   6
   5 -10  -5 360.328 27.6888   6
   5 -10  -5 582.523 39.6601   5
   5 -10  -4 239.467 30.4076   5
   5 -10  -4 441.767 32.6080   6
   5 -10  -3-21.2655 26.2987   5
   5 -10  -3 53.0346 19.7465   2
   5 -10  -2 901.974 43.3786   5
   5 -10  -1 916.460 42.9883   5
   5 -10   0 432.683 33.7316   5
   5 -10   1 689.784 38.2510   5
   5 -10   2 1067.92 49.8542   5
   5  -9  -7 249.566 31.7769   6
   5  -9  -6 62.1009 26.7412   6
   5  -9  -5 429.535 30.7280   6
   5  -9  -4 166.248 25.5650   6
   5  -9  -4 322.483 31.8571   5
   5  -9  -3 325.368 25.7261   6
   5  -9  -3 333.027 32.6507   5
   5  -9  -2 164.029 27.6085   5
   5  -9  -2 233.039 22.9515   2
   5  -9  -1-15.9921 23.3177   5
   5  -9   0 3.70352 24.3549   5
   5  -9   1-39.0714 22.7188   5
   5  -9   2 553.394 35.9680   5
   5  -9   3 7.98866 25.2499   5
   5  -9   4-1.51715 23.7557   5
   5  -8  -7 98.9719 28.0455   6
   5  -8  -6 126.218 29.5165   6
   5  -8  -5 62.0718 23.0318   6
   5  -8  -4 845.714 35.5301   6
   5  -8  -3 715.947 31.2574   6
   5  -8  -3 711.701 33.3858   5
   5  -8  -2 443.613 25.4338   6
   5  -8  -2 485.943 31.0832   5
   5  -8  -1 58.3980 23.9687   5
   5  -8  -1 30.3003 13.1413   2
   5  -8  -1-24.1168 15.8635   6
   5  -8   0 200.400 26.5557   5
   5  -8   1 124.140 24.9232   5
   5  -8   2 84.1261 25.2118   5
   5  -8   3 119.935 24.0660   5
   5  -8   4-25.1780 25.8448   5
   5  -8   5 8.13230 26.7050   5
   5  -8   6 346.177 38.5917   5
   5  -7  -8 548.867 31.8316   6
   5  -7  -7 2070.82 56.2149   6
   5  -7  -6 115.642 26.1179   6
   5  -7  -5 1383.83 43.4738   6
   5  -7  -4-27.6538 17.9488   6
   5  -7  -3 590.155 28.5671   6
   5  -7  -3 536.464 27.3510   5
   5  -7  -2 423.393 25.3323   6
   5  -7  -2 430.085 27.5289   5
   5  -7  -1 2487.20 45.9921   6
   5  -7  -1 2303.09 42.5080   2
   5  -7  -1 2499.06 49.9314   5
   5  -7   0 6930.18 70.5828   6
   5  -7   0 7007.99 81.1858   5
   5  -7   1 680.404 31.8037   5
   5  -7   2 4782.11 71.1896   5
   5  -7   3 1485.02 44.8914   5
   5  -7   4 876.273 37.8923   5
   5  -7   5 682.646 36.5451   5
   5  -7   6 84.1112 30.1276   5
   5  -7   7 117.801 34.8936   5
   5  -6  -8 168.588 26.3365   6
   5  -6  -7 196.230 24.9272   6
   5  -6  -6 896.838 35.9550   6
   5  -6  -5 233.148 23.6031   6
   5  -6  -4 510.105 27.7700   6
   5  -6  -3 47.0484 17.9230   6
   5  -6  -2 1149.03 34.5478   6
   5  -6  -2 1192.85 34.4821   5
   5  -6  -1-26.3355 19.3889   5
   5  -6  -1-10.3529 15.2797   6
   5  -6   0-2.67679 18.3404   5
   5  -6   0 6.54505 13.1226   2
   5  -6   0 15.4852 14.1875   6
   5  -6   1 16.0982 20.7440   5
   5  -6   1 7.93560 13.0241   6
   5  -6   2 247.163 23.9514   5
   5  -6   3 513.202 29.5570   5
   5  -6   4 105.332 22.6123   5
   5  -6   5 281.850 28.2111   5
   5  -6   6 32.4891 24.8114   5
   5  -6   7 282.449 32.1327   5
   5  -6   8 134.552 35.3687   5
   5  -5  -9 199.572 30.5984   6
   5  -5  -8 73.6366 23.1832   6
   5  -5  -7 212.774 26.3278   6
   5  -5  -6 53.1836 20.2576   6
   5  -5  -5 531.394 28.9399   6
   5  -5  -4 27.8224 17.8919   6
   5  -5  -3 5343.91 68.4106   6
   5  -5  -2 2138.96 43.4052   6
   5  -5  -2 2106.29 40.1370   5
   5  -5  -1 12517.0 93.5969   6
   5  -5  -1 12646.4 79.8473   3
   5  -5  -1 12610.2 92.4039   5
   5  -5   0-17.6160 14.6863   5
   5  -5   0 2.17093 12.8364   6
   5  -5   0 7.96834 12.8005   3
   5  -5   1 1961.30 35.5932   6
   5  -5   1 2012.84 41.1078   5
   5  -5   2 1973.87 34.7560   6
   5  -5   2 2043.13 42.0020   5
   5  -5   3 281.407 22.5248   5
   5  -5   4 765.953 32.3851   5
   5  -5   5 1157.16 38.0178   5
   5  -5   6 749.431 37.5189   5
   5  -5   7 249.834 29.1188   5
   5  -5   8 213.854 32.3227   5
   5  -5   9 138.184 36.4851   5
  -5   4   9 164.317 18.8903   2
   5  -4  -8 446.997 31.7222   6
  -5   4   8 396.988 21.7320   2
   5  -4  -7 1201.64 40.8939   6
  -5   4   7 977.632 33.6567   2
   5  -4  -6 3197.48 59.2949   6
  -5   4   6 3349.00 55.4267   2
   5  -4  -5 2920.73 54.4364   6
  -5   4   5 2931.43 49.5779   2
   5  -4  -4 4073.85 61.0472   6
   5  -4  -3 620.381 26.2785   6
   5  -4  -2 57.3625 14.4607   5
   5  -4  -2 47.6350 16.1836   6
   5  -4  -1 1571.14 35.0331   6
   5  -4  -1 1562.47 29.6291   3
   5  -4  -1 1586.89 32.1448   5
  -5   4   0 1358.67 25.2666   0
   5  -4   0 1365.15 31.2499   6
   5  -4   0 1465.66 29.6512   3
   5  -4   0 1454.24 31.4349   5
   5  -4   1 133.599 13.9513   6
   5  -4   1 105.671 14.3058   3
   5  -4   1 122.780 10.7300   2
   5  -4   1 142.130 16.6720   5
   5  -4   2 159.641 14.2905   6
   5  -4   2 160.753 16.7483   3
   5  -4   2 157.191 16.5534   5
   5  -4   3 464.140 24.6954   5
   5  -4   4 18.9906 17.1934   5
   5  -4   5 459.697 26.1241   5
   5  -4   6 1439.97 42.4504   5
   5  -4   7 323.052 28.0743   5
   5  -4   8 814.913 38.5667   5
   5  -4   9 507.118 35.6519   5
   5  -4  10 2.52171 29.5300   5
  -5   3   8 104.629 14.5282   2
  -5   3   7 111.548 17.3958   2
   5  -3  -7 30.6816 17.4979   6
   5  -3  -6 98.3829 19.9279   6
  -5   3   6 160.049 17.7659   2
   5  -3  -5 2271.83 47.0512   6
  -5   3   5 2234.58 43.6920   2
   5  -3  -4 660.877 27.4452   6
  -5   3   4 645.484 23.1906   2
  -5   3   3 31.3123 8.82885   2
   5  -3  -3 68.9059 16.9780   6
   5  -3  -2 227.633 18.4661   6
   5  -3  -2 232.865 15.3419   5
   5  -3  -1 297.881 15.7371   5
   5  -3  -1 331.266 19.5272   6
   5  -3   0 653.172 22.9411   6
   5  -3   0 577.256 20.1349   3
   5  -3   0 595.163 20.4330   5
   5  -3   1-8.39212 12.2711   5
   5  -3   1-4.67835 11.3192   6
   5  -3   1-9.71001 12.2924   3
   5  -3   2 107.371 9.09324   4
   5  -3   2 117.463 14.3888   3
   5  -3   2 155.621 14.4231   6
   5  -3   2 153.552 16.9694   5
   5  -3   3 479.098 21.9905   3
   5  -3   3 482.380 22.4526   5
   5  -3   4 21.8520 15.4885   5
   5  -3   5 304.262 23.6892   5
   5  -3   6 22.0748 17.8332   5
   5  -3   7 314.783 27.1246   5
   5  -3   8 469.787 31.8942   5
   5  -3   9 19.9671 23.9937   5
   5  -3  10 39.8766 28.7751   5
  -5   2   8 90.8857 15.9340   2
  -5   2   7 218.702 19.8935   2
   5  -2  -6 573.510 28.3092   6
  -5   2   6 539.384 26.1055   2
  -5   2   5 871.600 29.1173   2
   5  -2  -5 950.510 31.4043   6
   5  -2  -4 4399.00 59.0688   6
  -5   2   4 4463.60 55.7880   2
  -5   2   3-4.55954 10.0487   2
   5  -2  -3-2.72933 14.0617   6
  -5   2   2 1263.02 24.7209   2
   5  -2  -2 1260.23 30.9181   6
   5  -2  -2 1228.03 22.9196   5
  -5   2   1 115.900 8.32178   2
   5  -2  -1 97.8438 15.6131   6
   5  -2  -1 119.046 11.0596   5
   5  -2   0 25446.8 117.390   6
   5  -2   0 25317.3 99.5039   5
   5  -2   1 705.633 22.2881   6
  -5   2  -1 730.907 12.8905   1
   5  -2   1 689.284 21.8568   3
   5  -2   1 766.389 20.7107   5
   5  -2   2 9743.54 54.1269   4
  -5   2  -2 10404.5 68.9280   0
  -5   2  -2 9990.50 55.6474   1
   5  -2   2 10095.6 71.5650   6
   5  -2   2 10009.7 72.9691   3
   5  -2   2 10228.8 71.5128   5
   5  -2   3 13196.1 85.7811   3
   5  -2   3 13310.1 86.2558   5
   5  -2   4 296.469 21.1740   5
   5  -2   5 1949.41 40.9690   5
   5  -2   6 699.529 29.3094   5
   5  -2   7 74.2052 20.6533   5
   5  -2   8 314.433 27.0182   5
   5  -2   9-2.54425 24.2300   5
   5  -2  10 799.346 39.7148   5
   5  -2  11 21.7701 29.8077   5
  -5   1   8 99.9331 15.2366   2
  -5   1   7 117.653 17.4429   2
  -5   1   6 128.041 16.5388   2
  -5   1   5 1563.47 37.9771   2
   5  -1  -5 1500.14 37.3524   6
  -5   1   4 663.113 24.0436   2
   5  -1  -4 655.949 25.9920   6
  -5   1   3 4059.83 49.0096   2
   5  -1  -3 4152.26 53.5027   6
  -5   1   2 37.9625 8.37768   2
   5  -1  -2 25.7060 13.3058   6
  -5   1   1 147.659 8.84242   2
   5  -1  -1 140.398 15.3333   6
   5  -1  -1 114.359 9.16659   5
   5  -1   0 330.034 18.2645   6
  -5   1   0 312.133 9.56032   2
   5  -1   0 325.900 12.3700   5
  -5   1  -1 1208.07 16.4361   1
   5  -1   1 1214.57 23.5324   4
   5  -1   1 1206.52 27.4478   6
   5  -1   1 1169.26 22.0182   5
  -5   1  -2-14.1605 5.36000   1
   5  -1   2 13.9272 10.5904   5
   5  -1   2-0.14008 8.69764   4
   5  -1   2-2.09458 12.1446   3
  -5   1  -3 100.443 8.41021   0
   5  -1   3 99.6675 13.6275   5
   5  -1   3 129.099 9.76162   4
  -5   1  -3 112.773 9.46317   1
   5  -1   3 104.479 14.1447   3
   5  -1   4 266.025 18.1133   3
   5  -1   4 190.832 8.97921   4
  -5   1  -4 275.356 13.9728   1
   5  -1   4 245.332 17.5221   5
   5  -1   5 310.243 20.6557   5
   5  -1   6 1792.93 40.0281   5
   5  -1   7 48.7749 18.3819   5
   5  -1   8 352.558 26.2996   5
   5  -1   9 514.570 29.8621   5
   5  -1  10 164.216 26.4908   5
   5  -1  11 70.7664 28.2851   5
  -5   0   8 146.388 20.5188   2
   5   0  -8 355.053 35.6668   4
   5   0  -7 106.002 27.2114   4
  -5   0   7 224.442 24.6809   2
  -5   0   6 23.3820 14.3083   2
  -5   0   5 431.978 23.6873   2
  -5   0   4 1798.00 38.1021   2
   5   0  -4 1803.94 37.9126   6
  -5   0   3 106.279 14.6242   2
   5   0  -3 100.860 14.6869   6
  -5   0   2 776.350 21.4306   2
   5   0  -2 811.478 24.5913   6
  -5   0   1 1739.94 26.7795   2
   5   0  -1 1725.07 32.7508   4
   5   0  -1 1781.60 33.1822   6
  -5   0   0 3323.40 30.4715   2
   5   0   0 3233.28 40.3325   4
   5   0   0 3478.74 43.8255   6
   5   0   0 3191.28 26.6299   5
   5   0   1 528.251 17.9162   4
  -5   0  -1 571.565 10.0080   2
   5   0   1 535.460 13.8161   5
  -5   0  -2 1512.44 21.8513   1
   5   0   2 1474.73 24.9943   4
   5   0   2 1430.91 23.8940   5
   5   0   3 453.863 14.9313   4
   5   0   3 519.320 20.7418   3
   5   0   3 457.912 17.4437   5
  -5   0  -3 454.000 14.5010   1
   5   0   4 23.1202 12.4308   5
   5   0   4 26.2236 8.88567   4
  -5   0  -4 36.0011 8.44891   0
   5   0   4 20.8762 13.7790   3
  -5   0  -4 33.7085 8.86878   1
   5   0   5 2122.03 26.2210   4
  -5   0  -5 2159.56 34.4163   1
   5   0   5 2092.34 37.2089   3
   5   0   5 2076.29 37.3868   5
  -5   0  -6 215.519 14.4842   1
   5   0   6 210.141 20.2244   5
  -5   0  -7 586.106 23.8038   1
   5   0   7 479.872 25.6296   5
  -5   0  -8 393.555 22.3799   1
   5   0   8 451.314 27.7436   5
  -5   0  -9 49.7084 13.9431   1
   5   0   9 60.7965 20.7724   5
  -5   0 -10 11.0547 17.7384   1
   5   0  10-7.30528 23.5096   5
  -5   0 -11 83.0506 18.4770   1
  -5   0 -12 69.4879 20.1778   1
  -5  -1   7 198.482 25.7516   2
   5   1  -7 109.998 28.8611   4
  -5  -1   6 732.283 32.1028   2
   5   1  -6 747.048 33.2125   4
  -5  -1   5 2054.59 45.4655   2
   5   1  -5 1883.23 46.9547   4
  -5  -1   4 2958.88 49.4439   2
   5   1  -4 3140.96 52.4881   4
  -5  -1   3 5628.54 61.2262   2
   5   1  -3 5647.57 64.5182   4
   5   1  -3 5568.66 58.9118   6
  -5  -1   2 3320.78 43.2482   2
   5   1  -2 3415.93 48.5117   4
   5   1  -2 3385.33 45.2767   6
  -5  -1   1 264.059 13.3071   2
   5   1  -1 283.746 18.9217   4
   5   1  -1 262.314 16.6929   6
  -5  -1   0 669.102 16.1244   2
   5   1   0 612.132 21.8782   4
  -5  -1  -1 13023.9 53.9495   2
   5   1   1 13172.4 77.6997   4
   5   1   1 13075.4 51.0504   5
  -5  -1  -2 368.673 7.39192   2
   5   1   2 378.998 16.4877   4
  -5  -1  -2 384.936 12.8316   1
   5   1   2 364.020 12.7530   5
  -5  -1  -3 10507.1 62.6050   1
   5   1   3 10477.3 63.6164   4
   5   1   3 10501.8 62.8113   5
   5   1   4 7037.85 51.7780   4
   5   1   4 7158.40 61.0001   3
   5   1   4 7094.83 58.1604   5
  -5  -1  -4 7249.63 56.4957   1
   5   1   5 3726.32 46.7010   3
   5   1   5 3705.88 37.8741   4
  -5  -1  -5 3793.12 44.0049   1
   5   1   5 3755.08 46.8238   5
   5   1   6 5139.77 44.2000   4
   5   1   6 5283.79 57.0103   3
  -5  -1  -6 5263.92 56.5243   1
   5   1   6 5061.13 59.9026   5
  -5  -1  -7 467.180 20.9353   1
   5   1   7 470.077 24.4305   5
  -5  -1  -8 593.109 24.5438   1
   5   1   8 512.196 27.6283   5
  -5  -1  -9 198.406 18.4208   1
   5   1   9 193.271 23.9155   5
  -5  -1 -10 19.9091 14.9533   1
  -5  -1 -11 78.8366 13.7422   1
  -5  -1 -12 66.8508 17.2262   1
  -5  -2   7-18.1362 18.6970   2
  -5  -2   6 7.85494 16.3744   2
  -5  -2   5 96.5183 19.3100   2
   5   2  -5 3.78493 21.8283   4
  -5  -2   4 157.381 19.3273   2
   5   2  -4 126.578 21.6109   4
  -5  -2   3 191.284 18.9555   2
   5   2  -3 114.894 18.9499   4
  -5  -2   2 834.713 24.6063   2
   5   2  -2 781.574 27.9827   4
   5   2  -2 810.061 24.0193   6
  -5  -2   1 939.632 23.5752   2
   5   2  -1 925.302 27.5370   4
  -5  -2   0-6.06810 8.25387   2
   5   2   0 14.1724 12.9538   4
  -5  -2  -1 1309.07 20.6188   2
   5   2   1 1242.11 28.0160   4
  -5  -2  -2 684.012 13.2748   2
   5   2   2 740.744 22.0872   4
  -5  -2  -3 2080.36 18.5007   2
   5   2   3 2114.03 32.4833   4
  -5  -2  -3 2177.05 30.1665   1
   5   2   3 2158.55 28.3272   5
  -5  -2  -4 1250.13 25.0569   1
   5   2   4 1191.66 25.4289   4
   5   2   4 1175.54 26.7257   3
   5   2   4 1150.37 24.5826   5
  -5  -2  -5 307.935 15.2036   1
   5   2   5 335.652 16.6158   4
  -5  -2  -5 319.096 13.7072   0
   5   2   5 345.690 18.7677   3
   5   2   5 313.808 17.7874   5
  -5  -2  -6-7.49632 10.3695   1
   5   2   6-7.62626 10.7101   4
   5   2   6 12.7220 13.4564   5
   5   2   7 111.333 13.2005   4
   5   2   7 110.426 17.8817   5
  -5  -2  -7 118.966 15.2604   1
  -5  -2  -8 1.66085 11.6035   1
  -5  -2  -9 32.3188 14.9855   1
  -5  -2 -10 202.951 20.5371   1
  -5  -2 -11 287.291 22.9027   1
  -5  -2 -12 27.3006 16.9411   1
  -5  -3   6 76.2021 22.3679   2
  -5  -3   5 41.3917 16.9669   2
   5   3  -5-19.0322 23.2377   4
  -5  -3   4 253.990 21.9676   2
   5   3  -4 240.489 23.2848   4
  -5  -3   3 72.5485 16.8055   2
   5   3  -3 55.4606 19.8450   4
  -5  -3   2 34.2031 12.5800   2
   5   3  -2 25.3103 16.5180   4
  -5  -3   1 110.652 13.1844   2
   5   3  -1 82.9480 17.7027   4
  -5  -3   0 779.718 21.0695   2
   5   3   0 814.206 26.4701   4
  -5  -3  -1 209.314 11.9765   2
   5   3   1 239.379 16.8214   4
  -5  -3  -2 85.4515 9.08106   2
   5   3   2 116.803 15.3168   4
  -5  -3  -3 915.728 17.0798   2
   5   3   3 955.602 25.1433   4
   5   3   4 103.909 13.7044   4
  -5  -3  -4 119.839 12.2764   1
  -5  -3  -4 124.663 8.69141   2
  -5  -3  -5 1653.53 31.0838   1
   5   3   5 1698.04 31.4830   4
   5   3   5 1671.77 31.2712   3
  -5  -3  -6 3127.85 44.8865   1
   5   3   6 3070.09 41.3524   4
  -5  -3  -6 3098.28 39.2365   0
   5   3   6 3135.38 42.6833   3
   5   3   7 407.428 19.7039   4
   5   3   7 426.749 20.0326   3
  -5  -3  -7 390.855 20.1249   1
  -5  -3  -8 67.7613 15.0695   1
  -5  -3  -9 30.9345 14.1496   1
  -5  -3 -10 376.653 24.0322   1
  -5  -3 -11 128.441 24.8103   6
  -5  -3 -11 78.3379 17.7148   1
  -5  -3 -12 189.706 21.1585   1
  -5  -3 -13 240.875 21.7952   1
  -5  -4   5 450.693 27.4438   2
  -5  -4   4 435.247 26.6418   2
   5   4  -4 500.297 29.4204   4
  -5  -4   3 491.868 26.0676   2
   5   4  -3 426.819 26.9714   4
  -5  -4   2 959.211 30.5252   2
   5   4  -2 934.717 32.3223   4
  -5  -4   1 136.251 15.2585   2
   5   4  -1 136.429 19.2797   4
  -5  -4   0 435.053 18.3927   2
   5   4   0 442.668 22.8423   4
   5   4   1 58.8539 16.4971   4
  -5  -4  -1 50.9607 11.1545   2
   5   4   2 30.2149 14.4854   4
  -5  -4  -2 5.62384 9.52297   2
   5   4   3 18.3215 14.5695   4
  -5  -4  -3 8.76480 8.84798   2
  -5  -4  -4-11.8965 7.04748   2
   5   4   4 4.79388 14.4004   4
   5   4   5 828.116 25.8439   4
  -5  -4  -5 788.380 23.6237   1
  -5  -4  -5 820.756 19.3801   2
   5   4   6 3220.70 45.5956   4
  -5  -4  -6 3281.56 46.7363   1
  -5  -4  -6 3203.76 39.1887   0
   5   4   6 3333.21 43.3585   3
  -5  -4  -7 5257.57 60.8042   1
   5   4   7 5148.74 57.7735   4
  -5  -4  -7 5171.72 50.8926   0
   5   4   7 4995.48 52.8230   3
  -5  -4  -8 1522.25 37.2373   1
   5   4   8 1665.51 37.0882   4
  -5  -4  -9 1829.72 42.3410   1
  -5  -4 -10 210.754 21.2703   1
  -5  -4 -11 572.455 33.2161   6
  -5  -4 -11 483.013 26.4320   1
  -5  -4 -12 34.9848 15.9271   1
  -5  -4 -12 171.097 29.5356   6
  -5  -4 -13-3.69646 17.3244   1
  -5  -5   5 128.261 23.7660   2
  -5  -5   4 283.329 24.9715   2
  -5  -5   3 213.005 20.5288   2
   5   5  -3 171.930 22.8222   4
   5   5  -2 171.344 22.8277   4
  -5  -5   2 135.063 18.3864   2
  -5  -5   1 172.822 17.0906   2
   5   5  -1 231.349 22.2821   4
   5   5   0 20.2674 16.5814   4
  -5  -5   0-9.23168 13.0893   2
  -5  -5  -1 167.920 15.3460   2
   5   5   1 134.762 17.8143   4
  -5  -5  -2 1202.22 27.0436   2
   5   5   2 1211.30 32.2625   4
   5   5   3 201.321 21.1463   4
  -5  -5  -3 178.831 13.8148   2
   5   5   4 3160.25 47.8004   4
  -5  -5  -4 3157.85 39.5589   2
  -5  -5  -5 9.59419 10.9675   2
   5   5   5 0.37240 16.3028   4
   5   5   6 589.751 25.1215   4
  -5  -5  -6 527.342 22.7841   1
   5   5   6 533.722 19.8720   3
   5   5   7 105.955 18.1338   4
  -5  -5  -7 111.278 16.1479   1
   5   5   8 1580.76 37.8109   4
  -5  -5  -8 1465.62 37.0987   1
  -5  -5  -9 6.60953 14.1790   1
  -5  -5 -10-15.3479 14.4499   1
  -5  -5 -11 52.3201 15.0067   1
  -5  -5 -11 50.9364 25.0282   6
  -5  -5 -12-2.79134 15.4896   1
  -5  -5 -12 134.374 30.2327   6
  -5  -5 -13 93.2588 20.6637   1
  -5  -5 -13 307.570 34.0424   6
  -5  -6   4 592.072 33.3838   2
  -5  -6   3 217.694 24.6508   2
  -5  -6   2 481.483 26.4623   2
   5   6  -2 492.758 29.7846   4
   5   6  -1-14.7864 20.1072   4
  -5  -6   1 55.2444 16.4661   2
   5   6   0 126.218 21.8216   4
  -5  -6   0 43.0472 16.1271   2
   5   6   1 38.0014 17.1355   4
  -5  -6  -1 9.39610 14.0495   2
  -5  -6  -2 326.308 19.7622   2
   5   6   2 298.636 23.0440   4
  -5  -6  -3 320.041 18.9382   2
   5   6   3 298.008 23.2883   4
   5   6   4 1394.06 36.2948   4
  -5  -6  -4 1391.64 30.9672   2
   5   6   5 1651.12 39.3221   4
  -5  -6  -5 1603.54 32.8017   2
   5   6   6 6226.97 70.2033   4
  -5  -6  -6 6171.24 61.2536   2
   5   6   7 5709.50 68.3816   4
   5   6   8 5331.65 68.2401   4
  -5  -6  -8 5311.33 66.7021   1
  -5  -6  -9 2384.22 47.3412   1
  -5  -6 -10 188.171 19.1599   1
  -5  -6 -11 3.45035 16.2844   1
  -5  -6 -11-42.3277 23.6024   6
  -5  -6 -12 34.7923 17.1276   1
  -5  -6 -12 68.7827 26.0206   6
  -5  -6 -13 40.7368 18.7599   1
  -5  -6 -13 305.170 37.8886   6
  -5  -7   3 196.237 24.6304   2
  -5  -7   2 249.769 26.5064   2
   5   7  -1 25.1386 21.7113   4
  -5  -7   1 113.927 19.1502   2
   5   7   0 127.100 23.1374   4
  -5  -7   0 51.2935 17.6074   2
  -5  -7  -1 733.451 29.1309   2
   5   7   1 751.844 31.3450   4
  -5  -7  -2 1459.45 36.8009   2
   5   7   2 1420.22 39.8365   4
  -5  -7  -3 4048.59 55.4415   2
   5   7   3 4194.52 61.1785   4
   5   7   4 2667.25 49.7677   4
  -5  -7  -4 2610.35 44.3733   2
   5   7   5 5109.77 68.1053   4
  -5  -7  -5 4885.54 59.6962   2
   5   7   6 177.392 22.3716   4
  -5  -7  -6 163.088 18.2999   2
   5   7   7 118.707 21.9550   4
   5   7   8 1223.49 38.3760   4
   5   7   9 994.033 36.3316   4
  -5  -7  -9 1006.06 33.3749   1
  -5  -7 -10 313.488 23.0333   1
  -5  -7 -10 379.579 32.1386   6
  -5  -7 -11 138.864 25.9870   6
  -5  -7 -11 113.518 17.6082   1
  -5  -7 -12 125.052 17.8251   1
  -5  -7 -12-26.4255 26.0656   6
  -5  -7 -13 35.6330 18.3686   1
  -5  -7 -13 142.387 34.9449   6
  -5  -8   2 59.9943 17.7546   2
  -5  -8   1 61.4717 21.0624   2
   5   8   0 56.4379 24.9612   4
  -5  -8   0 28.5231 17.0504   2
  -5  -8  -1 217.680 20.1464   2
   5   8   1 166.712 25.8119   4
   5   8   2 64.4904 21.8107   4
  -5  -8  -2 54.3750 17.6607   2
   5   8   3 27.6025 21.9687   4
  -5  -8  -3 23.8754 16.8821   2
   5   8   4 1.61736 19.6216   4
  -5  -8  -4 8.07637 15.7568   2
   5   8   5 500.011 29.0377   4
  -5  -8  -5 575.252 27.3535   2
   5   8   6 61.3146 21.2553   4
  -5  -8  -6 80.5681 17.4392   2
  -5  -8  -7 66.1511 18.3961   2
   5   8   7 47.0195 22.2066   4
   5   8   8 293.766 25.6252   4
   5   8   9 1222.60 42.0164   4
  -5  -8  -9 1158.63 40.5692   6
  -5  -8 -10 114.318 27.2674   6
  -5  -8 -11 83.8700 27.4473   6
  -5  -8 -11 0.13918 16.8084   1
  -5  -8 -12-39.5019 27.5297   6
  -5  -8 -12 49.9066 14.0593   1
  -5  -8 -13 94.8163 17.5393   1
  -5  -9   1 578.776 34.2064   2
  -5  -9   0 94.9542 23.9915   2
   5   9   1-20.9287 26.3328   4
  -5  -9  -1 17.5109 21.4573   2
   5   9   2 263.699 28.6569   4
  -5  -9  -2 95.5359 19.5132   2
   5   9   3-44.2203 24.5026   4
  -5  -9  -3 21.2177 17.5615   2
   5   9   4-30.4825 21.9174   4
  -5  -9  -4-0.78088 21.7278   2
  -5  -9  -5 39.6022 18.6165   2
   5   9   5 168.116 27.8642   4
   5   9   6 790.935 36.6833   4
  -5  -9  -6 760.885 32.2464   2
   5   9   7 1633.60 48.0222   4
  -5  -9  -7 1457.40 39.7975   2
   5   9   8 1272.78 44.0138   4
  -5  -9  -8 1220.34 41.3162   6
  -5  -9  -8 1270.37 39.7456   2
   5   9   9 2736.84 61.4402   4
  -5  -9  -9 2770.81 59.9835   6
  -5  -9 -10 1320.45 45.5696   6
  -5  -9 -11 126.074 30.8600   6
  -5 -10  -1 81.3019 23.3081   2
   5  10   2 23.7893 27.8187   4
  -5 -10  -2 15.7955 19.4286   2
   5  10   3 109.354 27.9440   4
  -5 -10  -3 129.333 20.9878   2
  -5 -10  -4 666.020 32.2652   2
   5  10   4 832.961 40.1196   4
   5  10   5 512.183 33.5921   4
  -5 -10  -5 654.433 32.3306   2
   5  10   6 240.003 29.2974   4
  -5 -10  -6 363.518 27.5397   2
  -5 -10  -7 24.0268 22.0005   6
   5  10   8-2.42825 30.2047   4
  -5 -10  -8 88.0491 21.1537   2
  -5 -10  -8 9.45788 25.2420   6
   5  10   9 651.674 38.8607   4
  -5 -10  -9 830.695 41.6079   6
  -5 -10  -9 641.629 34.5918   2
  -5 -10 -10 194.840 32.4729   6
  -5 -10 -11 214.071 30.8186   6
   5  11   3 170.760 31.6925   4
  -5 -11  -3 114.881 23.7130   2
  -5 -11  -4 33.7774 25.5420   2
   5  11   5 157.871 31.4263   4
  -5 -11  -5 70.0708 26.1862   2
   5  11   6 139.519 35.3979   4
   5  11   7 850.923 42.2334   4
  -5 -11  -7 628.131 37.1894   2
   5  11   8 173.690 35.3631   4
  -5 -11  -8 147.983 26.6273   2
  -5 -11  -8 219.571 31.9883   6
  -5 -11  -9 709.225 39.7570   6
  -5 -11  -9 705.964 38.2933   2
  -5 -11 -10 650.014 42.7138   6
  -5 -12  -6 319.699 34.9093   2
  -5 -12  -7 57.1770 25.1292   2
  -5 -12  -8 28.4523 25.5995   2
  -5 -12  -9-52.8457 30.2846   6
   6 -10  -4 121.689 37.3178   5
   6 -10  -4 89.1031 27.0579   6
   6 -10  -3 86.1449 33.2263   5
   6 -10  -2-18.3828 31.7106   5
   6 -10  -1 66.8974 32.5171   5
   6 -10   0 236.069 39.1495   5
   6 -10   1 118.568 26.8480   5
   6  -9  -5 133.431 29.1229   5
   6  -9  -5-27.8282 19.5061   6
   6  -9  -4 433.168 33.9935   6
   6  -9  -4 512.656 37.9676   5
   6  -9  -3-64.0076 27.2116   5
   6  -9  -3 24.9948 22.0074   6
   6  -9  -2 141.396 30.4398   5
   6  -9  -2 2.02464 19.6783   6
   6  -9  -1 268.056 30.8041   5
   6  -9   0 78.1147 25.2926   5
   6  -9   1-15.1231 27.6163   5
   6  -9   2-25.8812 27.1842   5
   6  -9   3 35.4177 29.4294   5
   6  -8  -6 46.0103 25.6500   6
   6  -8  -5 2073.60 56.2726   6
   6  -8  -4 62.9560 24.2122   5
   6  -8  -4 39.5257 20.4745   6
   6  -8  -3 1871.69 49.1650   6
   6  -8  -3 1950.60 50.9028   5
   6  -8  -2 573.098 30.3840   6
   6  -8  -2 684.638 34.3828   5
   6  -8  -1 62.7993 22.5987   5
   6  -8  -1 92.9482 19.7662   6
   6  -8   0 463.605 31.4027   5
   6  -8   1 6.31311 24.1732   5
   6  -8   2 290.153 32.1846   5
   6  -8   3-8.12048 25.7083   5
   6  -8   4 384.593 36.7637   5
   6  -8   5-0.18111 30.3047   5
   6  -7  -7 65.5917 23.8781   6
   6  -7  -6 142.250 26.7273   6
   6  -7  -5 18.6462 20.8153   6
   6  -7  -4 121.820 24.3887   5
   6  -7  -4-19.8898 19.7794   6
   6  -7  -3 14.5149 20.9277   5
   6  -7  -3 16.7820 17.8444   6
   6  -7  -2 109.849 22.4284   5
   6  -7  -2 87.0836 20.1649   6
   6  -7  -1 15.4765 18.6463   5
   6  -7  -1 67.9996 19.7570   6
   6  -7   0 224.396 21.8073   6
   6  -7   0 171.087 23.8875   5
   6  -7   1 165.248 23.5506   5
   6  -7   2 1499.73 44.5622   5
   6  -7   3 972.123 40.2685   5
   6  -7   4 131.948 27.6854   5
   6  -7   5 1272.84 47.3358   5
   6  -7   6 4.34371 26.3345   5
   6  -6  -7-74.5864 21.1685   6
   6  -6  -6-27.4248 18.6487   6
   6  -6  -5 721.482 35.4491   6
   6  -6  -4 182.609 25.2972   6
   6  -6  -3 3125.33 58.1676   6
   6  -6  -3 2889.06 52.1202   5
   6  -6  -2 898.539 33.1116   6
   6  -6  -2 905.856 32.7150   5
   6  -6  -1 501.237 27.2108   6
   6  -6  -1 477.492 26.3380   5
   6  -6   0 4289.67 59.9389   6
   6  -6   0 4277.27 62.7032   5
   6  -6   1 473.369 23.9940   6
   6  -6   1 488.375 28.5610   5
   6  -6   2 948.444 34.6610   5
   6  -6   3 22.8277 22.2581   5
   6  -6   4 187.962 24.9506   5
   6  -6   5 1341.11 45.5663   5
   6  -6   6 140.344 28.4279   5
   6  -6   7 656.232 42.5238   5
   6  -6   8 286.362 38.6742   5
   6  -5  -8 161.586 27.5615   6
   6  -5  -7 54.8051 24.8898   6
   6  -5  -6 157.811 25.3522   6
   6  -5  -5 216.719 25.5353   6
   6  -5  -4 180.835 23.7201   6
   6  -5  -3 167.185 21.1616   6
   6  -5  -3 181.338 20.2474   5
   6  -5  -2 1613.10 40.9760   6
   6  -5  -2 1596.37 37.3511   5
   6  -5  -1 1817.54 41.0677   6
   6  -5  -1 1869.32 40.1422   5
   6  -5   0 79.7310 18.3056   5
   6  -5   0 98.5257 17.8161   6
   6  -5   0 61.2370 15.6234   3
   6  -5   1 5327.79 62.4926   6
   6  -5   1 5253.74 60.0323   3
   6  -5   1 5205.18 65.6060   5
   6  -5   2 89.0848 19.3099   5
   6  -5   2 108.441 16.2555   6
   6  -5   3 314.886 25.0528   5
   6  -5   4 67.8199 21.2772   5
   6  -5   5 1096.51 40.6269   5
   6  -5   6 79.1436 26.3230   5
   6  -5   7 178.214 30.7508   5
   6  -5   8 112.918 29.8037   5
   6  -5   9 73.0228 30.7995   5
   6  -4  -8 5.67320 21.1450   6
  -6   4   7-59.9401 15.2963   2
   6  -4  -7 203.353 26.6438   6
   6  -4  -6 130.586 23.4534   6
  -6   4   6 115.758 12.5100   2
   6  -4  -5 92.3926 22.5109   6
   6  -4  -4 350.617 25.0738   6
   6  -4  -3 121.334 19.1304   6
   6  -4  -2 1224.75 35.3257   6
   6  -4  -2 1133.31 30.0034   5
   6  -4  -1 168.852 19.3174   6
   6  -4  -1 195.945 17.4238   3
   6  -4  -1 241.386 18.4451   5
   6  -4   0 267.080 20.8142   6
   6  -4   0 296.336 20.2369   3
   6  -4   0 253.528 19.2354   5
   6  -4   1 7.54099 13.8371   5
   6  -4   1 10.3913 13.9446   6
   6  -4   1 12.3195 14.2617   3
   6  -4   2 1573.99 34.7045   6
   6  -4   2 1575.84 35.0441   3
   6  -4   2 1668.46 37.9862   5
   6  -4   3 1031.55 32.5017   5
   6  -4   4 27.7686 19.3677   5
   6  -4   5 1349.15 40.6114   5
   6  -4   6 1341.63 42.6370   5
   6  -4   7 95.8562 24.3507   5
   6  -4   8 32.1625 24.8692   5
   6  -4   9 325.221 37.5125   5
  -6   3   8-21.0646 17.1682   2
  -6   3   7-29.0010 14.1988   2
  -6   3   6-8.76912 12.7501   2
   6  -3  -6 26.8884 19.9747   6
  -6   3   5 13.8410 10.7301   2
   6  -3  -5 12.9802 17.6200   6
   6  -3  -4 1361.82 39.8340   6
  -6   3   4 1415.06 33.8542   2
   6  -3  -3 1607.45 40.2550   6
  -6   3   3 1631.76 32.8258   2
   6  -3  -2 11876.1 97.2418   6
   6  -3  -1 70.1920 12.9491   5
   6  -3  -1 121.387 17.9492   6
   6  -3   0 3375.88 50.0538   6
   6  -3   0 3354.92 44.4086   5
   6  -3   1 3025.27 46.1067   6
   6  -3   1 2977.18 44.1758   3
   6  -3   1 3072.39 43.6538   5
   6  -3   2 38.4135 13.9920   5
   6  -3   2 39.3568 14.7667   6
   6  -3   2 50.2139 16.3803   3
   6  -3   3 517.863 23.9093   3
   6  -3   3 477.807 23.7739   5
   6  -3   4 52.2595 17.6467   5
   6  -3   5 951.281 35.2863   5
   6  -3   6 3969.25 64.8275   5
   6  -3   7-7.11931 22.5364   5
   6  -3   8 947.465 39.4826   5
   6  -3   9-8.57424 26.1530   5
  -6   2   8-65.2023 17.6576   2
  -6   2   7 13.5362 15.6043   2
  -6   2   6 81.9298 14.7616   2
   6  -2  -6 118.276 20.8114   6
  -6   2   5-22.4325 11.0120   2
   6  -2  -5 36.1261 18.5347   6
   6  -2  -4 22.4070 18.8174   6
  -6   2   3 16.1480 10.2747   2
   6  -2  -3-16.3510 15.8696   6
   6  -2  -2 481.518 24.2701   6
   6  -2  -1 1357.46 34.1369   6
   6  -2   0 86.7896 11.8583   5
   6  -2   0 78.5225 15.5894   6
   6  -2   1 1769.12 30.6503   4
   6  -2   1 1756.13 36.2016   6
   6  -2   1 1797.99 31.5728   5
   6  -2   2 764.396 19.4491   4
   6  -2   2 787.208 25.9486   3
   6  -2   2 786.090 23.7926   5
   6  -2   3 95.9312 14.8323   5
  -6   2  -3 150.803 9.59280   1
   6  -2   3 83.4265 15.6838   3
  -6   2  -4 1045.41 24.8709   1
   6  -2   4 944.035 29.4556   3
   6  -2   4 970.355 29.2936   5
   6  -2   5 2.76417 16.0436   5
   6  -2   6 3670.22 59.4694   5
   6  -2   7 1107.27 39.5667   5
   6  -2   8 2356.42 54.8203   5
   6  -2   9 607.780 34.8666   5
   6  -2  10 68.9749 28.6473   5
   6  -2  11-13.1961 33.0214   5
  -6   1   7 1.84020 15.1264   2
  -6   1   6 139.710 15.6087   2
   6  -1  -5 102.892 19.6577   6
  -6   1   5 186.079 16.0067   2
   6  -1  -4 227.929 22.2178   6
  -6   1   4 218.871 16.5148   2
  -6   1   3 516.472 20.8342   2
   6  -1  -3 523.138 25.2994   6
  -6   1   2-26.6674 7.61334   2
   6  -1  -2 8.18589 14.8784   6
   6  -1  -1 424.861 21.4861   6
   6  -1   0 93.8030 14.6651   4
   6  -1   0 95.5542 15.4941   6
   6  -1   1 1226.72 27.4069   4
   6  -1   1 1216.55 30.5234   6
   6  -1   1 1179.00 23.5247   5
   6  -1   2 8.28705 10.6770   5
  -6   1  -2-0.03962 5.18536   1
   6  -1   2 14.0922 10.3639   4
   6  -1   2 21.8807 14.3601   3
   6  -1   3 1359.86 24.2292   4
   6  -1   3 1451.68 33.1735   3
  -6   1  -3 1357.76 23.4810   1
   6  -1   3 1359.26 29.1943   5
   6  -1   4-6.47662 14.4150   5
   6  -1   4 2.59038 15.6236   3
  -6   1  -4-3.74467 8.04287   1
  -6   1  -5 206.995 13.5068   1
   6  -1   5 161.696 18.7894   3
   6  -1   5 164.259 18.2610   5
  -6   1  -6 473.403 20.2629   1
   6  -1   6 413.284 25.9191   5
  -6   1  -7 5021.09 64.3189   1
   6  -1   7 5225.93 71.6932   5
  -6   1  -8 678.498 27.8860   1
   6  -1   8 764.184 36.7236   5
  -6   1  -9 1453.60 41.1782   1
   6  -1   9 1437.51 46.3647   5
  -6   1 -10 703.892 31.7798   1
   6  -1  10 610.648 36.3287   5
  -6   1 -11 605.557 30.3667   1
   6  -1  11 419.602 37.3086   5
  -6   0   7 73.3142 18.7158   2
   6   0  -7 98.9823 27.1304   4
   6   0  -6 190.944 27.2610   4
  -6   0   6 144.866 22.2407   2
  -6   0   5 51.3583 16.8247   2
   6   0  -5 101.199 24.6759   4
   6   0  -4 1834.03 41.4466   6
  -6   0   4 1732.55 40.0679   2
   6   0  -4 1898.92 45.3219   4
   6   0  -3 2454.13 45.6002   6
  -6   0   3 2443.59 42.6029   2
   6   0  -3 2637.80 49.2232   4
  -6   0   2 1600.97 31.7000   2
   6   0  -2 1642.52 37.4751   4
   6   0  -2 1597.18 36.5286   6
   6   0  -1 11333.4 86.2722   4
  -6   0   1 11570.1 72.1778   2
   6   0  -1 11756.0 89.1764   6
   6   0   0 497.100 21.9798   4
   6   0   0 499.101 22.9452   6
   6   0   1 8264.47 66.0194   4
   6   0   2 5702.19 52.2877   4
  -6   0  -2 5816.66 44.2490   1
   6   0   2 5808.55 48.0022   5
  -6   0  -3 143.235 9.99706   1
   6   0   3 162.550 12.3371   4
   6   0   3 150.019 16.5452   3
   6   0   3 143.065 13.1262   5
   6   0   4 3116.61 36.0040   4
   6   0   4 3399.78 48.5922   3
   6   0   4 3163.09 43.0599   5
  -6   0  -4 3212.18 39.4503   1
   6   0   5 419.526 23.4049   3
  -6   0  -5 393.262 16.5666   1
   6   0   5 439.057 22.1381   5
   6   0   6-14.9371 15.3505   5
  -6   0  -6-26.4599 7.50692   1
  -6   0  -7 871.523 27.3699   1
   6   0   7 852.462 32.8491   5
  -6   0  -8 70.5088 13.3786   1
   6   0   8 116.317 21.8082   5
  -6   0  -9 684.341 28.9023   1
   6   0   9 724.282 35.5487   5
  -6   0 -10 29.7969 14.3808   1
   6   0  10 50.1301 27.4012   5
  -6   0 -11 77.0221 15.6515   1
   6   0  11 175.588 29.4298   5
  -6  -1   7-14.6323 20.1497   2
   6   1  -7 211.115 32.9131   4
   6   1  -6 634.579 34.1971   4
  -6  -1   6 454.329 27.5935   2
  -6  -1   5 189.666 19.8700   2
   6   1  -5 315.778 29.1362   4
  -6  -1   4 261.832 20.2271   2
   6   1  -4 327.310 27.1382   4
  -6  -1   3 157.069 16.9882   2
   6   1  -3 168.633 23.8858   4
   6   1  -3 103.156 17.2909   6
  -6  -1   2 11.7202 12.0136   2
   6   1  -2 40.3937 18.5285   4
   6   1  -2 21.0972 14.7787   6
  -6  -1   1 102.415 11.9503   2
   6   1  -1 123.974 16.6552   6
   6   1  -1 107.732 17.0996   4
   6   1   0 445.512 22.2005   4
   6   1   1 101.528 16.0118   4
   6   1   2-3.69552 8.34708   5
   6   1   2-3.26474 13.2811   4
   6   1   3 9.43530 10.7625   5
   6   1   3 22.9317 11.8969   4
  -6  -1  -3-21.5287 7.05317   1
  -6  -1  -4 634.047 18.8558   1
   6   1   4 644.788 20.1738   4
   6   1   4 660.256 24.5911   3
   6   1   4 652.504 21.2051   5
   6   1   5 784.978 21.0784   4
   6   1   5 851.838 28.4079   3
   6   1   5 800.048 24.8136   5
  -6  -1  -5 832.138 22.3854   1
   6   1   6 1328.78 25.8866   4
   6   1   6 1589.50 35.5273   3
   6   1   6 1645.91 36.4205   5
  -6  -1  -6 1679.15 33.5027   1
  -6  -1  -7 137.593 13.5318   1
   6   1   7 171.030 20.7846   5
  -6  -1  -8 114.449 14.1128   1
   6   1   8 87.7050 20.6872   5
  -6  -1  -9 1145.34 35.1311   1
   6   1   9 1164.24 40.0452   5
   6   1  10 147.316 25.5817   5
  -6  -1 -10 53.1185 15.7689   1
  -6  -1 -11 22.2128 17.2992   1
  -6  -1 -12 135.988 22.3636   1
  -6  -2   6 112.807 19.0528   2
   6   2  -6 428.885 35.1686   4
  -6  -2   5 288.795 25.0356   2
   6   2  -5 294.746 28.6170   4
  -6  -2   4-30.6323 14.8683   2
   6   2  -4 34.0487 23.0721   4
  -6  -2   3 14.6214 13.3265   2
   6   2  -3 27.5488 21.1407   4
  -6  -2   2 1306.41 32.2292   2
   6   2  -2 1406.55 38.0564   4
  -6  -2   1 454.163 18.6444   2
   6   2  -1 467.563 25.6234   4
  -6  -2   0 380.441 15.4468   2
   6   2   0 392.577 22.8419   4
   6   2   1 1416.59 32.8943   4
   6   2   2 1680.26 33.4506   4
   6   2   3 544.660 21.4677   4
   6   2   3 547.113 16.9758   5
   6   2   4 4517.43 49.6881   4
  -6  -2  -4 4527.49 47.7810   1
   6   2   4 4464.37 46.7233   5
  -6  -2  -5 0.13964 9.35578   1
   6   2   5-8.10705 11.6603   4
   6   2   5-13.8110 14.6838   3
   6   2   5-10.0565 12.3364   5
   6   2   6 944.369 25.0639   4
   6   2   6 934.782 28.5700   3
   6   2   6 931.981 28.5257   5
  -6  -2  -6 840.628 25.2741   1
  -6  -2  -7 40.4253 12.4615   1
   6   2   7 52.6406 12.0960   4
   6   2   7 10.8375 15.4228   3
   6   2   7 49.7504 18.1553   5
   6   2   8 620.559 29.9849   5
  -6  -2  -8 583.400 24.0862   1
  -6  -2  -9 401.518 22.3175   1
  -6  -2 -10 46.5702 15.4984   1
  -6  -2 -11 292.502 24.1870   1
  -6  -2 -12 82.4568 17.3478   1
  -6  -3   6 287.565 19.6936   2
   6   3  -6 450.674 36.2176   4
  -6  -3   5 404.774 29.3948   2
   6   3  -5 570.216 36.7428   4
  -6  -3   4 183.406 21.2941   2
   6   3  -4 306.550 28.3046   4
  -6  -3   3 13.4900 14.6358   2
   6   3  -3 29.4146 20.1128   4
  -6  -3   2 795.832 28.2645   2
   6   3  -2 746.140 29.7259   4
  -6  -3   1 117.110 13.9075   2
   6   3  -1 137.295 20.9404   4
  -6  -3   0 2821.04 39.7454   2
   6   3   0 2791.73 47.8692   4
   6   3   1 280.502 20.2606   4
   6   3   2 1622.57 35.2042   4
   6   3   3 230.783 17.8713   4
   6   3   4 104.905 15.8999   4
   6   3   5 441.467 21.1822   4
  -6  -3  -5 390.073 17.8801   1
   6   3   5 419.614 20.1366   3
   6   3   6 22.1999 14.2104   4
  -6  -3  -6 36.9494 13.2138   1
   6   3   6 23.9510 14.6395   3
  -6  -3  -7 402.614 20.9735   1
   6   3   7 382.994 20.0119   4
   6   3   7 346.184 20.8662   3
  -6  -3  -8-20.3375 12.6241   1
   6   3   8-0.92097 14.0552   4
  -6  -3  -9 34.1018 15.0742   1
  -6  -3 -10 24.2351 14.5368   1
  -6  -3 -11 23.3209 16.0137   1
  -6  -3 -12 113.576 17.7082   1
  -6  -4   5 19.9268 20.2556   2
   6   4  -5-6.25476 24.5593   4
  -6  -4   4 169.383 20.2158   2
   6   4  -4 83.7931 24.3287   4
  -6  -4   3 47.2527 16.1251   2
  -6  -4   2 76.6762 17.6584   2
   6   4  -2 42.0407 20.2855   4
  -6  -4   1 666.831 25.8226   2
   6   4  -1 842.847 32.3107   4
  -6  -4   0 183.172 15.9090   2
   6   4   0 169.031 21.2370   4
  -6  -4  -1 93.9245 12.6033   2
   6   4   1 58.5989 18.5247   4
   6   4   2 12.0630 16.3078   4
   6   4   3 10.4695 15.4169   4
   6   4   4 19.8884 15.8373   4
   6   4   5 660.865 25.5959   4
   6   4   6 400.309 22.5881   4
  -6  -4  -6 433.204 20.4374   1
   6   4   6 385.705 20.8194   3
   6   4   7 356.451 21.6336   4
  -6  -4  -7 361.960 20.2764   1
   6   4   7 379.843 20.9696   3
  -6  -4  -8 523.211 25.2107   1
   6   4   8 533.536 24.8751   4
   6   4   8 559.377 24.6031   3
  -6  -4  -9 116.527 16.9978   1
   6   4   9 100.908 18.3576   4
  -6  -4 -10 1426.34 40.9710   1
  -6  -4 -11 25.0488 16.4965   1
  -6  -4 -12 733.087 39.2113   6
  -6  -4 -12 547.782 29.0010   1
  -6  -4 -13 271.928 23.5416   1
  -6  -5   4 35.3080 17.8049   2
  -6  -5   2 150.032 18.1520   2
   6   5  -2 185.338 26.9712   4
  -6  -5   1 1643.65 39.1460   2
   6   5  -1 1801.62 45.0115   4
  -6  -5   0 1571.87 35.9653   2
   6   5   0 1641.25 41.8045   4
  -6  -5  -1 2654.51 42.4405   2
   6   5   1 2817.10 50.5013   4
  -6  -5  -2 2298.94 37.4830   2
   6   5   2 2486.80 46.9273   4
   6   5   3 1346.91 35.5787   4
   6   5   4 2562.10 46.1095   4
   6   5   5 670.446 27.2521   4
   6   5   6-1.54045 16.6761   4
   6   5   6-10.5471 13.8637   3
   6   5   7 13.9434 15.9244   4
   6   5   7 17.3692 14.5731   3
   6   5   8 30.5715 18.0034   4
  -6  -5  -8 42.1972 15.3724   1
   6   5   9 399.867 26.2722   4
  -6  -5  -9 417.705 24.7022   1
  -6  -5 -10 75.7133 17.8394   1
  -6  -5 -11 196.164 22.4666   1
  -6  -5 -12 265.926 22.8974   1
  -6  -5 -12 358.755 34.1696   6
  -6  -5 -13 215.470 23.2195   1
  -6  -5 -13 417.302 38.5105   6
  -6  -6   3 378.090 28.3999   2
   6   6  -3 271.288 29.0561   4
  -6  -6   2 148.534 20.8514   2
   6   6  -2 119.626 23.4243   4
  -6  -6   1 169.800 19.8959   2
   6   6  -1 161.366 26.6252   4
   6   6   0-15.0878 20.9724   4
  -6  -6   0 32.4131 15.4670   2
   6   6   1 18.6248 22.7088   4
  -6  -6  -1 62.8760 16.0162   2
   6   6   2 23.7542 19.7398   4
  -6  -6  -2-11.3522 12.7257   2
  -6  -6  -3 136.171 15.0609   2
   6   6   3 122.107 22.8362   4
   6   6   4 761.671 30.8601   4
   6   6   5 732.695 30.8936   4
   6   6   6 775.654 31.7362   4
   6   6   7 115.739 21.2759   4
   6   6   8 337.073 25.9529   4
  -6  -6  -8 360.707 23.3210   1
   6   6   9-1.01583 21.9874   4
  -6  -6  -9 15.4701 16.9663   1
  -6  -6 -10 243.889 21.0538   1
  -6  -6 -11-36.4361 17.8005   1
  -6  -6 -12 66.3905 18.7162   1
  -6  -6 -12 194.344 32.7491   6
  -6  -6 -13 75.6742 19.8677   1
  -6  -6 -13 186.988 31.1823   6
  -6  -7   2 17.1036 19.1382   2
   6   7  -2 140.158 31.4384   4
   6   7  -1 17.3012 26.4475   4
  -6  -7   1 64.0769 17.9085   2
   6   7   0 58.9024 23.3676   4
  -6  -7   0 116.655 15.7542   2
   6   7   1 175.217 25.0983   4
  -6  -7  -1 127.642 16.5669   2
  -6  -7  -2 512.608 25.0549   2
   6   7   2 526.427 31.8296   4
   6   7   3-26.7558 21.8679   4
  -6  -7  -3 37.1723 15.6819   2
   6   7   4 741.233 33.1114   4
   6   7   5 729.569 31.6999   4
   6   7   6 75.0361 21.8954   4
   6   7   7 377.934 26.7266   4
   6   7   8 109.308 22.5701   4
   6   7   9 40.6338 23.9521   4
  -6  -7 -10 11.1692 17.2434   1
  -6  -7 -11 188.166 20.8255   1
  -6  -7 -12 353.478 22.7601   1
  -6  -7 -12 355.660 35.3996   6
  -6  -8   1-43.8080 17.5216   2
   6   8   0-58.4313 29.0283   4
  -6  -8   0-64.3293 16.2502   2
  -6  -8  -1 601.851 30.6613   2
   6   8   1 596.643 34.1427   4
  -6  -8  -2 539.477 28.7464   2
   6   8   2 573.734 32.6232   4
  -6  -8  -3 537.046 27.4184   2
   6   8   3 578.959 32.8078   4
  -6  -8  -4 690.501 28.2008   2
   6   8   4 794.207 35.3167   4
   6   8   5 891.701 38.0623   4
   6   8   6 305.451 28.2181   4
   6   8   7 148.553 26.8494   4
   6   8   8 39.6824 21.3823   4
   6   8   9 73.4723 25.2450   4
   6   8  10-0.79267 25.5699   4
  -6  -8 -11 80.0651 28.8855   6
  -6  -8 -11 82.4090 21.4627   1
  -6  -8 -12 55.9589 32.6186   6
  -6  -8 -12 114.578 18.8795   1
  -6  -9   0 148.015 21.5092   2
   6   9   1 170.112 33.2323   4
  -6  -9  -1 83.6294 21.2943   2
   6   9   2 58.8188 25.9068   4
  -6  -9  -2 40.2491 18.6611   2
  -6  -9  -3-12.1561 18.5416   2
   6   9   3 43.3735 26.8307   4
   6   9   4-36.3122 26.7851   4
  -6  -9  -4 94.6607 21.3169   2
   6   9   5 253.998 29.2408   4
   6   9   6 48.8768 27.8947   4
   6   9   7 236.110 28.1115   4
   6   9   8 72.3921 24.5411   4
   6   9   9 154.234 27.3171   4
   6   9  10 5.81914 25.8073   4
  -6  -9 -10 37.7607 27.3381   6
  -6  -9 -11 13.5464 25.2784   6
  -6 -10  -1 66.6527 27.8118   2
   6  10   2 153.066 34.2099   4
  -6 -10  -2 74.7000 21.1518   2
   6  10   3 6.65319 31.1522   4
  -6 -10  -3 19.2922 24.5850   2
   6  10   4 80.7990 30.8878   4
  -6 -10  -4 0.85244 20.8608   2
   6  10   5 681.959 38.7629   4
   6  10   6 294.455 30.8661   4
   6  10   7 244.487 30.0647   4
   6  10   8 3.81336 30.3244   4
   6  10   9 102.555 30.4239   4
  -6 -10  -9 310.419 31.9175   6
   6  10  10 94.3358 35.9291   4
  -6 -10 -10 157.023 27.3761   6
  -6 -11  -3 80.6356 22.8561   2
  -6 -11  -4 228.721 29.0911   2
   6  11   4 457.816 42.4390   4
   6  11   5 511.255 41.4910   4
   6  11   6 1106.14 51.9157   4
   6  11   7 1153.79 49.8672   4
   6  11   8 1542.22 53.2425   4
  -6 -11  -9 354.067 38.3155   6
   7 -10  -3 271.570 30.8481   6
   7  -9  -4 31.1524 32.3730   5
   7  -9  -4-13.9382 27.1251   6
   7  -9  -3 215.406 32.0007   6
   7  -9  -3 340.991 36.6012   5
   7  -9  -2 147.639 30.1481   5
   7  -9  -2 105.040 24.4595   6
   7  -9   0 39.7279 28.8791   5
   7  -9   1 190.694 32.1841   5
   7  -9   2 281.752 32.5513   5
   7  -8  -5 305.352 32.4497   6
   7  -8  -4 232.781 25.5397   6
   7  -8  -3 86.4505 23.1387   6
   7  -8  -3 199.794 28.1601   5
   7  -8  -2 683.654 36.2262   6
   7  -8  -2 764.806 39.2545   5
   7  -8  -1 31.7430 25.5839   5
   7  -8  -1 89.9678 23.6853   6
   7  -8   0 329.843 32.6615   5
   7  -8   1 24.4400 25.9193   5
   7  -8   2 142.731 29.5778   5
   7  -8   3 197.144 30.8613   5
   7  -8   4 69.9053 29.0767   5
   7  -7  -5 170.048 26.7712   6
   7  -7  -4-20.6704 22.0074   6
   7  -7  -3 11.2455 21.9044   5
   7  -7  -3 58.5072 20.7966   6
   7  -7  -2 118.838 25.2610   5
   7  -7  -2 110.778 24.2340   6
   7  -7  -1 138.431 23.0079   6
   7  -7  -1 182.411 26.4633   5
   7  -7   0 197.113 21.9470   6
   7  -7   0 291.378 27.5393   5
   7  -7   1 872.835 38.2432   5
   7  -7   2 990.602 39.2937   5
   7  -7   3 2016.27 54.7122   5
   7  -7   4 1560.70 52.3854   5
   7  -7   5 719.090 39.5802   5
   7  -7   6 111.318 30.8221   5
   7  -6  -6 820.854 43.4642   6
   7  -6  -5 140.301 24.3212   6
   7  -6  -4 276.560 27.0150   6
   7  -6  -3 83.9058 22.9774   6
   7  -6  -2 9.63063 19.9755   5
   7  -6  -2 1.70744 19.3147   6
   7  -6  -1 494.113 28.4228   6
   7  -6  -1 562.529 29.2361   5
   7  -6   0 18.6101 20.6048   5
   7  -6   0 16.0734 17.7656   6
   7  -6   1 56.9273 21.0926   5
   7  -6   1 96.0696 20.1272   6
   7  -6   2 197.101 23.9784   5
   7  -6   3 699.817 34.1392   5
   7  -6   4 52.5726 23.4733   5
   7  -6   5 383.429 33.7687   5
   7  -6   6 74.2637 30.6236   5
   7  -6   7 54.9528 28.7712   5
   7  -5  -6 483.406 33.5703   6
   7  -5  -5-15.9493 19.5449   6
   7  -5  -4 45.0314 20.1155   6
   7  -5  -3 231.108 26.4894   6
   7  -5  -2 769.315 33.5755   6
   7  -5  -1 861.846 33.3904   6
   7  -5  -1 898.700 31.3536   5
   7  -5   0 64.8683 19.4340   5
   7  -5   0 60.1131 18.9745   6
   7  -5   0 87.9686 17.9876   3
   7  -5   1 4021.67 60.0016   6
   7  -5   1 4039.15 57.4739   3
   7  -5   1 3969.09 59.9224   5
   7  -5   2 1018.10 33.0954   6
   7  -5   2 1053.07 33.4423   3
   7  -5   2 1082.17 36.0131   5
   7  -5   3 263.186 24.7202   5
   7  -5   4 3380.68 62.5154   5
   7  -5   5 48.0445 25.0431   5
   7  -5   6 714.473 39.6558   5
   7  -5   7 70.2979 26.3712   5
   7  -5   8 124.844 34.6631   5
   7  -4  -7 347.091 31.8411   6
   7  -4  -6 1144.90 43.1119   6
   7  -4  -5 129.111 24.8386   6
   7  -4  -4 2950.37 60.3199   6
   7  -4  -3 227.814 22.5294   6
   7  -4  -2 146.111 19.8437   6
   7  -4  -1 2527.24 49.9123   6
   7  -4   0 45.8654 16.3084   5
   7  -4   0 45.4968 18.6120   6
   7  -4   0 39.9505 16.4040   3
   7  -4   1 53.8652 16.0526   5
   7  -4   1 48.5112 15.6225   6
   7  -4   1 46.7587 16.7898   3
   7  -4   2 409.387 23.7800   6
   7  -4   2 443.477 24.7250   3
   7  -4   2 384.269 24.2844   5
   7  -4   3 272.443 22.3132   3
   7  -4   3 259.985 23.5185   5
   7  -4   4 821.561 33.4462   5
   7  -4   5-21.7857 21.5015   5
   7  -4   6 402.621 29.7233   5
   7  -4   7-27.6270 24.5686   5
   7  -4   8 19.3464 26.0904   5
   7  -4   9 121.243 34.2436   5
   7  -3  -6 13.4255 23.3466   6
   7  -3  -5-25.1440 20.0163   6
   7  -3  -4 112.528 20.6616   6
   7  -3  -3 255.237 23.1284   6
   7  -3  -2 14.2901 16.5170   6
   7  -3  -1 16.4332 16.8682   6
   7  -3   0 961.525 32.3460   6
   7  -3   1 1358.46 30.0179   4
   7  -3   1 1343.00 36.0129   6
   7  -3   1 1392.44 34.9056   3
   7  -3   1 1351.18 32.4487   5
   7  -3   2 32.0614 15.7337   5
   7  -3   2-5.82608 14.7530   6
   7  -3   2 2.94715 16.7876   3
   7  -3   3 261.503 21.6350   3
   7  -3   3 338.061 22.8052   5
   7  -3   4 1191.81 35.4784   3
   7  -3   4 1288.64 36.6851   5
  -7   3  -5 948.031 26.1973   1
   7  -3   5 1068.55 37.1250   5
   7  -3   6 94.8859 24.0632   5
   7  -3   7 114.248 24.6323   5
   7  -3   8 620.608 38.1624   5
   7  -3   9-19.1731 27.9536   5
   7  -3  10 111.129 36.8100   5
   7  -2  -6 202.144 27.8099   6
   7  -2  -5 494.069 30.6825   6
   7  -2  -4 46.9148 20.3693   6
   7  -2  -3 1132.44 36.4789   6
   7  -2  -2-7.75786 17.7515   6
   7  -2  -1 72.4156 19.2800   6
   7  -2   0 38.8335 15.6530   4
   7  -2   0 43.8480 17.5512   6
   7  -2   1 10.4313 12.2154   5
   7  -2   1-4.92426 13.1278   4
   7  -2   1 1.84416 15.5492   6
   7  -2   2 5888.77 55.4202   4
   7  -2   2 5870.71 66.1003   3
   7  -2   2 5954.81 60.4777   5
   7  -2   3 2674.35 47.5412   3
   7  -2   3 2625.63 44.0045   5
   7  -2   4 6135.46 71.0405   3
  -7   2  -4 6313.80 58.0019   1
   7  -2   4 6243.79 69.7877   5
  -7   2  -5 3452.06 47.6593   1
   7  -2   5 3406.86 55.9604   3
   7  -2   5 3524.99 56.9098   5
  -7   2  -6 513.295 21.1813   1
   7  -2   6 526.388 28.7099   5
  -7   2  -7 557.320 23.0148   1
   7  -2   7 464.187 29.2755   5
   7  -2   8 113.221 25.4887   5
  -7   2  -8 89.3036 11.5933   1
   7  -2   9 164.922 27.0800   5
  -7   2  -9 96.9583 14.3567   1
  -7   2 -10 28.5652 13.8348   1
   7  -2  10-71.4240 24.9142   5
   7  -1  -6 262.720 32.2810   4
   7  -1  -5 514.121 29.3670   6
   7  -1  -5 537.862 35.0977   4
   7  -1  -4 181.127 23.8599   6
   7  -1  -4 79.7602 22.6630   4
   7  -1  -3 4504.05 66.3434   4
   7  -1  -3 4607.57 66.9070   6
   7  -1  -2 593.759 27.7394   4
   7  -1  -2 547.005 27.7773   6
   7  -1  -1 1053.90 32.2920   4
   7  -1  -1 1099.05 34.1706   6
   7  -1   0 292.902 20.7139   4
   7  -1   0 285.212 22.2917   6
   7  -1   1 313.246 18.9023   4
   7  -1   1 290.294 21.2133   6
   7  -1   2 14.1485 11.1605   5
   7  -1   2-14.7808 12.6173   4
   7  -1   3 1537.94 29.6274   4
   7  -1   3 1513.87 36.3850   3
   7  -1   3 1502.90 32.6027   5
   7  -1   4 1390.47 36.3585   3
   7  -1   4 1372.40 34.1895   5
  -7   1  -4 1376.77 27.2690   1
   7  -1   5 1666.87 40.6087   3
  -7   1  -5 1755.97 33.5855   1
   7  -1   5 1736.13 39.8369   5
   7  -1   6 573.598 28.8287   3
  -7   1  -6 506.780 21.5939   1
   7  -1   6 540.629 28.8531   5
  -7   1  -7 565.782 23.5701   1
   7  -1   7 536.789 30.0319   5
   7  -1   8 123.944 25.4387   5
  -7   1  -8 75.0544 13.1923   1
  -7   1  -9-52.6068 12.7442   1
   7  -1   9-8.78365 24.6995   5
   7  -1  10 9.13690 24.4695   5
  -7   1 -11-51.2250 15.2891   1
   7  -1  11 88.9753 35.9994   5
   7   0  -6 106.618 33.6553   4
   7   0  -5-34.0950 26.9830   4
   7   0  -4 141.895 21.3337   6
   7   0  -4-9.11061 23.9973   4
   7   0  -3 10.0231 22.4221   4
   7   0  -3 82.5644 20.0258   6
   7   0  -2 497.344 28.2491   4
   7   0  -2 435.511 25.3776   6
   7   0  -1 231.362 22.6058   4
   7   0  -1 284.592 22.6110   6
   7   0   0 94.4977 16.7899   6
   7   0   0 96.9495 16.9526   4
   7   0   1 1000.38 29.0234   4
   7   0   2 1633.88 32.8142   4
  -7   0  -3 1330.93 24.9020   1
   7   0   3 1301.46 29.3319   4
   7   0   3 1284.21 27.9284   5
  -7   0  -4 4801.32 50.4768   1
   7   0   4 4693.09 49.6306   4
   7   0   4 4851.72 61.3260   3
   7   0   4 4777.73 54.8410   5
   7   0   5 5171.51 64.3875   3
   7   0   5 5217.08 61.4299   5
  -7   0  -5 5175.58 55.6332   1
   7   0   6 2427.88 48.2036   3
  -7   0  -6 2350.25 40.8089   1
   7   0   6 2257.02 45.2274   5
  -7   0  -7 2557.84 45.3736   1
   7   0   7 2657.90 52.2619   5
  -7   0  -8 2632.90 49.1837   1
   7   0   8 2523.50 53.9426   5
  -7   0  -9-44.5081 11.9122   1
   7   0   9-5.68375 21.1008   5
  -7   0 -10 22.2442 15.4452   1
   7   0  10 34.2728 29.2915   5
  -7   0 -11 7.07629 16.1982   1
   7   0  11 11.8706 29.2343   5
   7   1  -5-13.2648 29.2497   4
   7   1  -4 414.485 31.0415   4
   7   1  -3 386.000 29.6968   4
   7   1  -2 3140.35 56.9037   4
   7   1  -2 3251.98 54.1161   6
   7   1  -1 2261.68 45.8947   4
   7   1   0 3806.50 54.7318   4
   7   1   1 474.419 24.0296   4
   7   1   2 601.725 24.1086   4
   7   1   3 952.564 26.5394   4
  -7  -1  -3 1045.54 23.0798   1
  -7  -1  -4 5809.39 55.3865   1
   7   1   4 5640.03 56.9873   4
   7   1   4 5813.90 65.2188   3
   7   1   4 5845.81 57.3112   5
  -7  -1  -5 3616.72 47.3536   1
   7   1   5 3689.86 45.8945   4
   7   1   5 3721.50 55.2291   3
   7   1   5 3652.79 49.8808   5
   7   1   6 7407.62 77.2405   3
   7   1   6 7420.57 74.7540   5
  -7  -1  -6 7435.81 71.1695   1
   7   1   7 388.255 26.1061   3
   7   1   7 406.218 25.2984   5
  -7  -1  -7 331.985 19.3852   1
   7   1   8 806.356 34.2601   5
  -7  -1  -8 788.490 27.8756   1
  -7  -1  -9 43.5362 14.8434   1
   7   1   9 18.5162 22.2738   5
  -7  -1 -10 181.380 18.9085   1
   7   1  10 184.423 31.3054   5
  -7  -1 -11 56.5853 17.4580   1
  -7  -1 -12 64.5444 18.1436   1
   7   2  -5 222.195 31.7639   4
   7   2  -4 19.4601 23.1339   4
   7   2  -3-31.0035 24.1386   4
   7   2  -2 774.885 34.8151   4
   7   2  -1 3.93988 20.5888   4
   7   2   0 1390.32 37.6152   4
   7   2   1 373.594 23.1860   4
   7   2   2-2.29344 15.9649   4
   7   2   3 247.434 19.5356   4
   7   2   4 435.089 21.9276   4
  -7  -2  -4 415.468 17.5534   1
  -7  -2  -5 577.272 21.3306   1
   7   2   5 567.613 22.5088   4
   7   2   5 650.004 26.9496   3
   7   2   5 574.597 22.9302   5
  -7  -2  -6 1446.03 32.7207   1
   7   2   6 1422.91 31.6938   4
   7   2   6 1506.21 37.8354   3
   7   2   6 1443.49 35.2527   5
  -7  -2  -7 438.144 22.2365   1
   7   2   7 383.555 25.0590   3
   7   2   7 480.784 25.7240   5
   7   2   8 162.532 21.6274   3
   7   2   8 187.981 22.3163   5
  -7  -2  -8 177.965 17.3308   1
  -7  -2  -9 463.793 24.6881   1
  -7  -2 -10 39.7528 14.1321   1
  -7  -2 -11 92.8402 17.7679   1
  -7  -2 -12 24.7963 15.6948   1
   7   3  -5-64.5236 32.9278   4
   7   3  -4 86.0733 27.1037   4
   7   3  -2 85.6904 24.7825   4
   7   3  -1 29.8938 20.7993   4
   7   3   0 187.647 23.4720   4
   7   3   1 0.14797 17.7424   4
   7   3   2 411.697 23.6181   4
   7   3   3 1033.59 30.9054   4
   7   3   4 214.427 19.6582   4
   7   3   5 5946.59 64.6386   4
  -7  -3  -5 6149.19 62.9932   1
   7   3   6 966.266 28.8942   4
  -7  -3  -6 1023.84 28.7631   1
   7   3   6 950.901 31.2468   3
  -7  -3  -7 381.655 20.8715   1
   7   3   7 343.602 21.6900   4
   7   3   7 285.592 22.1562   3
  -7  -3  -8 576.053 26.3414   1
   7   3   8 481.761 25.9849   3
  -7  -3  -9 626.325 28.0483   1
  -7  -3 -10 3.45046 14.5074   1
  -7  -3 -11 45.5616 14.7533   1
  -7  -3 -12 171.611 23.9567   1
   7   4  -3 152.842 29.1661   4
[truncated: 260,543 more chars]
