# Supplementary material for: Crystal structures of three N-acyl­hydrazone isomers
Source: Acta Crystallogr E Crystallogr Commun. 2021 Jul 9;77(Pt 8):780–4. doi: 10.1107/S2056989021006885 (PMC8340974; doi:10.1107/S2056989021006885)
Supplement: Supplementary file 2 [file e-77-00780-Isup2.hkl]

data_I                                                                          
_shelx_title ' GSH22 P-1'                                                       
_shelx_refln_list_code          4                                               
_shelx_F_calc_maximum      193.42                                               
_exptl_crystal_F_000       396.00                                               
_reflns_d_resolution_high  0.8001                                               
                                                                                
loop_                                                                           
 _space_group_symop_operation_xyz                                               
 'x, y, z'                                                                      
 '-x, -y, -z'                                                                   
                                                                                
_cell_length_a     7.7426                                                       
_cell_length_b    10.4290                                                       
_cell_length_c    10.9340                                                       
_cell_angle_alpha  85.510                                                       
_cell_angle_beta   76.920                                                       
_cell_angle_gamma  81.040                                                       
                                                                                
_shelx_F_squared_multiplier     1.000                                           
                                                                                
loop_                                                                           
 _refln_index_h                                                                 
 _refln_index_k                                                                 
 _refln_index_l                                                                 
 _refln_F_squared_calc                                                          
 _refln_F_squared_meas                                                          
 _refln_F_squared_sigma                                                         
 _refln_observed_status                                                         
   2   0   0       1078.45       1143.16         6.48 o                         
   3   0   0        741.97        707.55         4.68 o                         
   4   0   0          2.95          3.62         0.99 o                         
   5   0   0         86.59         90.81         3.03 o                         
   6   0   0         55.09         51.23         3.54 o                         
   7   0   0         43.51         39.16         3.44 o                         
   8   0   0          1.13          4.63         2.35 o                         
   9   0   0         11.43         11.98         4.30 o                         
  -9   1   0          0.56         17.24         4.78 o                         
  -8   1   0        139.48        153.61         9.76 o                         
  -7   1   0        137.32        150.33         6.01 o                         
  -6   1   0        120.75        112.99         4.08 o                         
  -5   1   0       1015.93       1004.14         8.43 o                         
  -4   1   0        754.83        755.68         9.43 o                         
  -3   1   0       2465.13       2644.73        22.07 o                         
  -2   1   0        282.09        311.17         3.64 o                         
  -1   1   0       4925.10       5116.67        66.09 o                         
   1   1   0        479.84        497.77         6.00 o                         
   2   1   0        733.87        726.18         4.41 o                         
   3   1   0        246.61        258.55         4.33 o                         
   4   1   0         20.72         17.13         1.33 o                         
   5   1   0        571.21        579.51         6.17 o                         
   6   1   0          3.11          0.14         1.93 o                         
   7   1   0         55.52         51.50         3.81 o                         
   8   1   0        149.81        151.26         6.62 o                         
   9   1   0         63.61         67.00         7.26 o                         
  -9   2   0         20.94         31.05         5.32 o                         
  -8   2   0          4.17         22.09         4.67 o                         
  -7   2   0          5.03          1.95         1.82 o                         
  -6   2   0         57.11         63.75         3.47 o                         
  -5   2   0         75.62         67.96         3.10 o                         
  -4   2   0        288.76        317.71         5.27 o                         
  -3   2   0       2468.45       2564.70        22.52 o                         
  -2   2   0        438.39        408.19         4.41 o                         
  -1   2   0       2798.82       2769.68        10.59 o                         
   0   2   0       2061.04       2212.98        25.54 o                         
   1   2   0       2543.75       2604.13        11.62 o                         
   2   2   0        346.98        354.51         7.25 o                         
   3   2   0        532.12        518.96         4.15 o                         
   4   2   0        437.79        462.93         4.74 o                         
   5   2   0          5.35          3.84         1.22 o                         
   6   2   0        400.48        394.76         7.03 o                         
   7   2   0        291.68        279.43         8.13 o                         
   8   2   0          1.59          2.74         3.13 o                         
   9   2   0          7.95          9.87         3.67 o                         
  -8   3   0        120.42        140.26         6.80 o                         
  -7   3   0        177.88        200.37         7.46 o                         
  -6   3   0        107.28         81.73         3.64 o                         
  -5   3   0        195.25        198.78         4.89 o                         
  -4   3   0        411.45        412.70         6.18 o                         
  -3   3   0        545.93        552.42         7.50 o                         
  -2   3   0        337.90        343.28         4.33 o                         
  -1   3   0        337.42        332.47         4.32 o                         
   0   3   0        461.38        509.78         5.56 o                         
   1   3   0         10.74         14.25         1.71 o                         
   2   3   0        629.43        658.85        10.76 o                         
   3   3   0         52.49         62.15         2.76 o                         
   4   3   0        382.59        440.32         5.26 o                         
   5   3   0        545.08        545.67        10.58 o                         
   6   3   0        101.76        105.70         3.95 o                         
   7   3   0        145.03        144.28         4.93 o                         
   8   3   0         66.54         75.22         5.05 o                         
   9   3   0          0.01          4.09         3.84 o                         
  -8   4   0          1.70         11.72         5.50 o                         
  -7   4   0        112.18         97.65         4.46 o                         
  -6   4   0          1.52          2.59         2.41 o                         
  -5   4   0         13.55         15.58         1.99 o                         
  -4   4   0         64.19         65.63         2.94 o                         
  -3   4   0        153.30        172.88         3.78 o                         
  -2   4   0          0.39          0.65         2.17 o                         
  -1   4   0         40.35         39.44         2.47 o                         
   0   4   0        813.25        831.96         8.20 o                         
   1   4   0         45.00         40.19         2.39 o                         
   2   4   0         37.10         33.39         2.43 o                         
   3   4   0       1243.12       1380.97        12.08 o                         
   4   4   0          1.97          0.18         1.42 o                         
   5   4   0         24.74         22.48         2.10 o                         
   6   4   0          0.19         -0.22         1.65 o                         
   7   4   0         13.71         12.39         2.17 o                         
   8   4   0         20.51         22.42         2.73 o                         
   9   4   0         13.57         22.50         4.68 o                         
  -8   5   0         38.13         27.06         6.54 o                         
  -7   5   0         84.18         78.39         7.83 o                         
  -6   5   0          0.12          2.83         2.63 o                         
  -5   5   0          8.12          8.39         4.71 o                         
  -4   5   0         19.91         14.26         2.56 o                         
  -3   5   0         75.93         78.12         5.92 o                         
  -2   5   0         68.88         71.05         2.84 o                         
  -1   5   0         51.89         50.15         2.48 o                         
   0   5   0        441.52        529.70         7.37 o                         
   1   5   0       3853.57       4024.48        22.25 o                         
   2   5   0        418.78        421.94         7.49 o                         
   3   5   0        136.09        138.06         4.11 o                         
   4   5   0        145.13        143.21         4.69 o                         
   5   5   0        161.33        158.88         5.46 o                         
   6   5   0          1.85          1.77         2.40 o                         
   7   5   0        265.24        246.36         9.56 o                         
   8   5   0         30.76         30.38         3.05 o                         
   9   5   0          1.24          5.86         7.90 o                         
  -7   6   0         44.04         36.47         6.05 o                         
  -6   6   0         75.01         78.55         6.85 o                         
  -5   6   0         42.55         40.39         3.79 o                         
  -4   6   0         59.96         59.34         6.10 o                         
  -3   6   0        539.25        524.53         9.81 o                         
  -2   6   0        140.52        147.21         7.43 o                         
  -1   6   0         36.25         30.94         3.49 o                         
   0   6   0       1158.81       1172.04        20.91 o                         
   1   6   0         83.50         84.21         3.78 o                         
   2   6   0         87.65         76.96         3.91 o                         
   3   6   0         20.73         16.01         1.64 o                         
   4   6   0          6.11          3.57         1.43 o                         
   5   6   0          0.06         -1.07         2.02 o                         
   6   6   0         50.05         50.57         3.84 o                         
   7   6   0          1.31          2.60         2.03 o                         
   8   6   0         24.90         17.86         3.52 o                         
  -7   7   0         59.29         58.20         7.66 o                         
  -6   7   0         11.31          7.42         4.32 o                         
  -5   7   0         23.41         25.45         3.66 o                         
  -4   7   0          0.30          1.44         2.36 o                         
  -3   7   0       1209.43       1216.54        22.35 o                         
  -2   7   0        346.88        344.25        11.72 o                         
  -1   7   0        324.48        330.92        11.37 o                         
   0   7   0         92.55         98.96         4.25 o                         
   1   7   0        304.37        310.39         7.17 o                         
   2   7   0        535.98        533.37         9.76 o                         
   3   7   0        122.76        121.24         5.33 o                         
   4   7   0        662.96        691.37        17.13 o                         
   5   7   0         29.11         21.36         4.84 o                         
   6   7   0          6.53          7.16         4.62 o                         
   7   7   0         17.12         18.85         3.52 o                         
   8   7   0         57.88         49.82         4.93 o                         
  -6   8   0        253.43        252.09        13.23 o                         
  -5   8   0          2.58          1.85         3.82 o                         
  -4   8   0          1.74          1.52         2.81 o                         
  -3   8   0        137.03        148.16         8.99 o                         
  -2   8   0        326.03        320.10        12.59 o                         
  -1   8   0        285.82        294.57        11.76 o                         
   0   8   0        262.51        263.92         6.99 o                         
   1   8   0         33.23         26.98         3.12 o                         
   2   8   0         77.61         78.47         4.74 o                         
   3   8   0          1.58         -1.16         2.89 o                         
   4   8   0        176.17        173.96         9.68 o                         
   5   8   0         22.24         21.73         4.78 o                         
   6   8   0         79.42         83.12         8.07 o                         
   7   8   0          5.46         -2.13         5.02 o                         
   8   8   0         22.35         34.79         4.84 o                         
  -5   9   0         22.36         18.59         8.35 o                         
  -4   9   0          4.33          2.80         3.15 o                         
  -3   9   0          0.17         -5.02         5.02 o                         
  -2   9   0         74.13         85.74         7.70 o                         
  -1   9   0         23.36         24.94         5.08 o                         
   0   9   0        111.35        103.02         8.13 o                         
   1   9   0        261.20        257.41         7.61 o                         
   2   9   0          1.02          4.85         3.02 o                         
   3   9   0        246.60        239.49         8.17 o                         
   4   9   0         18.84         19.94         5.30 o                         
   5   9   0        137.13        134.51         9.46 o                         
   6   9   0          0.79          8.96         5.11 o                         
   7   9   0         42.51         43.02         7.14 o                         
  -4  10   0          5.09          0.29         3.26 o                         
  -3  10   0         45.52         61.85         7.93 o                         
  -2  10   0         17.04         17.81         5.25 o                         
  -1  10   0          1.41          9.59         4.88 o                         
   0  10   0        114.42        103.30         8.64 o                         
   1  10   0        155.45        161.32        10.45 o                         
   2  10   0         89.84         91.59         5.56 o                         
   3  10   0          1.72          2.55         3.64 o                         
   4  10   0         15.86         20.94         5.60 o                         
   5  10   0         31.73         24.52         5.54 o                         
   6  10   0          3.65         13.18         6.11 o                         
  -3  11   0          1.41         -3.94         5.59 o                         
  -2  11   0         11.90         14.00         5.62 o                         
  -1  11   0          6.10          3.77         5.18 o                         
   0  11   0        146.89        134.69        10.25 o                         
   1  11   0         47.46         48.45         7.25 o                         
   2  11   0          2.09          8.45         5.06 o                         
   3  11   0         12.96         11.51         3.74 o                         
   4  11   0         19.27         23.59         5.87 o                         
   5  11   0         10.57          1.80         5.01 o                         
   6  11   0         13.97         25.40         7.32 o                         
  -2  12   0          6.44         21.59         7.09 o                         
  -1  12   0          6.26          1.81         5.46 o                         
   0  12   0         40.69         47.02         7.72 o                         
   1  12   0          2.72         -4.39         6.01 o                         
   2  12   0          0.14         -2.49         5.43 o                         
   3  12   0          2.26         10.55         4.08 o                         
   4  12   0          8.14          3.04         5.47 o                         
  -4 -12   1          0.00          0.75         8.87 o                         
  -3 -12   1          0.36         -6.41         6.41 o                         
  -2 -12   1          7.40          3.81         4.80 o                         
  -1 -12   1          0.29          2.98         5.76 o                         
   0 -12   1          8.94          3.82         5.21 o                         
   1 -12   1         19.29         27.91         7.15 o                         
   2 -12   1         35.97         39.02         7.14 o                         
  -5 -11   1         10.32         15.12         5.94 o                         
  -4 -11   1          3.12          8.52         3.43 o                         
  -3 -11   1          4.93          2.99         3.88 o                         
  -2 -11   1         58.95         49.03         7.19 o                         
  -1 -11   1          0.30          6.61         5.36 o                         
   0 -11   1        147.92        143.41        10.53 o                         
   1 -11   1          1.38          2.64         4.57 o                         
   2 -11   1          0.23          4.95         4.74 o                         
   3 -11   1         25.22         28.50         6.54 o                         
  -6 -10   1          0.47         -2.05         5.10 o                         
  -5 -10   1          0.00          6.15         5.23 o                         
  -4 -10   1          1.96          0.30         3.27 o                         
  -3 -10   1         48.02         37.60         4.28 o                         
  -2 -10   1        265.69        275.05         8.73 o                         
  -1 -10   1          8.94         12.86         5.12 o                         
   0 -10   1         15.29         18.58         5.63 o                         
   1 -10   1        266.19        271.42        12.86 o                         
   2 -10   1         12.74         19.04         5.51 o                         
   3 -10   1          3.83         -4.21         5.15 o                         
   4 -10   1         66.52         77.01        10.57 o                         
  -7  -9   1          8.65         16.49         6.28 o                         
  -6  -9   1         26.17         24.33         5.64 o                         
  -5  -9   1         52.55         52.02         6.90 o                         
  -4  -9   1         22.41         20.53         5.09 o                         
  -3  -9   1       1042.11       1071.86        16.15 o                         
  -2  -9   1          0.41          2.11         4.00 o                         
  -1  -9   1          4.52          2.50         2.66 o                         
   0  -9   1         38.28         42.56         6.19 o                         
   1  -9   1          0.68          0.66         4.18 o                         
   2  -9   1          7.04          6.47         4.07 o                         
   3  -9   1         19.29         17.25         5.16 o                         
   4  -9   1         40.09         27.38         3.97 o                         
   5  -9   1         13.29         14.33         5.40 o                         
  -7  -8   1         39.23         31.07         4.28 o                         
  -6  -8   1         58.92         49.61         6.78 o                         
  -5  -8   1         95.56         96.52         8.00 o                         
  -4  -8   1          2.38          1.55         3.24 o                         
  -3  -8   1         16.54         20.84         3.30 o                         
  -2  -8   1        542.88        530.30        10.53 o                         
  -1  -8   1        109.90        101.93         4.85 o                         
   0  -8   1          1.06         -1.14         3.55 o                         
   1  -8   1        196.55        196.44         9.81 o                         
   2  -8   1        349.75        364.06        13.12 o                         
   3  -8   1         13.77          6.95         3.88 o                         
   4  -8   1          2.83          2.52         3.04 o                         
   5  -8   1        130.34        114.31         9.07 o                         
   6  -8   1          7.89         16.92         5.67 o                         
  -8  -7   1          4.57          0.79         3.08 o                         
  -7  -7   1         11.53         10.56         3.15 o                         
  -6  -7   1        245.36        229.92        11.68 o                         
  -5  -7   1         19.34         15.09         4.67 o                         
  -4  -7   1         13.99         16.63         2.93 o                         
  -3  -7   1        557.94        579.07        14.68 o                         
  -2  -7   1        157.39        169.95         7.46 o                         
  -1  -7   1        195.72        211.88         6.10 o                         
   0  -7   1        135.46        142.27         4.85 o                         
   1  -7   1          0.80          0.07         3.50 o                         
   2  -7   1          1.59          3.17         3.44 o                         
   3  -7   1        330.32        341.44        11.92 o                         
   4  -7   1        303.92        308.27        11.28 o                         
   5  -7   1          0.15         -2.46         2.77 o                         
   6  -7   1          3.64          3.90         4.22 o                         
   7  -7   1          0.45          5.11         5.23 o                         
  -8  -6   1          8.49          6.86         2.95 o                         
  -7  -6   1         32.43         34.13         3.91 o                         
  -6  -6   1          2.11          3.20         2.17 o                         
  -5  -6   1         40.63         36.82         5.03 o                         
  -4  -6   1         71.56         65.54         3.84 o                         
  -3  -6   1         19.30         16.64         3.73 o                         
  -2  -6   1        197.44        190.76         6.03 o                         
  -1  -6   1         26.82         19.48         2.44 o                         
   0  -6   1        679.59        717.89         9.24 o                         
   1  -6   1        111.45        136.10         4.03 o                         
   2  -6   1        160.98        154.28         7.51 o                         
   3  -6   1         36.52         42.37         4.84 o                         
   4  -6   1          5.13          3.95         2.49 o                         
   5  -6   1         72.53         69.09         4.60 o                         
   6  -6   1         10.03          2.04         4.33 o                         
   7  -6   1         10.58         11.72         4.71 o                         
  -8  -5   1          7.93          5.61         2.45 o                         
  -7  -5   1         70.77         68.08         3.88 o                         
  -6  -5   1        330.17        328.29        10.67 o                         
  -5  -5   1         63.64         61.74         3.67 o                         
  -4  -5   1          0.51         -0.38         1.93 o                         
  -3  -5   1        157.53        160.39         4.32 o                         
  -2  -5   1         35.39         37.51         1.80 o                         
  -1  -5   1         39.66         43.58         2.72 o                         
   0  -5   1         86.63         88.12         3.20 o                         
   1  -5   1          0.17          0.47         1.28 o                         
   2  -5   1        202.04        214.36         7.73 o                         
   3  -5   1          2.05          2.98         1.37 o                         
   4  -5   1          5.16          5.33         1.43 o                         
   5  -5   1        394.63        375.22         6.91 o                         
   6  -5   1        126.41        132.71         5.81 o                         
   7  -5   1          0.78          4.88         5.99 o                         
   8  -5   1         17.40         16.62         5.97 o                         
  -9  -4   1          4.39          9.06         7.44 o                         
  -8  -4   1         25.04         25.95         3.47 o                         
  -7  -4   1         24.96         26.65         2.83 o                         
  -6  -4   1         24.32         22.88         2.55 o                         
  -5  -4   1          0.04         -1.07         1.60 o                         
  -4  -4   1        333.37        328.49         5.18 o                         
  -3  -4   1        117.81        152.01         3.35 o                         
  -2  -4   1       1251.99       1241.47         9.43 o                         
  -1  -4   1        105.51         95.02         3.27 o                         
   0  -4   1        479.42        497.28         7.78 o                         
   1  -4   1         88.57         66.33         3.72 o                         
   2  -4   1          0.61          1.82         0.76 o                         
   3  -4   1        482.99        485.97         9.02 o                         
   4  -4   1        178.81        176.16         4.27 o                         
   5  -4   1         34.51         28.24         2.33 o                         
   6  -4   1          1.40          0.87         1.45 o                         
   7  -4   1          4.98          0.98         2.02 o                         
   8  -4   1         62.53         63.23         8.08 o                         
  -9  -3   1         55.37         69.36        10.46 o                         
  -8  -3   1          9.89          7.10         2.59 o                         
  -7  -3   1         76.91         83.96         5.49 o                         
  -6  -3   1        482.29        487.80         9.20 o                         
  -5  -3   1        350.30        342.10         6.25 o                         
  -4  -3   1          2.36          0.35         0.98 o                         
  -3  -3   1        125.01        116.59         2.78 o                         
  -2  -3   1        238.39        251.42         3.55 o                         
  -1  -3   1         38.61         45.37         2.36 o                         
   0  -3   1        482.72        465.06         5.31 o                         
   1  -3   1       1877.73       2012.23        20.13 o                         
   2  -3   1         30.69         42.76         1.97 o                         
   3  -3   1       2817.16       2876.55        16.37 o                         
   4  -3   1         52.00         49.29         2.36 o                         
   5  -3   1        788.08        774.10         9.20 o                         
   6  -3   1        236.61        249.10         6.12 o                         
   7  -3   1        123.33        123.83        12.85 o                         
   8  -3   1        101.06         95.41         5.79 o                         
  -9  -2   1          0.48          4.44         9.92 o                         
  -8  -2   1          0.53         -1.57         3.63 o                         
  -7  -2   1          2.92          4.38         2.15 o                         
  -6  -2   1        520.02        503.34        11.53 o                         
  -5  -2   1        198.33        195.26         4.74 o                         
  -4  -2   1        556.31        512.54         4.74 o                         
  -3  -2   1         13.88         16.09         1.06 o                         
  -2  -2   1       4536.23       4476.99        13.48 o                         
  -1  -2   1       9586.74       9767.05        89.96 o                         
   0  -2   1       7272.75       7626.38       123.90 o                         
   1  -2   1       4444.12       4469.35        20.47 o                         
   2  -2   1        278.66        276.11         3.56 o                         
   3  -2   1          4.55          3.16         0.94 o                         
   4  -2   1        106.83         82.95         2.80 o                         
   5  -2   1        489.78        485.74         9.90 o                         
   6  -2   1          7.50          4.36         1.74 o                         
   7  -2   1          6.60          9.00         2.59 o                         
   8  -2   1         18.86         22.72         4.26 o                         
   9  -2   1          0.02         -3.32         3.32 o                         
  -9  -1   1        143.47        164.42         7.92 o                         
  -8  -1   1          0.41          0.63         5.11 o                         
  -7  -1   1          4.41          6.68         2.32 o                         
  -6  -1   1        254.04        242.56         7.10 o                         
  -5  -1   1         90.55         96.31         4.23 o                         
  -4  -1   1        523.56        557.17         6.09 o                         
  -3  -1   1         26.74         23.60         0.90 o                         
  -2  -1   1          1.02          1.69         0.71 o                         
  -1  -1   1         12.40         12.22         0.83 o                         
   0  -1   1        307.83        316.78         4.62 o                         
   1  -1   1       1226.37       1246.80         9.21 o                         
   2  -1   1         36.14         46.36         1.37 o                         
   3  -1   1       2054.05       2074.39        14.45 o                         
   4  -1   1         66.66         63.49         2.42 o                         
   5  -1   1        399.06        357.43         5.11 o                         
   6  -1   1        776.93        767.63         8.23 o                         
   7  -1   1          5.13          2.82         4.40 o                         
   8  -1   1         14.00         15.50         4.36 o                         
   9  -1   1          1.58          0.84         3.04 o                         
  -9   0   1          8.64         17.16         4.64 o                         
  -8   0   1          0.33         12.85         4.84 o                         
  -7   0   1         57.10         53.17         3.89 o                         
  -6   0   1         54.54         48.76         3.52 o                         
  -5   0   1        107.83        108.59         6.22 o                         
  -4   0   1       1014.76       1043.32        25.63 o                         
  -3   0   1          0.34          0.89         0.86 o                         
  -2   0   1       3546.47       3568.81        24.45 o                         
  -1   0   1        448.03        478.10         6.33 o                         
   1   0   1        588.31        609.31         6.26 o                         
   2   0   1       2497.65       2373.73        10.90 o                         
   3   0   1        114.18        111.27         2.10 o                         
   4   0   1        178.90        167.99         2.71 o                         
   5   0   1        110.79        112.97         2.59 o                         
   6   0   1        538.17        545.17         9.55 o                         
   7   0   1          1.32          1.12         1.86 o                         
   8   0   1         18.65         16.56         3.87 o                         
   9   0   1         26.46         47.66         6.54 o                         
  -9   1   1         60.23         75.67         7.71 o                         
  -8   1   1          2.07         13.37         6.87 o                         
  -7   1   1        104.58        116.66         5.55 o                         
  -6   1   1         20.73         29.10         4.79 o                         
  -5   1   1        344.92        336.13         6.14 o                         
  -4   1   1          7.50          7.55         1.07 o                         
  -3   1   1        427.26        414.92         5.24 o                         
  -2   1   1       5344.53       5184.60        18.07 o                         
  -1   1   1          9.50         13.78         0.86 o                         
   1   1   1       2052.16       2139.01         8.72 o                         
   2   1   1        500.37        473.54        11.30 o                         
   3   1   1         28.58         40.26         2.15 o                         
   4   1   1          0.29          0.22         1.00 o                         
   5   1   1        397.44        420.23         5.26 o                         
   6   1   1        676.44        666.22         7.28 o                         
   7   1   1          0.03          2.29         1.96 o                         
   8   1   1         40.18         26.27         4.79 o                         
   9   1   1          1.05          0.61         3.55 o                         
  -8   2   1          2.75          8.33         6.66 o                         
  -7   2   1          5.47          6.13         4.15 o                         
  -6   2   1          3.62          5.57         1.77 o                         
  -5   2   1        350.25        323.77         6.11 o                         
  -4   2   1          9.95          8.41         1.47 o                         
  -3   2   1       2053.72       2158.30        12.04 o                         
  -2   2   1       1830.24       1833.74        11.79 o                         
  -1   2   1        387.29        400.95         7.09 o                         
   0   2   1         38.59         26.71         2.10 o                         
   1   2   1         55.85         51.31         2.22 o                         
   2   2   1        873.10       1011.37        22.56 o                         
   3   2   1         45.46         42.00         3.30 o                         
   4   2   1         23.12         21.29         1.58 o                         
   5   2   1         13.47          8.87         1.28 o                         
   6   2   1          6.13          5.64         1.45 o                         
   7   2   1          8.59          9.84         1.98 o                         
   8   2   1        213.70        211.86        11.30 o                         
   9   2   1          1.98          1.88         3.34 o                         
  -8   3   1          9.66          4.99         4.63 o                         
  -7   3   1         80.36         83.85         6.83 o                         
  -6   3   1         86.52         74.82         3.58 o                         
  -5   3   1         41.14         36.29         2.75 o                         
  -4   3   1          3.18          3.58         1.66 o                         
  -3   3   1          4.35          3.92         1.50 o                         
  -2   3   1       1528.21       1567.56        11.94 o                         
  -1   3   1       1098.79       1112.53        13.45 o                         
   0   3   1       2760.38       2833.78        14.89 o                         
   1   3   1         52.39         65.79         2.55 o                         
   2   3   1          0.99          1.98         1.48 o                         
   3   3   1       2542.41       2636.96        23.53 o                         
   4   3   1        153.40        150.32         4.44 o                         
   5   3   1        473.86        462.39         5.80 o                         
   6   3   1        152.91        140.64         3.66 o                         
   7   3   1         14.34          9.06         1.99 o                         
   8   3   1         26.47         24.99         3.44 o                         
   9   3   1          8.64          3.24         3.36 o                         
  -8   4   1        110.51        143.86        10.50 o                         
  -7   4   1          0.12          5.56         3.08 o                         
  -6   4   1         37.85         50.05         4.05 o                         
  -5   4   1        377.73        350.19        20.48 o                         
  -4   4   1         41.63         34.58         6.54 o                         
  -3   4   1        747.53        701.37        18.95 o                         
  -2   4   1       3748.10       3653.55        29.01 o                         
  -1   4   1          0.20          7.10         2.12 o                         
   0   4   1        301.18        310.78         5.25 o                         
   1   4   1        138.45        125.90         3.70 o                         
   2   4   1        213.68        233.37         5.16 o                         
   3   4   1          0.16          0.51         2.73 o                         
   4   4   1          2.50          0.30         2.55 o                         
   5   4   1        202.78        192.30         5.86 o                         
   6   4   1          4.03          3.30         1.66 o                         
   7   4   1        185.54        174.32         5.41 o                         
   8   4   1         30.69         34.80         3.06 o                         
   9   4   1          1.45         -2.12         4.00 o                         
  -7   5   1        149.86        152.56         7.10 o                         
  -6   5   1          2.50         -0.94         2.63 o                         
  -5   5   1        105.14         93.11         4.76 o                         
  -4   5   1        118.91        115.21         4.96 o                         
  -3   5   1        234.64        221.53         5.98 o                         
  -2   5   1        427.92        422.87        11.49 o                         
  -1   5   1        840.50        853.50         9.46 o                         
   0   5   1        863.30        862.89         9.57 o                         
   1   5   1        559.27        568.57         8.19 o                         
   2   5   1        125.74        129.37         4.35 o                         
   3   5   1       1104.34       1092.61        24.59 o                         
   4   5   1          1.61         -1.12         2.94 o                         
   5   5   1        244.20        248.76         6.75 o                         
   6   5   1        225.10        220.83         9.28 o                         
   7   5   1          6.43          3.10         2.04 o                         
   8   5   1         32.83         34.71         3.18 o                         
   9   5   1          1.87         -3.21         3.21 o                         
  -7   6   1         47.49         46.56         7.01 o                         
  -6   6   1         22.33         25.35         3.74 o                         
  -5   6   1        222.36        223.58         8.17 o                         
  -4   6   1        148.07        137.83         5.65 o                         
  -3   6   1         34.10         33.79         5.10 o                         
  -2   6   1        422.27        416.72        10.07 o                         
  -1   6   1        784.67        776.82        13.77 o                         
   0   6   1         60.92         78.12         3.58 o                         
   1   6   1         77.11         97.91         4.05 o                         
   2   6   1         35.58         37.10         3.00 o                         
   3   6   1         12.59          9.44         2.42 o                         
   4   6   1          1.43          0.38         3.31 o                         
   5   6   1          7.59          6.15         2.03 o                         
   6   6   1         34.95         33.16         3.32 o                         
   7   6   1        161.29        150.00         9.90 o                         
   8   6   1         25.23         30.05         3.02 o                         
   9   6   1         17.70         16.37         9.24 o                         
  -6   7   1         75.57         77.40         8.10 o                         
  -5   7   1         43.69         40.56         5.00 o                         
  -4   7   1         47.31         45.57         3.87 o                         
  -3   7   1        201.47        200.33         6.76 o                         
  -2   7   1        316.03        312.12        11.55 o                         
  -1   7   1        108.77        100.86         4.33 o                         
   0   7   1        103.72         90.76         4.10 o                         
   1   7   1        180.04        202.97         6.05 o                         
   2   7   1         33.96         33.73         3.30 o                         
   3   7   1         77.49         80.49         4.50 o                         
   4   7   1          0.14          0.21         3.69 o                         
   5   7   1        204.43        215.23        10.65 o                         
   6   7   1        244.32        228.20        11.36 o                         
   7   7   1          1.75          5.74         2.98 o                         
   8   7   1         18.29         21.06         3.89 o                         
  -6   8   1          0.54         -3.51         5.61 o                         
  -5   8   1          1.02         -3.04         4.90 o                         
  -4   8   1        116.29        118.16         6.13 o                         
  -3   8   1         29.36         32.77         3.61 o                         
  -2   8   1        108.06        100.65         7.59 o                         
  -1   8   1        407.81        414.49        13.88 o                         
   0   8   1         31.07         27.60         3.11 o                         
   1   8   1         13.80         12.80         2.74 o                         
   2   8   1         26.77         26.28         3.34 o                         
   3   8   1        187.09        183.49         6.73 o                         
   4   8   1        179.98        177.80         7.16 o                         
   5   8   1         21.95         18.53         5.22 o                         
   6   8   1         47.99         39.24         6.47 o                         
   7   8   1         32.51         39.27         6.88 o                         
   8   8   1          6.18         -1.14         3.35 o                         
  -5   9   1         21.15         29.14         6.83 o                         
  -4   9   1         32.69         35.22         6.96 o                         
  -3   9   1          4.62          6.44         3.09 o                         
  -2   9   1          1.82         -1.08         4.55 o                         
  -1   9   1        496.24        497.43        16.31 o                         
   0   9   1         55.53         55.93         6.84 o                         
   1   9   1        121.05        111.92         5.51 o                         
   2   9   1          4.05         -0.64         2.86 o                         
   3   9   1        179.22        179.45         7.13 o                         
   4   9   1         53.23         52.86         4.57 o                         
   5   9   1        227.91        241.64        12.30 o                         
   6   9   1         49.38         48.30         6.95 o                         
   7   9   1          9.82         11.31         5.58 o                         
  -4  10   1          3.69          0.87         4.96 o                         
  -3  10   1         24.87         27.72         7.19 o                         
  -2  10   1         59.59         71.42         7.85 o                         
  -1  10   1         67.97         57.37         7.07 o                         
   0  10   1         54.96         45.71         6.50 o                         
   1  10   1         45.22         44.89         4.29 o                         
   2  10   1         15.40         10.54         3.13 o                         
   3  10   1          0.19          3.70         3.16 o                         
   4  10   1         84.24         82.29         5.63 o                         
   5  10   1          5.52          5.33         4.63 o                         
   6  10   1         22.66         21.67         6.07 o                         
   7  10   1         61.65         73.14         8.70 o                         
  -3  11   1          3.96         11.67         5.85 o                         
  -2  11   1         22.50         15.00         5.85 o                         
  -1  11   1         10.25         22.65         6.09 o                         
   0  11   1         19.79         12.68         5.49 o                         
   1  11   1          0.00          3.32         5.08 o                         
   2  11   1         93.76         88.50         5.89 o                         
   3  11   1         43.82         46.47         4.84 o                         
   4  11   1          0.24         -3.54         3.54 o                         
   5  11   1         16.05         23.73         6.30 o                         
   6  11   1          9.54          5.39         5.15 o                         
  -2  12   1         10.47         11.89         5.61 o                         
  -1  12   1          3.26          5.95         5.25 o                         
   0  12   1         18.56         10.86         5.33 o                         
   1  12   1         15.20         19.20         5.97 o                         
   2  12   1          1.22          5.28         5.29 o                         
   3  12   1          3.30         -0.10         3.81 o                         
   4  12   1         25.45         25.25         4.61 o                         
   5  12   1         12.82         10.61         6.12 o                         
   1  13   1          0.80         -4.08         6.74 o                         
  -3 -12   2          3.27         -3.51         5.26 o                         
  -2 -12   2          1.05         -1.82         3.72 o                         
  -1 -12   2         16.85         19.14         4.81 o                         
   0 -12   2         18.86         22.33         4.75 o                         
   1 -12   2          0.66          2.75         8.38 o                         
   2 -12   2          1.02          7.10         3.87 o                         
  -5 -11   2         31.69         31.53         6.67 o                         
  -4 -11   2         26.36         25.67         3.94 o                         
  -3 -11   2         18.91         13.78         4.00 o                         
  -2 -11   2         53.53         62.18         5.39 o                         
  -1 -11   2          0.23         -2.51         5.29 o                         
   0 -11   2          0.18         -1.34         5.04 o                         
   1 -11   2         52.71         44.88         7.08 o                         
   2 -11   2          0.02         -2.58         4.70 o                         
   3 -11   2          0.91         11.55         5.36 o                         
  -6 -10   2          3.63         13.13         5.86 o                         
  -5 -10   2          6.87          4.21         4.55 o                         
  -4 -10   2         84.83         82.89         5.56 o                         
  -3 -10   2          9.41          9.48         3.09 o                         
  -2 -10   2         87.39         86.34         7.10 o                         
  -1 -10   2          3.22          4.59         4.86 o                         
   0 -10   2        202.88        198.51        11.25 o                         
   1 -10   2        124.06        125.43         9.44 o                         
   2 -10   2         84.53         80.30         7.96 o                         
   3 -10   2         24.45         29.28         6.03 o                         
   4 -10   2         18.42         19.73         5.47 o                         
  -7  -9   2          3.53         -2.65         6.50 o                         
  -6  -9   2          0.51          8.85         5.04 o                         
  -5  -9   2         32.52         26.10         5.48 o                         
  -4  -9   2        134.97        138.94         6.39 o                         
  -3  -9   2        241.50        251.09         8.41 o                         
  -2  -9   2          0.44         -0.42         3.62 o                         
  -1  -9   2         64.32         69.95         7.07 o                         
   0  -9   2        112.91        109.08         8.35 o                         
   1  -9   2         57.37         54.16         6.36 o                         
   2  -9   2          9.59         14.28         4.91 o                         
   3  -9   2         85.39         76.70         7.72 o                         
   4  -9   2         20.68         21.73         5.01 o                         
   5  -9   2         24.54         29.78         6.49 o                         
  -7  -8   2          0.30         -3.22         3.22 o                         
  -6  -8   2         32.32         37.55         6.31 o                         
  -5  -8   2         13.82         13.94         4.91 o                         
  -4  -8   2         62.56         63.87         5.89 o                         
  -3  -8   2         23.60         27.09         4.46 o                         
  -2  -8   2         37.14         35.38         3.59 o                         
  -1  -8   2        241.22        235.73         9.29 o                         
   0  -8   2         63.36         54.79         6.12 o                         
   1  -8   2         29.10         25.15         4.85 o                         
   2  -8   2          9.12         10.34         4.32 o                         
   3  -8   2        229.60        243.39        10.99 o                         
   4  -8   2         12.58         14.01         3.22 o                         
   5  -8   2         43.66         40.49         6.50 o                         
   6  -8   2         14.99         16.53         5.60 o                         
  -8  -7   2         53.68         46.92         6.97 o                         
  -7  -7   2         52.29         52.38         4.97 o                         
  -6  -7   2         33.49         33.21         4.03 o                         
  -5  -7   2         74.35         75.04         7.16 o                         
  -4  -7   2         66.18         63.50         4.14 o                         
  -3  -7   2         15.92         17.34         4.33 o                         
  -2  -7   2         64.30         59.22         3.24 o                         
  -1  -7   2        116.16        108.72         4.64 o                         
   0  -7   2          2.06          2.95         2.15 o                         
   1  -7   2        391.63        405.92        12.34 o                         
   2  -7   2         23.80         20.66         4.03 o                         
   3  -7   2        145.00        148.76         8.13 o                         
   4  -7   2          1.14          2.05         2.08 o                         
   5  -7   2          6.32          4.95         3.79 o                         
   6  -7   2         20.79         21.81         5.44 o                         
   7  -7   2         70.62         69.80         8.32 o                         
  -8  -6   2          0.05          7.30         4.45 o                         
  -7  -6   2         17.96         21.14         3.59 o                         
  -6  -6   2          6.56          6.41         3.14 o                         
  -5  -6   2         18.75         18.60         4.52 o                         
  -4  -6   2        229.72        225.79         6.59 o                         
  -3  -6   2        323.58        329.08         7.52 o                         
  -2  -6   2         48.02         47.85         3.27 o                         
  -1  -6   2        422.86        425.72         9.01 o                         
   0  -6   2        149.64        153.63         4.53 o                         
   1  -6   2         58.77         71.23         5.41 o                         
   2  -6   2        333.00        344.27        10.70 o                         
   3  -6   2          1.74          2.00         3.03 o                         
   4  -6   2        237.13        232.99         5.86 o                         
   5  -6   2         72.86         67.64         6.65 o                         
   6  -6   2          1.77         -0.75         4.20 o                         
   7  -6   2         20.88         21.30         5.60 o                         
  -8  -5   2         63.90         73.42        12.31 o                         
  -7  -5   2         55.81         54.64         8.68 o                         
  -6  -5   2         88.30         80.72         3.88 o                         
  -5  -5   2        223.66        217.32         5.42 o                         
  -4  -5   2          3.14          4.22         1.37 o                         
  -3  -5   2          9.60          7.29         1.88 o                         
  -2  -5   2         61.31         56.11         4.67 o                         
  -1  -5   2        138.19        132.91         3.53 o                         
   0  -5   2          0.34          0.01         1.44 o                         
   1  -5   2        246.04        245.22         4.53 o                         
   2  -5   2       1920.28       1911.60        21.67 o                         
   3  -5   2          3.20          3.36         1.19 o                         
   4  -5   2        299.61        279.76         4.71 o                         
   5  -5   2         58.94         64.92         5.61 o                         
   6  -5   2         54.50         36.07         5.55 o                         
   7  -5   2        103.77        103.71         8.82 o                         
   8  -5   2         87.05         98.60         9.51 o                         
  -8  -4   2          0.67          1.91         2.23 o                         
  -7  -4   2          2.62          3.35         2.61 o                         
  -6  -4   2        102.82        100.10         4.08 o                         
  -5  -4   2         62.11         54.59         2.93 o                         
  -4  -4   2        364.84        352.28         4.97 o                         
  -3  -4   2        868.96        880.90         7.96 o                         
  -2  -4   2        475.84        504.97         7.54 o                         
  -1  -4   2        664.09        638.41         6.61 o                         
   0  -4   2       1281.66       1256.62         8.53 o                         
   1  -4   2         60.79         61.69         1.45 o                         
   2  -4   2         14.51         12.99         1.21 o                         
   3  -4   2        311.31        301.06         4.25 o                         
   4  -4   2         31.80         28.95         1.74 o                         
   5  -4   2        121.80        115.72         3.89 o                         
   6  -4   2         10.12          6.51         2.14 o                         
   7  -4   2          1.45          2.64         4.13 o                         
   8  -4   2         48.84         45.79         4.30 o                         
  -8  -3   2        191.10        206.04        18.16 o                         
  -7  -3   2          1.53          5.89         2.41 o                         
  -6  -3   2          0.92          3.63         2.27 o                         
  -5  -3   2          0.06         -0.86         1.75 o                         
  -4  -3   2          0.38          0.09         1.06 o                         
  -3  -3   2        182.36        189.31         3.65 o                         
  -2  -3   2        658.29        669.55        10.80 o                         
  -1  -3   2        187.86        203.12         4.24 o                         
   0  -3   2         14.84         16.32         1.26 o                         
   1  -3   2        189.53        211.95         4.22 o                         
   2  -3   2        539.16        541.57        12.62 o                         
   3  -3   2         53.65         66.33         1.98 o                         
   4  -3   2        610.36        578.80         5.81 o                         
   5  -3   2        266.71        259.48         5.37 o                         
   6  -3   2        172.82        155.53         6.04 o                         
   7  -3   2         69.74         63.18         4.50 o                         
   8  -3   2         10.84         20.20         3.15 o                         
  -9  -2   2          6.26          0.00         3.57 o                         
  -8  -2   2          7.71          8.36         2.84 o                         
  -7  -2   2         46.44         49.81         3.99 o                         
  -6  -2   2        591.29        603.10        12.08 o                         
  -5  -2   2         22.72         26.11         2.69 o                         
  -4  -2   2         41.70         36.21         1.79 o                         
  -3  -2   2          0.24          2.26         0.95 o                         
  -2  -2   2        243.27        251.39         3.81 o                         
  -1  -2   2         40.85         50.02         2.21 o                         
   0  -2   2       2816.92       2944.27        30.07 o                         
   1  -2   2         53.78         53.21         2.01 o                         
   2  -2   2        696.31        724.95         5.71 o                         
   3  -2   2       1422.46       1403.32         9.67 o                         
   4  -2   2        423.98        419.53         4.60 o                         
   5  -2   2         18.91         19.86         1.92 o                         
   6  -2   2         92.96         85.31         3.72 o                         
   7  -2   2          0.34         -2.20         2.20 o                         
   8  -2   2         82.92         84.33         5.43 o                         
   9  -2   2         62.80         90.89         8.27 o                         
  -8  -1   2         16.11         20.27         5.53 o                         
  -7  -1   2         13.40         16.52         2.88 o                         
  -6  -1   2        320.44        313.57         8.19 o                         
  -5  -1   2         92.26         94.19         4.29 o                         
  -4  -1   2         22.59         23.04         2.19 o                         
  -3  -1   2         77.92         71.65         2.09 o                         
  -2  -1   2          1.47         -0.43         1.04 o                         
  -1  -1   2       1114.65       1111.20         7.76 o                         
   0  -1   2        137.80        151.22         4.11 o                         
   1  -1   2         28.55         36.25         2.46 o                         
   2  -1   2         64.43         71.36         2.23 o                         
   3  -1   2       1384.39       1364.23         8.40 o                         
   4  -1   2       1090.06       1070.94         8.27 o                         
   5  -1   2          9.96         11.19         1.41 o                         
   6  -1   2        279.15        258.75         5.96 o                         
   7  -1   2        162.57        161.97        10.19 o                         
   8  -1   2         11.28          5.16         2.80 o                         
   9  -1   2          3.80          3.74         3.32 o                         
  -8   0   2          0.24          6.23         4.02 o                         
  -7   0   2         20.21         20.67         4.53 o                         
  -6   0   2        218.36        201.87         6.69 o                         
  -5   0   2         16.84         20.40         2.51 o                         
  -4   0   2        372.19        342.53        11.14 o                         
  -3   0   2        254.22        250.42         3.96 o                         
  -2   0   2       1715.98       1681.34        18.56 o                         
  -1   0   2         23.26         26.88         1.49 o                         
   0   0   2        611.14        641.73         7.42 o                         
   1   0   2       1782.75       1768.20         8.25 o                         
   2   0   2        258.51        247.36         4.29 o                         
   3   0   2        391.07        394.23         2.96 o                         
   4   0   2         96.70        111.49         2.41 o                         
   5   0   2          0.78          2.29         1.12 o                         
   6   0   2        115.11        107.39         3.97 o                         
   7   0   2         15.95          9.79         3.20 o                         
   8   0   2         38.90         40.37         5.80 o                         
   9   0   2        171.96        174.93        11.11 o                         
  -8   1   2         18.81         32.47         5.57 o                         
  -7   1   2          1.87         -0.03         3.03 o                         
  -6   1   2         20.31         16.33         3.09 o                         
  -5   1   2        113.90        121.00         4.89 o                         
  -4   1   2        140.34        161.33         4.92 o                         
  -3   1   2         72.77         69.74         1.95 o                         
  -2   1   2        232.21        263.81         3.39 o                         
  -1   1   2          5.51          5.99         1.12 o                         
   0   1   2        502.97        438.18         4.25 o                         
   1   1   2      16979.93      16408.29        40.83 o                         
   2   1   2        513.99        521.70         3.71 o                         
   3   1   2       2392.88       2430.01         7.47 o                         
   4   1   2       1145.38       1120.54         7.43 o                         
   5   1   2         59.07         63.57         2.49 o                         
   6   1   2        712.76        704.69         7.38 o                         
   7   1   2         12.03         11.04         3.27 o                         
   8   1   2          0.06          1.69         3.22 o                         
  -8   2   2          0.05         -1.82         4.50 o                         
  -7   2   2        223.08        219.62        11.04 o                         
  -6   2   2         52.39         58.04         5.63 o                         
  -5   2   2          5.78          8.12         2.32 o                         
  -4   2   2       1028.61        955.25        11.58 o                         
  -3   2   2        861.48        895.26         9.82 o                         
  -2   2   2       4129.62       4222.25        28.27 o                         
  -1   2   2       6225.88       6210.35        43.77 o                         
   0   2   2       1291.12       1205.33        29.58 o                         
   1   2   2        217.44        232.57         2.61 o                         
   2   2   2        232.40        247.01         3.32 o                         
   3   2   2         65.30         65.98         2.74 o                         
   4   2   2         20.61         23.98         1.61 o                         
   5   2   2         62.60         54.78         3.09 o                         
   6   2   2       1178.91       1143.60        17.23 o                         
   7   2   2          4.17          3.57         1.87 o                         
   8   2   2        111.08        113.89         8.35 o                         
   9   2   2         56.02         52.30         6.76 o                         
  -8   3   2        127.50        136.15        10.20 o                         
  -7   3   2         34.34         24.06         5.10 o                         
  -6   3   2         25.45         26.56         4.70 o                         
  -5   3   2          0.01          0.77         2.20 o                         
  -4   3   2         65.86         57.17         3.33 o                         
  -3   3   2        298.51        318.81         6.27 o                         
  -2   3   2        111.86         97.84         3.23 o                         
  -1   3   2         10.71          9.51         2.20 o                         
   0   3   2        127.35         90.42         4.20 o                         
   1   3   2       3093.50       3129.38        15.40 o                         
   2   3   2       1402.65       1445.44        15.46 o                         
   3   3   2       1558.37       1650.27        12.95 o                         
   4   3   2        891.59        890.57        10.50 o                         
   5   3   2          3.09          1.42         1.44 o                         
   6   3   2          3.77          1.74         1.51 o                         
   7   3   2          0.34         -0.12         1.52 o                         
   8   3   2          5.92          3.13         2.84 o                         
   9   3   2          4.26          4.45         3.61 o                         
  -8   4   2          0.81          6.87         5.07 o                         
  -7   4   2         68.98         82.50         7.87 o                         
  -6   4   2        162.65        159.11         6.46 o                         
  -5   4   2         26.31         20.67         4.07 o                         
  -4   4   2        691.16        669.25        14.93 o                         
  -3   4   2        326.02        303.71        13.73 o                         
  -2   4   2         16.34         23.48         2.16 o                         
  -1   4   2        516.18        483.98        10.53 o                         
   0   4   2        575.67        590.36         7.52 o                         
   1   4   2         17.36         16.48         1.97 o                         
   2   4   2          5.98          4.81         1.69 o                         
   3   4   2        167.67        194.15         4.98 o                         
   4   4   2         18.33         19.67         3.49 o                         
   5   4   2        218.81        216.75         8.94 o                         
   6   4   2        277.62        265.05        11.27 o                         
   7   4   2          2.92          3.91         1.85 o                         
   8   4   2        121.90        134.08         6.35 o                         
   9   4   2         38.66         48.44         6.49 o                         
  -7   5   2         26.24         26.97         5.61 o                         
  -6   5   2          7.75          4.56         3.83 o                         
  -5   5   2         11.94         15.23         2.74 o                         
  -4   5   2        145.76        146.50         5.51 o                         
  -3   5   2          1.79          3.24         1.98 o                         
  -2   5   2        126.52        115.51         4.64 o                         
  -1   5   2         82.21        107.89         5.94 o                         
   0   5   2        564.70        696.28        11.31 o                         
   1   5   2       1063.93       1018.95        29.16 o                         
   2   5   2        820.33        903.53        20.35 o                         
   3   5   2         30.54         27.17         2.66 o                         
   4   5   2        317.16        284.76         9.94 o                         
   5   5   2          0.73         -2.18         3.56 o                         
   6   5   2         39.33         40.12         5.40 o                         
   7   5   2          1.24          5.73         2.06 o                         
   8   5   2          0.18         -2.55         2.85 o                         
   9   5   2         14.53         23.82         3.95 o                         
  -7   6   2          0.63         10.99         5.29 o                         
  -6   6   2         11.56         20.57         5.40 o                         
  -5   6   2          0.46          5.13         4.39 o                         
  -4   6   2         57.56         51.19         3.82 o                         
  -3   6   2       1162.98       1107.32        13.89 o                         
  -2   6   2         12.98         13.06         3.95 o                         
  -1   6   2         42.99         41.73         2.98 o                         
   0   6   2          0.42         -0.66         1.95 o                         
   1   6   2         24.26         20.18         2.46 o                         
   2   6   2        632.73        662.38        11.59 o                         
   3   6   2        269.60        270.60         6.95 o                         
   4   6   2         72.87         66.31         5.85 o                         
   5   6   2         35.33         37.17         5.08 o                         
   6   6   2        133.38        140.33         9.06 o                         
   7   6   2         41.95         33.62         3.21 o                         
   8   6   2         74.95         73.68         5.13 o                         
   9   6   2         12.33         24.33         3.72 o                         
  -6   7   2          5.51          0.62         4.97 o                         
  -5   7   2         58.82         63.02         7.05 o                         
  -4   7   2        170.65        174.72        10.17 o                         
  -3   7   2         21.41         19.08         2.97 o                         
  -2   7   2        404.91        377.67        12.89 o                         
  -1   7   2          2.19          2.52         2.28 o                         
   0   7   2        190.18        181.96         5.72 o                         
   1   7   2        580.34        579.52        10.01 o                         
   2   7   2        415.75        426.66         8.80 o                         
   3   7   2        172.46        150.85         5.81 o                         
   4   7   2        225.67        208.57         6.89 o                         
   5   7   2         39.56         34.72         5.54 o                         
   6   7   2        308.04        273.84         8.09 o                         
   7   7   2         24.20         23.92         7.82 o                         
   8   7   2          4.93          5.70         4.34 o                         
  -6   8   2         51.15         63.27         8.64 o                         
  -5   8   2          0.04          0.50         4.90 o                         
  -4   8   2        133.39        138.51         9.74 o                         
  -3   8   2         23.14         22.71         5.08 o                         
  -2   8   2         39.71         43.20         5.93 o                         
  -1   8   2          4.77          6.02         3.87 o                         
   0   8   2          0.47         -0.77         2.77 o                         
   1   8   2          3.06          9.54         2.86 o                         
   2   8   2          0.08          3.66         2.75 o                         
   3   8   2        642.97        640.83        13.41 o                         
   4   8   2        486.85        498.58        10.85 o                         
   5   8   2        103.74         98.28         8.11 o                         
   6   8   2          6.20         12.68         5.31 o                         
   7   8   2          9.85          6.55         4.59 o                         
   8   8   2         26.68         31.38         6.63 o                         
  -5   9   2        101.78        112.43        10.07 o                         
  -4   9   2          3.20          8.04         5.66 o                         
  -3   9   2        113.22        118.80         9.34 o                         
  -2   9   2         43.01         35.75         5.91 o                         
  -1   9   2        129.81        110.10         8.44 o                         
   0   9   2        264.65        251.94         7.71 o                         
   1   9   2         69.97         70.35         4.66 o                         
   2   9   2        100.68         98.40         5.41 o                         
   3   9   2        703.90        677.12        12.91 o                         
   4   9   2         19.49         18.27         3.64 o                         
   5   9   2          1.45          1.34         4.87 o                         
   6   9   2          2.83         12.29         5.69 o                         
   7   9   2          0.26         -1.49         5.25 o                         
  -4  10   2         57.14         59.61         8.29 o                         
  -3  10   2         40.03         30.62         6.10 o                         
  -2  10   2         13.82         14.86         5.10 o                         
  -1  10   2         27.24         22.46         6.10 o                         
   0  10   2        152.60        150.45        10.15 o                         
   1  10   2         14.70         11.61         3.24 o                         
   2  10   2         50.44         58.79         4.83 o                         
   3  10   2         20.03         18.34         4.09 o                         
   4  10   2         25.16         23.26         4.11 o                         
   5  10   2         61.68         63.32         7.56 o                         
   6  10   2          0.61          6.65         5.13 o                         
   7  10   2          2.07         -0.03         5.37 o                         
  -3  11   2          3.01         -2.36         4.96 o                         
  -2  11   2         59.57         81.56         9.18 o                         
  -1  11   2          1.88          0.64         4.36 o                         
   0  11   2         14.74         21.64         5.86 o                         
   1  11   2         17.51         24.15         5.75 o                         
   2  11   2          2.57          2.84         3.28 o                         
   3  11   2         33.49         33.30         4.32 o                         
   4  11   2         13.50         13.50         3.96 o                         
   5  11   2          4.97         -0.78         5.72 o                         
   6  11   2          0.78         15.00         6.84 o                         
  -2  12   2          7.04          1.76         6.00 o                         
  -1  12   2          0.17         13.54         6.50 o                         
   0  12   2          0.90         -5.49         5.49 o                         
   1  12   2          2.62          6.71         5.20 o                         
   2  12   2         26.99         21.85         6.24 o                         
   3  12   2         14.99         24.29         4.42 o                         
   4  12   2          5.98          8.95         6.45 o                         
   5  12   2         31.62         38.11         7.64 o                         
  -3 -12   3         10.21         22.72         6.67 o                         
  -2 -12   3          0.36          0.73         5.17 o                         
  -1 -12   3          3.76         11.41         6.74 o                         
   0 -12   3          2.46         -3.83         6.01 o                         
   1 -12   3         50.68         43.79        11.74 o                         
  -4 -11   3         32.01         37.01        10.78 o                         
  -3 -11   3          0.27          4.16         4.40 o                         
  -2 -11   3         15.08         11.17         5.09 o                         
  -1 -11   3         49.30         45.51         4.90 o                         
   0 -11   3          9.37          4.46         4.87 o                         
   1 -11   3         45.36         42.37         4.87 o                         
   2 -11   3         10.62          2.33         5.32 o                         
  -5 -10   3         18.46         15.52         5.63 o                         
  -4 -10   3         50.99         56.10         4.97 o                         
  -3 -10   3         27.35         24.31         3.87 o                         
  -2 -10   3         25.83         19.62         5.30 o                         
  -1 -10   3         37.96         29.91         4.16 o                         
   0 -10   3         11.55          9.86         3.57 o                         
   1 -10   3        115.35        111.92         6.42 o                         
   2 -10   3         41.58         37.31         7.37 o                         
   3 -10   3         12.88          6.18         4.75 o                         
   4 -10   3         18.96         26.31         6.54 o                         
  -6  -9   3         32.84         23.85         5.87 o                         
  -5  -9   3         31.77         28.52         5.91 o                         
  -4  -9   3         28.17         31.51         5.21 o                         
  -3  -9   3         72.25         73.45         7.10 o                         
  -2  -9   3          9.77          3.53         2.50 o                         
  -1  -9   3          7.44          7.79         3.01 o                         
   0  -9   3          0.01          0.04         2.79 o                         
   1  -9   3         18.69         15.82         3.41 o                         
   2  -9   3        163.61        166.21         7.02 o                         
   4  -9   3         47.54         46.16         6.58 o                         
   5  -9   3         12.12         15.22         5.90 o                         
  -7  -8   3         15.79         19.47         5.83 o                         
  -6  -8   3          3.13          3.76         3.07 o                         
  -5  -8   3          4.88          1.51         4.10 o                         
  -4  -8   3         22.24         23.97         4.82 o                         
  -3  -8   3         89.18         92.16         5.03 o                         
  -2  -8   3        457.80        464.60         9.95 o                         
  -1  -8   3         19.58         18.07         2.83 o                         
   0  -8   3         36.96         40.94         3.85 o                         
   1  -8   3        261.49        287.37         8.22 o                         
   2  -8   3         24.36         23.95         3.28 o                         
   3  -8   3        621.66        624.98        12.09 o                         
   4  -8   3         40.25         30.50         3.78 o                         
   5  -8   3          3.69          6.82         4.43 o                         
   6  -8   3          0.37          1.87         4.68 o                         
  -7  -7   3         24.83         21.15         5.25 o                         
  -6  -7   3         44.34         48.83         4.71 o                         
  -5  -7   3          9.58          4.26         3.68 o                         
  -4  -7   3         78.97         75.10         4.55 o                         
  -3  -7   3         71.48         67.68         4.25 o                         
  -2  -7   3         20.48         19.90         2.89 o                         
  -1  -7   3        138.15        133.75         4.94 o                         
   0  -7   3        125.24        117.82         5.30 o                         
   1  -7   3         38.23         43.53         3.61 o                         
   2  -7   3          4.73          4.29         2.50 o                         
   3  -7   3        368.30        366.81         8.72 o                         
   4  -7   3          9.61          9.87         2.84 o                         
   5  -7   3        141.32        151.23        10.07 o                         
   6  -7   3         42.31         52.87         7.39 o                         
   7  -7   3          0.16         -5.50         5.50 o                         
  -8  -6   3          1.31          4.28         4.28 o                         
  -7  -6   3          4.56          1.95         3.96 o                         
  -6  -6   3         62.69         75.67         7.27 o                         
  -5  -6   3         46.07         45.19         4.03 o                         
  -4  -6   3          3.68          3.01         2.60 o                         
  -3  -6   3        502.62        500.98        10.21 o                         
  -2  -6   3        431.48        422.54         8.39 o                         
  -1  -6   3        657.09        651.02         8.13 o                         
   0  -6   3        942.52        986.63         9.44 o                         
   1  -6   3         98.57         99.11         4.38 o                         
   2  -6   3          5.67          5.99         2.27 o                         
   3  -6   3        140.77        144.19         5.23 o                         
   4  -6   3          5.22          3.76         2.32 o                         
   5  -6   3          0.65          1.94         3.47 o                         
   6  -6   3          1.64          6.47         4.43 o                         
   7  -6   3         40.95         38.38         6.58 o                         
  -8  -5   3          1.24         -4.75         4.75 o                         
  -7  -5   3         26.03         32.03         5.75 o                         
  -6  -5   3         43.68         37.14         5.35 o                         
  -5  -5   3          6.43          5.97         2.47 o                         
  -4  -5   3         19.33         12.15         2.45 o                         
  -3  -5   3        392.20        408.70         8.11 o                         
  -2  -5   3         44.78         45.25         3.08 o                         
  -1  -5   3          9.34          9.90         1.94 o                         
   0  -5   3        360.92        355.05         5.31 o                         
   1  -5   3         14.57         12.89         1.37 o                         
   2  -5   3         21.02         19.52         2.42 o                         
   3  -5   3        181.31        172.62         9.82 o                         
   4  -5   3          0.02          1.55         2.22 o                         
   5  -5   3         85.36         78.23         6.91 o                         
   6  -5   3         31.54         31.75         5.41 o                         
   7  -5   3         45.23         41.03         6.87 o                         
   8  -5   3         23.05         11.91         5.40 o                         
  -8  -4   3         10.04         17.50         5.19 o                         
  -7  -4   3          0.42         -2.49         4.22 o                         
  -6  -4   3         42.45         43.10         5.66 o                         
  -5  -4   3        366.95        366.81        12.89 o                         
  -4  -4   3        167.50        167.52         4.41 o                         
  -3  -4   3         97.42        110.23         4.22 o                         
  -2  -4   3        441.96        441.63         7.52 o                         
  -1  -4   3        351.34        364.79         6.42 o                         
   0  -4   3         70.70         66.44         2.31 o                         
   1  -4   3         15.56         16.00         2.01 o                         
   2  -4   3          4.51          4.53         1.56 o                         
   3  -4   3         84.53         80.37         2.89 o                         
   4  -4   3         38.34         39.31         1.94 o                         
   5  -4   3         50.91         41.85         3.24 o                         
   6  -4   3        199.62        177.21         8.07 o                         
   7  -4   3         35.52         35.95         3.46 o                         
   8  -4   3          1.99          8.58         2.49 o                         
  -8  -3   3          4.86         -1.01         4.48 o                         
  -7  -3   3         26.03         23.97         5.09 o                         
  -6  -3   3        684.70        706.76        18.73 o                         
  -5  -3   3          1.95          4.94         3.37 o                         
  -4  -3   3         76.65         78.45         3.47 o                         
  -3  -3   3        107.95        112.72         3.90 o                         
  -2  -3   3         19.01         16.55         2.63 o                         
  -1  -3   3       1385.02       1381.38        16.63 o                         
   0  -3   3        100.85        114.64         5.20 o                         
   1  -3   3        316.90        324.33         5.26 o                         
   2  -3   3        196.57        182.02         4.06 o                         
   3  -3   3        108.46        126.03         3.10 o                         
   4  -3   3       1004.75       1021.74         8.78 o                         
   5  -3   3        218.36        197.70         6.25 o                         
   6  -3   3         77.78         79.66         4.54 o                         
   7  -3   3          2.31          3.13         1.95 o                         
   8  -3   3          8.58          5.29         4.27 o                         
  -8  -2   3         87.49         86.96         8.35 o                         
  -7  -2   3         16.14          9.38         3.39 o                         
  -6  -2   3         75.78         70.72         6.65 o                         
  -5  -2   3        171.37        173.67         8.65 o                         
  -4  -2   3          4.08          3.12         2.33 o                         
  -3  -2   3         82.09         69.72         4.82 o                         
  -2  -2   3        168.68        153.31         3.96 o                         
  -1  -2   3        270.37        301.06         7.34 o                         
   0  -2   3        903.66        899.55        12.51 o                         
   1  -2   3        214.81        224.82         3.83 o                         
   2  -2   3         14.97         14.94         1.67 o                         
   3  -2   3       1229.95       1302.94         8.25 o                         
   4  -2   3        261.80        272.01         4.16 o                         
   5  -2   3          2.29          1.19         3.20 o                         
   6  -2   3        523.64        522.69         8.62 o                         
   7  -2   3         55.83         62.60         3.57 o                         
   8  -2   3          5.63          9.20         9.04 o                         
   9  -2   3         62.54         59.33         8.51 o                         
  -7  -1   3         27.85         28.56         4.80 o                         
  -6  -1   3         16.83         19.52         4.26 o                         
  -5  -1   3          4.41          4.30         2.71 o                         
  -4  -1   3         15.32         17.65         3.17 o                         
  -3  -1   3         92.84         91.51         5.70 o                         
  -2  -1   3         23.96         16.46         1.63 o                         
  -1  -1   3        608.37        563.02        17.06 o                         
   0  -1   3      37410.48      31299.60       289.40 o                         
   1  -1   3      16056.18      15215.21        45.01 o                         
   2  -1   3       1587.32       1545.78        18.74 o                         
   3  -1   3         14.54         20.96         0.94 o                         
   4  -1   3        901.18        927.81         5.90 o                         
   5  -1   3        608.58        601.38        10.76 o                         
   6  -1   3         79.62         76.02         3.60 o                         
   7  -1   3         44.76         48.50         3.37 o                         
   8  -1   3          0.40          1.39         2.51 o                         
  -8   0   3         96.81        118.18         9.17 o                         
  -7   0   3          6.29          5.37         3.11 o                         
  -6   0   3          9.07          8.26         3.13 o                         
  -5   0   3        653.57        626.94        15.64 o                         
  -4   0   3         26.87         21.60         3.47 o                         
  -3   0   3       2931.19       2893.47        16.13 o                         
  -2   0   3         34.75         26.60         1.82 o                         
  -1   0   3        608.44        665.60         6.87 o                         
   0   0   3       3386.78       3283.23        13.00 o                         
   1   0   3        117.30        126.19         2.74 o                         
   2   0   3        409.20        416.62         5.18 o                         
   3   0   3        197.11        211.73         2.27 o                         
   4   0   3          1.39          2.86         0.79 o                         
   5   0   3         64.79         63.13         2.24 o                         
   6   0   3        362.24        360.81         8.52 o                         
   7   0   3        225.67        233.81         6.17 o                         
   8   0   3         45.46         40.93         5.35 o                         
   9   0   3        152.10        174.61        11.09 o                         
  -8   1   3          0.04         25.30         5.31 o                         
  -7   1   3          0.36         -0.58         3.31 o                         
  -6   1   3         17.80         17.64         4.16 o                         
  -5   1   3         73.03         72.36         6.07 o                         
  -4   1   3        114.69        123.00         6.67 o                         
  -3   1   3       1581.54       1660.90        12.51 o                         
  -2   1   3        121.27        123.55         3.36 o                         
  -1   1   3       2364.24       2195.05        12.40 o                         
   0   1   3        172.74        187.23         2.56 o                         
   1   1   3        549.95        510.89         4.75 o                         
   2   1   3       2429.91       2391.53        12.38 o                         
   3   1   3        153.08        145.28         2.58 o                         
   4   1   3       1491.96       1518.40        10.51 o                         
   5   1   3        195.68        203.34         3.64 o                         
   6   1   3          5.79          7.92         2.31 o                         
   7   1   3        508.66        471.77        10.28 o                         
   8   1   3         13.93          8.86         3.19 o                         
   9   1   3          6.88         13.25         4.53 o                         
  -8   2   3         94.89         94.63         8.74 o                         
  -7   2   3         12.59          7.36         4.34 o                         
  -6   2   3         22.37         30.76         4.71 o                         
  -5   2   3        433.07        427.60        13.29 o                         
  -4   2   3         24.35         26.38         2.60 o                         
  -3   2   3        283.78        255.64         4.24 o                         
  -2   2   3       2270.70       2265.50        19.13 o                         
  -1   2   3          7.21         10.73         0.87 o                         
   0   2   3        183.52        159.22         3.41 o                         
   1   2   3       1219.57       1255.72         7.20 o                         
   2   2   3        213.09        204.62         2.71 o                         
   3   2   3         15.98         17.85         1.32 o                         
   4   2   3        227.77        265.10         3.36 o                         
   5   2   3        177.58        182.44         4.01 o                         
   6   2   3        931.16        951.96        12.42 o                         
   7   2   3        243.92        247.91         7.60 o                         
   8   2   3         15.57         12.84         4.07 o                         
   9   2   3         19.50         11.92         4.34 o                         
  -8   3   3          3.40          0.80         5.07 o                         
  -7   3   3          0.01          9.40         4.87 o                         
  -6   3   3        109.12        111.27         8.18 o                         
  -5   3   3          0.00          1.87         2.09 o                         
  -4   3   3        108.79         98.26         9.63 o                         
  -3   3   3         77.86         75.70         3.28 o                         
  -2   3   3        107.54        114.50         2.75 o                         
  -1   3   3        172.56        161.26         2.87 o                         
   0   3   3        585.43        573.85         7.01 o                         
   1   3   3         17.98         16.22         1.37 o                         
   2   3   3        532.14        517.03         4.75 o                         
   3   3   3        533.75        576.03        10.26 o                         
   4   3   3         43.75         64.50         3.38 o                         
   5   3   3        117.65        125.73         3.63 o                         
   6   3   3         86.68         87.63         4.45 o                         
   7   3   3         47.66         47.22         4.22 o                         
   8   3   3          6.21          8.91         3.91 o                         
  -7   4   3          8.87          6.63         4.74 o                         
  -6   4   3         29.76         24.70         5.20 o                         
  -5   4   3         10.65          7.40         3.70 o                         
  -4   4   3          1.00          1.04         2.14 o                         
  -3   4   3        288.29        288.65         6.37 o                         
  -2   4   3        197.87        182.45         4.61 o                         
  -1   4   3        316.27        295.82         8.61 o                         
   0   4   3          8.84         13.99         2.67 o                         
   1   4   3       2662.60       2828.95        24.41 o                         
   2   4   3        174.21        194.40         4.81 o                         
   3   4   3        161.13        155.36         6.60 o                         
   4   4   3        284.44        285.13         6.59 o                         
   5   4   3         29.52         27.98         2.86 o                         
   6   4   3        189.03        180.66         4.84 o                         
   7   4   3        355.75        341.20         8.73 o                         
   8   4   3          1.81          4.15         2.16 o                         
   9   4   3         36.41         38.92         5.73 o                         
  -7   5   3          3.63          4.28         4.88 o                         
  -6   5   3          9.60          9.39         4.56 o                         
  -5   5   3          5.54          5.53         3.40 o                         
  -4   5   3          8.38          6.33         3.43 o                         
  -3   5   3          0.63          0.92         2.02 o                         
  -2   5   3       1218.88       1199.44        12.28 o                         
  -1   5   3        311.14        268.82         9.19 o                         
   0   5   3       1551.48       1590.37        14.15 o                         
   1   5   3        186.30        162.40         4.79 o                         
   2   5   3        740.56        699.01         9.71 o                         
   3   5   3        175.67        174.15         5.27 o                         
   4   5   3         11.22          6.37         3.45 o                         
   5   5   3         18.10         16.65         4.22 o                         
   6   5   3         15.69          7.09         3.55 o                         
   7   5   3          8.51          6.76         4.05 o                         
   8   5   3         12.65         12.96         3.11 o                         
   9   5   3          2.22          0.48         3.03 o                         
  -7   6   3          0.01          4.37         4.99 o                         
  -6   6   3         80.14         88.13         8.35 o                         
  -5   6   3         13.45         26.62         5.27 o                         
  -4   6   3         36.68         34.33         5.13 o                         
  -3   6   3       1032.13       1033.70        20.86 o                         
  -2   6   3        479.30        457.84         8.48 o                         
  -1   6   3         17.02         18.24         4.22 o                         
   0   6   3        620.76        666.82        10.01 o                         
   1   6   3        168.15        165.17         6.38 o                         
   2   6   3         30.87         31.12         2.97 o                         
   3   6   3        746.16        764.48        12.95 o                         
   4   6   3        621.95        598.93        10.45 o                         
   5   6   3         64.05         69.31         6.28 o                         
   6   6   3        119.60        133.80         8.64 o                         
   7   6   3         39.24         47.50         6.54 o                         
   8   6   3          9.38          7.34         2.81 o                         
   9   6   3         28.26         19.34         3.29 o                         
  -6   7   3         75.78         67.83         7.96 o                         
  -5   7   3        109.78        101.41         8.59 o                         
  -4   7   3         36.23         43.04         5.87 o                         
  -3   7   3        167.63        163.30         9.38 o                         
  -2   7   3          0.26         -1.91         2.48 o                         
  -1   7   3       1812.55       1802.42        17.77 o                         
   0   7   3        191.05        174.75         5.83 o                         
   1   7   3         89.54         90.67         4.49 o                         
   2   7   3        484.53        466.50         9.33 o                         
   3   7   3          6.07          4.41         2.55 o                         
   4   7   3          6.19          6.52         2.90 o                         
   5   7   3        148.46        132.98         8.56 o                         
   6   7   3         46.55         41.70         6.31 o                         
   7   7   3         32.68         28.56         5.86 o                         
   8   7   3          8.90         16.66         3.95 o                         
  -5   8   3         83.30        101.86         9.71 o                         
  -4   8   3         21.23         17.77         5.43 o                         
  -3   8   3          9.50          6.75         4.40 o                         
  -2   8   3          6.83          9.03         4.49 o                         
  -1   8   3         21.32         18.25         5.12 o                         
   0   8   3        287.55        275.43         7.75 o                         
   1   8   3        110.98        119.07         7.22 o                         
   2   8   3         60.23         54.68         4.22 o                         
   3   8   3        237.34        246.96         8.44 o                         
   4   8   3        166.36        146.90         6.46 o                         
   5   8   3         42.36         35.07         5.92 o                         
   6   8   3        107.40        111.39         9.05 o                         
   7   8   3         71.72         79.23         8.57 o                         
   8   8   3          8.08          9.38         4.93 o                         
  -5   9   3          9.72          1.03         5.68 o                         
  -4   9   3         40.10         42.53         7.16 o                         
  -3   9   3         26.32         33.56         6.14 o                         
  -2   9   3         21.42         19.59         5.02 o                         
  -1   9   3        156.31        164.02         9.95 o                         
   0   9   3        193.13        205.08         7.22 o                         
   1   9   3          2.97          2.96         2.76 o                         
   2   9   3        278.09        266.24        10.58 o                         
   3   9   3         86.33         88.59         5.35 o                         
   4   9   3         43.62         42.50         4.31 o                         
   5   9   3          6.79          5.46         4.74 o                         
   6   9   3          3.65         -0.13         4.63 o                         
   7   9   3          0.00          7.12         5.74 o                         
  -4  10   3         17.99         16.81         6.60 o                         
  -3  10   3         14.62         34.50         7.14 o                         
  -2  10   3          3.13          4.00         4.91 o                         
  -1  10   3         14.37         21.27         5.64 o                         
   0  10   3        181.16        157.60        10.45 o                         
   1  10   3          0.05          0.45         3.36 o                         
   2  10   3         13.89         12.66         3.48 o                         
   3  10   3          6.24          5.26         3.27 o                         
   4  10   3         38.85         37.70         4.48 o                         
   5  10   3          0.64          3.55         5.55 o                         
   6  10   3          3.45          2.27         5.20 o                         
   7  10   3         29.67         43.30         7.71 o                         
  -3  11   3          1.83         -6.23         6.23 o                         
  -2  11   3         49.71         59.11         8.10 o                         
  -1  11   3         27.81         29.83         6.44 o                         
   0  11   3         21.47         25.66         6.25 o                         
   1  11   3         21.54         22.25         3.84 o                         
   2  11   3         18.43         21.17         3.99 o                         
   3  11   3          0.05          1.64         3.31 o                         
   4  11   3          8.72          3.12         3.47 o                         
   5  11   3         16.55         16.88         7.29 o                         
   6  11   3          3.27         -6.31         6.31 o                         
  -1  12   3          1.92         -3.29         6.09 o                         
   0  12   3         15.02         36.09         7.09 o                         
   1  12   3          8.00         14.50         6.25 o                         
   2  12   3          3.00          8.17         3.95 o                         
   3  12   3         43.05         42.04         6.79 o                         
   4  12   3          6.20          8.26         5.16 o                         
   5  12   3         11.74          4.15         4.32 o                         
  -1 -12   4          6.61          5.50         5.47 o                         
   0 -12   4         36.51         36.50         5.78 o                         
  -4 -11   4          4.67          3.09         7.91 o                         
  -3 -11   4          9.06         -1.69         4.94 o                         
  -2 -11   4         34.90         35.02         6.24 o                         
  -1 -11   4         23.06         25.37         4.38 o                         
   0 -11   4          0.61          3.94         3.99 o                         
   1 -11   4         32.75         34.18         4.72 o                         
   2 -11   4         23.86         37.04         7.05 o                         
   3 -11   4          6.99         20.18         6.60 o                         
  -5 -10   4          1.47          2.90         5.03 o                         
  -4 -10   4          0.65          0.80         6.17 o                         
  -3 -10   4        247.07        249.83         8.74 o                         
  -2 -10   4        106.09        108.65         9.04 o                         
  -1 -10   4         39.24         44.38         6.17 o                         
   0 -10   4         13.82         11.96         4.30 o                         
   1 -10   4         21.62         33.45         6.31 o                         
   2 -10   4         14.17         23.42         5.64 o                         
   3 -10   4          0.31          5.82         4.90 o                         
   4 -10   4          2.52          6.62         5.58 o                         
  -6  -9   4         37.48         39.06         6.94 o                         
  -5  -9   4         15.55         19.79         5.85 o                         
  -4  -9   4         20.86         17.10         7.30 o                         
  -3  -9   4          0.57         -2.96         2.96 o                         
  -2  -9   4         13.98          8.20         4.65 o                         
  -1  -9   4         49.37         42.36         5.56 o                         
   0  -9   4         33.60         34.91         4.08 o                         
   1  -9   4         62.34         63.27         4.99 o                         
   2  -9   4          7.19          7.60         4.52 o                         
   3  -9   4        115.76        141.72         9.40 o                         
   4  -9   4         16.91         26.39         4.18 o                         
   5  -9   4         13.95         15.52         6.07 o                         
  -6  -8   4         20.35         14.90         4.60 o                         
  -5  -8   4         20.27         33.58         6.38 o                         
  -4  -8   4         39.05         39.28         4.06 o                         
  -3  -8   4         55.90         60.15         8.07 o                         
  -2  -8   4        117.27        112.48         5.48 o                         
  -1  -8   4        419.76        401.76        14.10 o                         
   0  -8   4         41.33         39.91         4.08 o                         
   1  -8   4         28.51         34.14         3.69 o                         
   2  -8   4         44.75         50.25         4.22 o                         
   3  -8   4         42.63         46.85         6.06 o                         
   4  -8   4        194.96        206.33         7.96 o                         
   5  -8   4         11.68         12.98         5.09 o                         
   6  -8   4          0.11         -5.09         5.09 o                         
  -7  -7   4          4.34         -0.88         4.13 o                         
  -6  -7   4         18.57         25.89         5.62 o                         
  -5  -7   4          2.36          1.51         3.17 o                         
  -4  -7   4          0.25         -2.46         3.00 o                         
  -3  -7   4          0.02          0.18         2.60 o                         
  -2  -7   4         20.21         15.31         2.79 o                         
  -1  -7   4         53.79         45.08         3.57 o                         
   0  -7   4        224.97        220.43         7.02 o                         
   1  -7   4         46.47         51.33         3.95 o                         
   2  -7   4         78.97         70.74         4.38 o                         
   3  -7   4        182.10        191.64         9.76 o                         
   4  -7   4          9.43          7.18         3.41 o                         
   5  -7   4         48.58         51.09         6.90 o                         
   6  -7   4          1.32         -0.73         4.56 o                         
   7  -7   4          1.54         -5.37         5.84 o                         
  -7  -6   4         18.33         29.90         5.76 o                         
  -6  -6   4          9.69          8.71         3.99 o                         
  -5  -6   4         45.75         36.14         5.37 o                         
  -4  -6   4         45.53         58.34         5.39 o                         
  -3  -6   4         68.69         67.11         4.20 o                         
  -2  -6   4         88.44         88.41         4.42 o                         
  -1  -6   4        156.83        150.20         5.17 o                         
   0  -6   4          2.22          2.89         1.68 o                         
   1  -6   4         44.77         45.18         4.42 o                         
   2  -6   4          9.16         11.90         2.55 o                         
   3  -6   4        124.25        122.52         7.44 o                         
   4  -6   4         61.16         58.84         4.15 o                         
   5  -6   4         61.91         60.23         6.62 o                         
   6  -6   4          0.69          3.34         4.26 o                         
   7  -6   4         13.74          1.49         5.04 o                         
  -7  -5   4          3.15         -0.05         3.38 o                         
  -6  -5   4         15.19         10.97         4.04 o                         
  -5  -5   4        104.29        102.71         7.77 o                         
  -4  -5   4          0.09         -1.36         2.18 o                         
  -3  -5   4          9.30         10.57         3.51 o                         
  -2  -5   4        161.26        156.90         7.68 o                         
  -1  -5   4        128.58        133.00         6.92 o                         
   0  -5   4        291.75        290.27         7.65 o                         
   1  -5   4          4.63          4.26         2.93 o                         
   2  -5   4          4.61          3.51         4.63 o                         
   3  -5   4        107.84        118.37         6.60 o                         
   4  -5   4         34.02         40.65         3.63 o                         
   5  -5   4          0.23         -1.69         3.94 o                         
   6  -5   4         29.72         29.56         5.82 o                         
   7  -5   4          9.41          7.96         4.77 o                         
   8  -5   4         13.17         -1.83         5.93 o                         
  -8  -4   4         10.20          7.39         4.77 o                         
  -7  -4   4         24.51         21.98         4.86 o                         
  -6  -4   4         11.09          8.48         3.63 o                         
  -5  -4   4        410.28        395.64        13.81 o                         
  -4  -4   4         14.46         11.78         2.34 o                         
  -3  -4   4        133.58        137.19         4.88 o                         
  -2  -4   4         29.93         24.53         3.62 o                         
  -1  -4   4          1.13         -0.31         2.63 o                         
   0  -4   4         19.32         22.03         3.34 o                         
   1  -4   4         10.55         10.08         3.42 o                         
   2  -4   4        240.49        241.08         5.33 o                         
   3  -4   4        587.89        580.13        12.68 o                         
   4  -4   4        155.69        148.64         5.18 o                         
   5  -4   4        367.06        388.47         8.81 o                         
   6  -4   4          4.68         -1.86         1.86 o                         
   7  -4   4          0.08          1.04         1.99 o                         
   8  -4   4        115.87        114.18         6.41 o                         
  -8  -3   4         12.64         13.89         4.83 o                         
  -7  -3   4          3.57          4.29         3.99 o                         
  -6  -3   4        172.11        165.52         9.80 o                         
  -5  -3   4         69.96         80.96         6.74 o                         
  -4  -3   4          0.10         -1.12         2.73 o                         
  -3  -3   4        354.25        350.50         7.06 o                         
  -2  -3   4       1333.15       1341.86        12.97 o                         
  -1  -3   4        143.38        169.22         6.77 o                         
   0  -3   4       5975.41       5901.09        37.31 o                         
   1  -3   4        590.15        583.33         7.22 o                         
   2  -3   4         87.85         84.61         3.53 o                         
   3  -3   4        354.81        353.89         4.99 o                         
   4  -3   4         75.97         74.06         5.20 o                         
   5  -3   4         24.24         21.26         4.61 o                         
   6  -3   4        122.66        125.56         6.25 o                         
   7  -3   4          2.37          1.93         2.64 o                         
   8  -3   4          8.58         10.72         3.01 o                         
  -8  -2   4         64.56         76.84         8.14 o                         
  -7  -2   4         14.79         17.18         4.69 o                         
  -6  -2   4        112.89        105.92         7.85 o                         
  -5  -2   4        254.66        293.63        11.55 o                         
  -4  -2   4        300.66        272.56        10.28 o                         
  -3  -2   4          5.43          5.66         1.71 o                         
  -2  -2   4         46.14         36.57         2.47 o                         
  -1  -2   4        116.64        109.93         3.49 o                         
   0  -2   4          0.12         -0.96         2.43 o                         
   1  -2   4          3.39          3.72         2.31 o                         
   2  -2   4         66.17         70.47         2.20 o                         
   3  -2   4        498.38        495.76        15.63 o                         
   4  -2   4        125.23        127.50         4.18 o                         
   5  -2   4        323.88        308.64        11.21 o                         
   6  -2   4         92.27         93.85         4.02 o                         
   7  -2   4        110.80        113.22         4.69 o                         
   8  -2   4         38.23         43.02         6.30 o                         
   9  -2   4          1.17          3.36         2.06 o                         
  -8  -1   4          8.29          2.63         3.93 o                         
  -7  -1   4          2.08         -1.07         3.93 o                         
  -6  -1   4          0.05          5.66         3.16 o                         
  -5  -1   4        174.88        180.16         9.12 o                         
  -4  -1   4        148.60        147.18         7.63 o                         
  -3  -1   4        490.69        486.20         7.69 o                         
  -2  -1   4       1700.49       1750.45        13.56 o                         
  -1  -1   4          2.67          3.03         1.33 o                         
   0  -1   4       1313.07       1224.54        24.48 o                         
   1  -1   4         16.61         14.68         1.13 o                         
   2  -1   4         15.50         15.49         1.61 o                         
   3  -1   4        710.98        716.40         5.96 o                         
   4  -1   4        413.37        403.34         6.60 o                         
   5  -1   4         15.67         14.90         2.53 o                         
   6  -1   4          6.52          4.13         2.40 o                         
   7  -1   4         89.58         86.85         4.10 o                         
   8  -1   4          0.20          1.88         3.43 o                         
   9  -1   4          4.64          8.84         3.60 o                         
  -8   0   4         41.31         49.57         7.06 o                         
  -7   0   4        156.09        175.06        10.63 o                         
  -6   0   4         26.59         23.03         4.22 o                         
  -5   0   4         55.78         50.54         5.44 o                         
  -4   0   4        340.25        328.19        10.99 o                         
  -3   0   4        652.77        631.26         8.52 o                         
  -2   0   4        254.53        265.31         5.29 o                         
  -1   0   4       1087.40        985.78         9.76 o                         
   0   0   4         19.02         25.49         1.28 o                         
   1   0   4          1.09          0.59         0.59 o                         
   2   0   4        369.90        411.65         7.29 o                         
   3   0   4        407.23        427.33         5.12 o                         
   4   0   4         57.39         55.01         1.82 o                         
   5   0   4        277.22        276.25         7.05 o                         
   6   0   4         37.13         42.48         3.74 o                         
   7   0   4        177.78        169.93         6.74 o                         
   8   0   4         87.14         99.45         5.62 o                         
  -8   1   4         30.70         51.94         7.30 o                         
  -7   1   4         11.24          5.86         4.08 o                         
  -6   1   4          0.19          0.13         2.67 o                         
  -5   1   4         18.70         19.57         3.96 o                         
  -4   1   4         30.12         31.01         4.14 o                         
  -3   1   4        579.42        606.32         8.47 o                         
  -2   1   4          4.26          0.34         2.10 o                         
  -1   1   4         55.31         51.34         2.43 o                         
   0   1   4         26.72         28.59         1.34 o                         
   1   1   4         10.15         13.96         0.80 o                         
   2   1   4       1015.76       1024.91         6.29 o                         
   3   1   4         11.83         14.02         1.19 o                         
   4   1   4        146.25        162.62         3.14 o                         
   5   1   4         62.69         67.82         3.31 o                         
   6   1   4         14.42         21.50         3.13 o                         
   7   1   4         98.97        111.92         7.68 o                         
   8   1   4         72.77         71.90         6.35 o                         
   9   1   4         38.58         37.52         5.40 o                         
  -8   2   4          0.03         -2.57         5.19 o                         
  -7   2   4         58.65         54.08         6.82 o                         
  -6   2   4         20.81         21.82         4.45 o                         
  -5   2   4         47.05         47.77         5.41 o                         
  -4   2   4         17.60         23.70         4.06 o                         
  -3   2   4         18.04         15.06         1.86 o                         
  -2   2   4        433.03        443.56         7.04 o                         
  -1   2   4         87.62         84.03         3.08 o                         
   0   2   4         75.59         78.61         2.11 o                         
   1   2   4         67.02         61.85         1.92 o                         
   2   2   4         29.23         42.82         1.49 o                         
   3   2   4        184.70        178.58         3.87 o                         
   4   2   4        364.61        369.60         5.09 o                         
   5   2   4        834.24        815.51        11.02 o                         
   6   2   4         13.96         11.33         2.38 o                         
   7   2   4        118.08        113.91         7.60 o                         
   8   2   4         78.83         76.96         5.00 o                         
   9   2   4          4.89          3.46         3.51 o                         
  -7   3   4         50.10         78.81         8.30 o                         
  -6   3   4          3.12         10.94         4.19 o                         
  -5   3   4         20.64         20.72         4.45 o                         
  -4   3   4        144.86        149.18         8.18 o                         
  -3   3   4        400.54        385.93         9.50 o                         
  -2   3   4        146.96        152.08         3.22 o                         
  -1   3   4       1325.62       1266.28         7.34 o                         
   0   3   4        788.28        749.47         8.47 o                         
   1   3   4          5.06          2.59         1.37 o                         
   2   3   4        357.57        342.43         4.10 o                         
   3   3   4        154.16        145.12         2.84 o                         
   4   3   4        336.26        363.05         5.30 o                         
   5   3   4          1.79         -0.93         2.14 o                         
   6   3   4         20.55         20.88         2.85 o                         
   7   3   4        115.03        108.35         5.17 o                         
   8   3   4          0.21         -2.65         4.51 o                         
   9   3   4         16.86         26.15         5.26 o                         
  -7   4   4         55.16         66.86         7.69 o                         
  -6   4   4         60.37         55.15         6.74 o                         
  -5   4   4        141.86        154.29         9.27 o                         
  -4   4   4          5.60          5.80         3.62 o                         
  -3   4   4        358.71        348.25        11.62 o                         
  -2   4   4        183.47        194.37         8.04 o                         
  -1   4   4        409.43        402.06         5.20 o                         
   0   4   4         17.01         16.24         1.95 o                         
   1   4   4         43.79         47.28         2.22 o                         
   2   4   4        483.95        492.69         7.82 o                         
   3   4   4        140.68        125.68         3.46 o                         
   4   4   4        986.97       1021.59        12.52 o                         
   5   4   4        845.92        813.20        11.95 o                         
   6   4   4        168.05        157.47         6.05 o                         
   7   4   4         35.77         44.87         3.95 o                         
   8   4   4         63.44         52.11         6.25 o                         
   9   4   4          3.91          7.97         3.87 o                         
  -7   5   4          1.76          2.05         4.78 o                         
  -6   5   4         75.51         86.60         8.32 o                         
  -5   5   4         84.67         97.65         7.87 o                         
  -4   5   4          0.79          5.44         3.15 o                         
  -3   5   4        181.64        174.76         8.94 o                         
  -2   5   4        592.56        551.87        14.05 o                         
  -1   5   4         31.88         30.02         4.04 o                         
   0   5   4       1118.92       1212.28        18.68 o                         
   1   5   4          2.35         -0.54         1.93 o                         
   2   5   4         29.83         23.56         3.10 o                         
   3   5   4         71.24         67.14         3.69 o                         
   4   5   4        246.88        232.78         6.23 o                         
   5   5   4        114.31        107.51         7.25 o                         
   6   5   4         61.18         60.03         6.22 o                         
   7   5   4         74.57         72.66         6.98 o                         
   8   5   4          0.11         -4.31         4.31 o                         
   9   5   4         44.98         57.59         7.31 o                         
  -6   6   4          1.05          1.22         3.94 o                         
  -5   6   4        236.75        230.13        11.98 o                         
  -4   6   4          0.16          1.75         3.48 o                         
  -3   6   4         23.31         21.55         4.61 o                         
  -2   6   4        482.68        442.53        13.68 o                         
  -1   6   4          2.79          3.22         3.38 o                         
   0   6   4         30.37         36.50         3.07 o                         
   1   6   4          6.46          3.66         2.75 o                         
   2   6   4        193.44        207.99         8.03 o                         
   3   6   4          0.15          1.15         2.45 o                         
   4   6   4        211.85        221.36         6.76 o                         
   5   6   4        463.26        487.71        14.68 o                         
   6   6   4         76.96         65.63         6.66 o                         
   7   6   4         81.95         86.26         7.71 o                         
   8   6   4         32.05         31.30         5.79 o                         
   9   6   4          4.18          8.35         2.96 o                         
  -6   7   4          0.05         -3.15         5.20 o                         
  -5   7   4          0.53          0.01         4.67 o                         
  -4   7   4         10.94          3.19         4.48 o                         
  -3   7   4        136.10        135.85         8.99 o                         
  -2   7   4        324.39        315.99        12.48 o                         
  -1   7   4        116.60        118.38         5.28 o                         
   0   7   4        290.53        302.08         7.74 o                         
   1   7   4        222.24        225.64         6.72 o                         
   2   7   4          5.03          5.19         2.58 o                         
   3   7   4        173.09        185.67         6.46 o                         
   4   7   4         82.94         82.48         4.83 o                         
   5   7   4         94.06         80.93         7.25 o                         
   6   7   4         15.59         18.73         5.08 o                         
   7   7   4          4.01         -1.79         4.67 o                         
   8   7   4          0.11         -3.41         4.72 o                         
  -5   8   4          3.66          6.66         5.40 o                         
  -4   8   4         30.58         37.69         6.74 o                         
  -3   8   4        186.62        188.20        11.20 o                         
  -2   8   4         24.14         21.54         4.89 o                         
  -1   8   4        153.04        142.84         5.97 o                         
   0   8   4        114.11         99.88         5.16 o                         
   1   8   4        328.67        305.06         8.28 o                         
   2   8   4          5.88          3.36         2.79 o                         
   3   8   4        156.21        168.71         6.63 o                         
   4   8   4          2.05          3.92         2.93 o                         
   5   8   4        394.93        384.90         9.99 o                         
   6   8   4          0.29          3.73         4.49 o                         
   7   8   4         74.48         54.73         7.31 o                         
   8   8   4          3.65          6.99         5.41 o                         
  -4   9   4         14.60         16.10         6.00 o                         
  -3   9   4        103.57        108.90         9.38 o                         
  -2   9   4         68.29         77.79         8.02 o                         
  -1   9   4          2.20          3.30         2.65 o                         
   0   9   4        226.37        210.83         7.42 o                         
   1   9   4         36.88         42.47         3.94 o                         
   2   9   4         30.22         32.04         6.24 o                         
   3   9   4          0.66          1.15         2.81 o                         
   4   9   4         38.58         36.86         4.11 o                         
   5   9   4          4.14          2.43         3.13 o                         
   6   9   4         24.81         34.19         6.76 o                         
   7   9   4         32.92         22.62         6.25 o                         
  -3  10   4         19.41         16.76         6.36 o                         
  -2  10   4         47.92         49.05         7.22 o                         
  -1  10   4          0.27         -2.24         4.74 o                         
   0  10   4          0.26          2.06         3.18 o                         
   1  10   4          2.94          8.20         3.27 o                         
   2  10   4        102.42         93.02         5.87 o                         
   3  10   4          2.09          5.18         4.26 o                         
   4  10   4         68.44         72.45         5.49 o                         
   5  10   4         63.87         71.77         5.45 o                         
   6  10   4          1.26          8.23         5.94 o                         
   7  10   4          7.62          4.44         5.63 o                         
  -2  11   4          9.06         -0.89         5.25 o                         
  -1  11   4          0.10          3.21         5.40 o                         
   0  11   4         38.77         32.43         6.94 o                         
   1  11   4         31.00         33.56         4.43 o                         
   2  11   4          6.81          5.85         3.39 o                         
   3  11   4          0.83          2.58         4.37 o                         
   4  11   4          3.66          4.91         3.59 o                         
   5  11   4          1.75         -2.32         3.74 o                         
   6  11   4         72.48         95.23        10.44 o                         
  -1  12   4         17.63         16.18         6.43 o                         
   0  12   4          5.22          5.33         5.78 o                         
   1  12   4          6.48          4.94         4.85 o                         
   2  12   4          0.48          6.43         3.90 o                         
   3  12   4         13.13         16.86         4.67 o                         
   4  12   4         23.15         22.61         4.64 o                         
  -3 -11   5          7.23         15.35         6.41 o                         
  -2 -11   5         28.60         34.47         7.14 o                         
  -1 -11   5          1.47         -5.63         5.63 o                         
   0 -11   5         24.27         10.69         5.38 o                         
   1 -11   5          0.83         -5.11         5.11 o                         
   2 -11   5         51.19         38.99         7.40 o                         
  -4 -10   5          3.74         -5.53         5.53 o                         
  -3 -10   5        153.30        158.14        10.90 o                         
  -2 -10   5          8.39         14.12         5.78 o                         
  -1 -10   5          2.15         -2.29         4.92 o                         
   0 -10   5          0.04         -5.07         5.07 o                         
   1 -10   5          7.66          0.50         4.47 o                         
   2 -10   5         12.20          8.66         4.94 o                         
   4 -10   5          5.41         13.84         5.68 o                         
  -5  -9   5          9.91         23.04         5.76 o                         
  -3  -9   5          1.86          0.44         3.85 o                         
  -2  -9   5         16.91         24.97         5.88 o                         
  -1  -9   5          4.40          6.10         4.32 o                         
   0  -9   5         12.60          9.18         3.02 o                         
   1  -9   5          6.66         -3.98         5.11 o                         
   2  -9   5          9.67         -2.67         5.16 o                         
   3  -9   5         31.24         20.66         5.34 o                         
   4  -9   5         17.44         25.74         4.25 o                         
   5  -9   5         48.90         40.23         6.92 o                         
  -6  -8   5         37.45         43.85         7.05 o                         
  -5  -8   5          1.96          0.60         3.78 o                         
  -4  -8   5          0.44          2.66         4.56 o                         
  -3  -8   5         12.98          9.77         3.80 o                         
  -2  -8   5         26.20         30.95         5.66 o                         
  -1  -8   5          2.11          4.18         4.19 o                         
   0  -8   5         35.87         25.36         4.97 o                         
   1  -8   5          2.92         -2.62         2.71 o                         
   2  -8   5        127.13        121.79         8.66 o                         
   3  -8   5          0.87          0.67         3.98 o                         
   4  -8   5         92.50        108.84         6.22 o                         
   5  -8   5          3.79          8.67         5.32 o                         
   6  -8   5         15.81         13.04         5.15 o                         
  -6  -7   5          4.20         -0.45         3.68 o                         
  -5  -7   5          1.23          1.41         4.16 o                         
  -4  -7   5          0.53          3.97         3.77 o                         
  -3  -7   5          8.76          5.45         3.83 o                         
  -2  -7   5         79.60         77.47         6.81 o                         
  -1  -7   5         19.32         25.38         4.71 o                         
   0  -7   5         12.91         15.43         4.56 o                         
   1  -7   5         11.24          9.73         2.82 o                         
   2  -7   5         87.12         95.22         7.41 o                         
   3  -7   5         18.49         20.18         4.93 o                         
   4  -7   5         94.12        113.18         5.98 o                         
   5  -7   5         29.48         33.70         6.39 o                         
   6  -7   5          0.01         -4.96         5.10 o                         
  -7  -6   5          1.10          7.16         4.59 o                         
  -6  -6   5         49.18         49.88         6.47 o                         
  -5  -6   5          3.60          7.61         4.00 o                         
  -4  -6   5         73.88         71.50         4.51 o                         
  -3  -6   5         76.23         77.13         6.47 o                         
  -2  -6   5         56.11         46.78         5.54 o                         
  -1  -6   5          2.34          0.98         3.57 o                         
   0  -6   5          4.57          6.98         4.03 o                         
   1  -6   5          3.15          6.95         2.58 o                         
   2  -6   5         73.44         75.27         6.44 o                         
   3  -6   5        146.56        147.69         8.40 o                         
   4  -6   5         34.42         30.11         3.56 o                         
   5  -6   5         24.53         24.23         5.32 o                         
   6  -6   5         62.31         62.87         7.52 o                         
   7  -6   5         31.94         16.60         5.42 o                         
  -7  -5   5          2.84         -4.40         4.74 o                         
  -6  -5   5          5.72          5.55         3.96 o                         
  -5  -5   5          8.83          2.30         3.17 o                         
  -4  -5   5         24.83         35.91         3.39 o                         
  -3  -5   5          1.63          1.04         2.20 o                         
  -2  -5   5        733.04        786.39        16.91 o                         
  -1  -5   5        253.58        251.80         9.86 o                         
   0  -5   5          5.22          3.87         2.79 o                         
   1  -5   5        161.87        162.87         5.18 o                         
   2  -5   5        233.42        251.11         9.76 o                         
   3  -5   5         52.04         39.95         4.78 o                         
   4  -5   5        104.51        105.72         5.63 o                         
   5  -5   5         56.50         53.28         6.51 o                         
   6  -5   5          3.66          6.77         4.77 o                         
   7  -5   5          0.16         -3.12         5.09 o                         
   8  -5   5         10.25          1.44         3.70 o                         
  -7  -4   5         40.48         51.14         7.24 o                         
  -6  -4   5         12.43          8.51         3.65 o                         
  -5  -4   5          0.04          4.23         3.65 o                         
  -4  -4   5         40.80         38.64         4.98 o                         
  -3  -4   5        308.19        297.55        10.73 o                         
  -2  -4   5        163.38        155.32         5.51 o                         
  -1  -4   5         56.55         51.60         4.83 o                         
   0  -4   5          1.92          6.73         3.18 o                         
   1  -4   5         23.03         18.54         3.65 o                         
   2  -4   5          4.23          2.42         2.83 o                         
   3  -4   5         69.09         72.37         5.52 o                         
   4  -4   5        210.15        209.18         6.43 o                         
   5  -4   5          0.08         -2.70         4.05 o                         
   6  -4   5        267.45        271.13        12.63 o                         
   7  -4   5         13.42         19.88         5.71 o                         
   8  -4   5          2.98          7.65         7.73 o                         
  -7  -3   5          2.81          0.87         4.09 o                         
  -6  -3   5         65.51         84.57         7.85 o                         
  -5  -3   5         97.64         98.42         7.56 o                         
  -4  -3   5         27.95         29.61         4.44 o                         
  -3  -3   5         31.31         29.81         2.68 o                         
  -2  -3   5         47.33         49.75         3.16 o                         
  -1  -3   5        355.76        358.01         6.92 o                         
   0  -3   5        958.93        936.90        16.01 o                         
   1  -3   5        418.62        437.75        11.16 o                         
   2  -3   5          2.23         -1.05         2.56 o                         
   3  -3   5        595.99        598.67         9.46 o                         
   4  -3   5         10.02         10.40         2.61 o                         
   5  -3   5        160.22        158.17         8.78 o                         
   6  -3   5         75.03         70.20         7.06 o                         
   7  -3   5          4.29         12.25         3.70 o                         
   8  -3   5         14.64         11.52         2.02 o                         
  -7  -2   5          5.74          9.90         4.11 o                         
  -6  -2   5          0.35         -3.17         3.73 o                         
  -5  -2   5        383.34        393.47        13.88 o                         
  -4  -2   5          1.68          0.17         2.47 o                         
  -3  -2   5        119.46        112.23         4.42 o                         
  -2  -2   5        385.89        364.32         7.02 o                         
  -1  -2   5        590.04        592.63         8.85 o                         
   0  -2   5          0.51          0.36         1.34 o                         
   1  -2   5          1.45          0.25         2.48 o                         
   2  -2   5          0.01          0.90         2.15 o                         
   3  -2   5        173.23        163.77         4.75 o                         
   4  -2   5          2.15          3.24         2.55 o                         
   5  -2   5        197.66        188.56         9.18 o                         
   6  -2   5        168.33        163.83         6.61 o                         
   7  -2   5         15.42         15.83         3.40 o                         
   8  -2   5          9.14          7.57         2.13 o                         
   9  -2   5         27.09         22.66         7.75 o                         
  -7  -1   5          2.02         -1.05         3.77 o                         
  -6  -1   5          2.33          4.99         3.63 o                         
  -5  -1   5        124.63        115.14         7.80 o                         
  -4  -1   5         61.62         62.30         5.57 o                         
  -3  -1   5         20.29         17.38         2.19 o                         
  -2  -1   5        796.01        816.94        10.23 o                         
  -1  -1   5          7.42          6.83         1.54 o                         
   0  -1   5        510.79        531.91         7.03 o                         
   1  -1   5        608.72        628.58         6.52 o                         
   2  -1   5        339.46        314.47         5.78 o                         
   3  -1   5         54.41         49.58         2.02 o                         
   4  -1   5        378.84        399.08         7.19 o                         
   5  -1   5         28.32         37.75         3.51 o                         
   6  -1   5          4.21         -0.22         2.48 o                         
   7  -1   5          2.60          1.14         2.71 o                         
   8  -1   5          0.94          3.44         2.12 o                         
   9  -1   5         17.61         16.20         6.65 o                         
  -7   0   5          2.32         10.03         4.26 o                         
  -6   0   5         52.75         55.39         6.20 o                         
  -5   0   5          3.60          1.20         3.10 o                         
  -4   0   5        204.23        212.48         9.48 o                         
  -3   0   5          5.83          4.18         1.57 o                         
  -2   0   5        668.73        659.19         9.05 o                         
  -1   0   5         51.50         50.44         1.78 o                         
   0   0   5        376.76        386.11         4.59 o                         
   1   0   5       1413.44       1482.61         7.03 o                         
   2   0   5        194.86        194.38         3.70 o                         
   3   0   5        587.37        564.07         5.41 o                         
   4   0   5          0.57          1.29         1.07 o                         
   5   0   5        133.57        137.31         5.29 o                         
   6   0   5        495.77        502.37        10.51 o                         
   7   0   5         43.53         41.96         4.62 o                         
   8   0   5         10.42          9.02         2.25 o                         
   9   0   5         33.23         41.19         5.92 o                         
  -7   1   5         33.82         46.80         6.48 o                         
  -6   1   5         34.63         37.18         5.32 o                         
  -5   1   5        141.64        160.86         9.17 o                         
  -4   1   5        145.92        143.36         8.10 o                         
  -3   1   5         58.58         53.29         3.10 o                         
  -2   1   5       1879.06       1851.05        43.65 o                         
  -1   1   5        332.71        325.46         8.93 o                         
   0   1   5         62.23         56.49         2.64 o                         
   1   1   5        536.91        518.89         6.54 o                         
   2   1   5         27.79         22.08         1.24 o                         
   3   1   5        157.20        155.23         2.99 o                         
   4   1   5         71.10         68.58         2.27 o                         
   5   1   5        174.60        180.27         5.73 o                         
   6   1   5        398.65        389.91         9.16 o                         
   7   1   5         78.12         87.11         7.27 o                         
   8   1   5         70.45         60.66         6.75 o                         
   9   1   5          0.17          8.24         2.67 o                         
  -7   2   5         72.57         65.37         7.58 o                         
  -6   2   5          4.87          9.06         4.14 o                         
  -5   2   5         11.38         16.03         4.12 o                         
  -4   2   5         45.37         44.66         5.15 o                         
  -3   2   5         50.11         52.81         3.89 o                         
  -2   2   5        252.51        253.37         5.84 o                         
  -1   2   5          4.70          4.56         1.50 o                         
   0   2   5         86.01         74.92         2.24 o                         
   1   2   5        734.01        722.20         8.70 o                         
   2   2   5         12.91         12.07         1.27 o                         
   3   2   5       1375.57       1363.11        10.53 o                         
   4   2   5          8.48          5.46         1.25 o                         
   5   2   5        280.76        301.11         7.05 o                         
   6   2   5        146.44        147.81         5.61 o                         
   7   2   5         24.09         19.93         4.57 o                         
   8   2   5          7.99         15.22         4.64 o                         
   9   2   5          2.71          5.28         6.26 o                         
  -7   3   5         48.26         62.79         7.88 o                         
  -6   3   5         10.20         11.37         4.44 o                         
  -5   3   5         49.99         62.78         6.60 o                         
  -4   3   5        487.49        476.47        14.57 o                         
  -3   3   5          0.90          1.18         1.69 o                         
  -2   3   5        274.61        252.93         7.24 o                         
  -1   3   5        182.65        183.86         5.01 o                         
   0   3   5          8.37          8.22         1.65 o                         
   1   3   5        276.41        257.24         4.26 o                         
   2   3   5        241.37        249.77         3.71 o                         
   3   3   5         49.07         55.96         1.97 o                         
   4   3   5          8.28          8.82         1.52 o                         
   5   3   5          0.54          0.02         2.20 o                         
   6   3   5          1.16         -0.93         2.47 o                         
   7   3   5        165.91        161.73         9.21 o                         
   8   3   5        106.45        103.45         8.18 o                         
   9   3   5          0.17          4.40         5.96 o                         
  -7   4   5          3.25         -3.42         5.49 o                         
  -6   4   5         59.74         66.58         7.57 o                         
  -5   4   5          2.85         -0.55         4.08 o                         
  -4   4   5          0.06          0.16         2.84 o                         
  -3   4   5         43.17         46.17         3.23 o                         
  -2   4   5          8.42          6.39         1.91 o                         
  -1   4   5         21.78         20.57         3.05 o                         
   0   4   5        323.63        371.86         7.84 o                         
   1   4   5        401.68        417.70         7.25 o                         
   2   4   5          0.02         -0.19         1.26 o                         
   3   4   5        564.51        572.21         6.12 o                         
   4   4   5         98.36         96.67         2.80 o                         
   5   4   5        281.44        283.75         8.17 o                         
   6   4   5        241.56        263.41        10.05 o                         
   7   4   5         28.95         29.72         3.58 o                         
   8   4   5          0.06          0.46         3.79 o                         
   9   4   5          0.04         -4.39         4.79 o                         
  -6   5   5          8.32         14.72         5.24 o                         
  -5   5   5          3.49          4.04         3.95 o                         
  -4   5   5          5.00          8.57         3.86 o                         
  -3   5   5        453.01        429.27        13.88 o                         
  -2   5   5        191.87        193.15         8.91 o                         
  -1   5   5        385.65        355.51        11.09 o                         
   0   5   5          0.02         -0.97         1.80 o                         
   1   5   5         18.94         21.96         1.99 o                         
   2   5   5          0.06          1.05         1.39 o                         
   3   5   5         34.58         35.19         3.17 o                         
   4   5   5        117.96        109.65         4.63 o                         
   5   5   5         17.58         23.87         3.67 o                         
   6   5   5          0.76          1.71         2.41 o                         
   7   5   5        148.90        140.16         6.35 o                         
   8   5   5         55.03         60.40         4.95 o                         
   9   5   5          1.64         -3.59         3.59 o                         
  -6   6   5          5.71          5.94         5.18 o                         
  -5   6   5          0.80          3.59         4.31 o                         
  -4   6   5        140.80        133.01         9.00 o                         
  -3   6   5        119.15        109.39         7.93 o                         
  -2   6   5          4.33          2.89         3.36 o                         
  -1   6   5        191.15        178.20         8.87 o                         
   0   6   5        152.78        144.68         7.74 o                         
   1   6   5         67.49         76.26         4.12 o                         
   2   6   5         45.65         34.61         3.27 o                         
   3   6   5        804.02        773.68        15.12 o                         
   4   6   5        184.76        192.25        10.91 o                         
   5   6   5         27.71         38.20         5.58 o                         
   6   6   5        422.19        400.98        14.29 o                         
   7   6   5         45.09         36.34         6.19 o                         
   8   6   5          4.10          7.24         5.01 o                         
  -5   7   5          9.65          7.45         5.07 o                         
  -4   7   5         42.09         35.17         5.92 o                         
  -3   7   5         29.50         30.71         5.52 o                         
  -2   7   5        259.22        247.21        11.43 o                         
  -1   7   5         52.12         46.86         5.63 o                         
   0   7   5          5.30          8.37         2.80 o                         
   1   7   5         30.17         19.59         3.05 o                         
   2   7   5        135.97        129.57         7.50 o                         
   3   7   5         71.64         64.49         4.47 o                         
   4   7   5        690.41        696.79        12.24 o                         
   5   7   5          7.68          2.67         3.54 o                         
   6   7   5          1.98         -0.72         4.28 o                         
   7   7   5         33.70         37.12         6.30 o                         
   8   7   5         25.35         30.16         6.38 o                         
  -5   8   5          3.01          2.46         5.28 o                         
  -4   8   5         25.83         34.20         6.72 o                         
  -3   8   5         25.80         27.25         6.11 o                         
  -2   8   5         25.09         26.21         5.26 o                         
  -1   8   5          3.80          5.64         3.85 o                         
   0   8   5        315.19        298.95         8.41 o                         
   1   8   5          0.12         -0.41         3.59 o                         
   2   8   5         28.34         26.67         3.57 o                         
   3   8   5       1182.13       1178.99        21.12 o                         
   4   8   5          2.75          3.64         6.10 o                         
   5   8   5         48.83         54.72         4.61 o                         
   6   8   5          7.07          5.93         4.49 o                         
   7   8   5          2.12          7.29         5.11 o                         
   8   8   5          5.15          8.72         5.82 o                         
  -4   9   5         64.77         64.16         8.34 o                         
  -3   9   5          6.63          1.86         5.16 o                         
  -2   9   5        108.22        132.50        10.03 o                         
  -1   9   5         56.16         53.69         4.59 o                         
   0   9   5        123.58         97.92         5.62 o                         
   1   9   5         26.65         27.38         3.82 o                         
   2   9   5          3.65          4.89         2.93 o                         
   3   9   5         59.44         64.25         4.85 o                         
   4   9   5         22.23         23.98         3.96 o                         
   5   9   5         23.77         33.71         4.38 o                         
   6   9   5          7.42          5.41         5.24 o                         
   7   9   5         10.74         15.55         6.21 o                         
  -3  10   5          0.92          6.57         6.00 o                         
  -2  10   5          3.22         12.82         5.53 o                         
  -1  10   5         20.15         23.96         5.89 o                         
   0  10   5         82.40         93.71         6.00 o                         
   1  10   5         12.22          8.86         3.27 o                         
   2  10   5          9.34         18.14         4.48 o                         
   3  10   5         58.77         59.62         5.16 o                         
   4  10   5          0.50          5.22         3.62 o                         
   5  10   5         28.31         41.09         4.84 o                         
   6  10   5          0.04         -4.05         5.54 o                         
   7  10   5          1.98          0.72         5.24 o                         
  -2  11   5         69.72         74.97         9.01 o                         
  -1  11   5          2.85          5.32         5.40 o                         
   0  11   5          2.90          1.59         5.44 o                         
   1  11   5         12.97         18.78         4.08 o                         
   2  11   5         11.99          6.75         3.40 o                         
   3  11   5          0.05          1.16         3.42 o                         
   4  11   5         16.16         21.82         4.29 o                         
   5  11   5         21.12         26.77         4.79 o                         
   6  11   5          6.66          9.56         6.28 o                         
   0  12   5         29.74         36.44         7.45 o                         
   1  12   5         25.06         36.45         7.69 o                         
   2  12   5          0.80         -2.04         3.92 o                         
   3  12   5         60.34         82.64         6.43 o                         
   4  12   5          2.38         15.58         6.38 o                         
  -1 -11   6          0.01          3.31         5.14 o                         
   0 -11   6          9.03         17.86         6.44 o                         
   1 -11   6         11.15         24.86         7.08 o                         
  -3 -10   6         28.46         22.04         6.38 o                         
  -2 -10   6          0.05         -2.68         5.54 o                         
  -1 -10   6          5.60          2.74         4.68 o                         
   0 -10   6          3.16          6.54         5.64 o                         
   1 -10   6          0.71          9.01         4.66 o                         
   2 -10   6          0.66          3.45         5.07 o                         
   3 -10   6         34.91         45.63         7.23 o                         
  -3  -9   6         19.75         22.99         5.83 o                         
  -2  -9   6         21.03         17.46         5.24 o                         
  -1  -9   6         13.08         17.42         5.43 o                         
   0  -9   6         13.41         17.38         5.06 o                         
   1  -9   6          4.92          7.98         5.38 o                         
   2  -9   6         13.46         27.69         6.25 o                         
   3  -9   6        169.54        175.19        11.40 o                         
   4  -9   6         42.28         41.46        10.71 o                         
  -5  -8   6         13.23         26.73         5.67 o                         
  -4  -8   6         13.20         13.42         4.93 o                         
  -3  -8   6          5.08          9.61         4.98 o                         
  -2  -8   6          4.05         -4.57         4.57 o                         
  -1  -8   6          0.28         -1.00         3.75 o                         
   0  -8   6          0.59          2.37         4.35 o                         
   1  -8   6          6.48         10.89         4.66 o                         
   2  -8   6          9.94         14.16         4.94 o                         
   3  -8   6         21.08         19.73         5.22 o                         
   4  -8   6         49.43         47.47        11.83 o                         
   5  -8   6         28.27         42.57         7.33 o                         
  -6  -7   6          6.32          3.99         3.78 o                         
  -5  -7   6          0.90          2.89         3.79 o                         
  -4  -7   6          6.19          2.69         3.42 o                         
  -3  -7   6         60.04         71.06         6.90 o                         
  -2  -7   6          0.25          4.10         4.14 o                         
  -1  -7   6          6.38          9.94         4.00 o                         
   0  -7   6        380.93        373.88        13.94 o                         
   1  -7   6          8.38          4.51         3.99 o                         
   2  -7   6         46.21         43.05         5.95 o                         
   3  -7   6        113.59        119.18         8.38 o                         
   4  -7   6          1.16          0.33         2.90 o                         
   5  -7   6          0.07          2.25         4.95 o                         
  -6  -6   6          0.08          4.39         4.41 o                         
  -5  -6   6         22.79         16.73         5.00 o                         
  -4  -6   6          1.40          7.15         4.16 o                         
  -3  -6   6          5.58          2.71         2.46 o                         
  -2  -6   6        127.57        118.28         7.98 o                         
  -1  -6   6         17.34         17.50         4.18 o                         
   0  -6   6         24.91         14.56         3.96 o                         
   1  -6   6          0.17          0.10         3.46 o                         
   2  -6   6          1.72         -1.57         3.82 o                         
   3  -6   6          1.04         -0.84         3.53 o                         
   4  -6   6         94.19        104.94         5.71 o                         
   5  -6   6         91.28         85.65         8.38 o                         
   6  -6   6          0.04          2.58         5.03 o                         
   7  -6   6          0.01         -5.57         5.57 o                         
  -6  -5   6          4.45          2.25         3.90 o                         
  -5  -5   6         13.13         17.60         4.69 o                         
  -4  -5   6        107.38        101.20         7.74 o                         
  -3  -5   6         48.90         40.70         3.65 o                         
  -2  -5   6         56.79         61.29         3.97 o                         
  -1  -5   6          0.06         -1.19         3.64 o                         
   0  -5   6        173.52        187.44         9.24 o                         
   1  -5   6          2.71          6.99         3.95 o                         
   2  -5   6          6.27         10.40         3.91 o                         
   3  -5   6         75.95         73.84         6.20 o                         
   4  -5   6        178.14        176.26         6.57 o                         
   5  -5   6         26.09         20.36         4.79 o                         
   6  -5   6         16.00         17.15         5.64 o                         
   7  -5   6          2.91         -1.53         4.51 o                         
  -7  -4   6          7.56          5.58         4.52 o                         
  -6  -4   6        140.84        151.24        10.50 o                         
  -5  -4   6        153.90        149.77         9.70 o                         
  -4  -4   6         75.09         78.33         6.67 o                         
  -3  -4   6          3.91          6.99         3.59 o                         
  -2  -4   6          1.30         -0.68         2.06 o                         
  -1  -4   6          4.15          5.85         2.17 o                         
   0  -4   6        101.46         96.90         6.34 o                         
   1  -4   6          4.37          0.01         3.26 o                         
   2  -4   6          2.12         -2.11         3.65 o                         
   3  -4   6         27.59         26.99         4.35 o                         
   4  -4   6        425.70        432.89         9.28 o                         
   5  -4   6         35.83         29.54         5.14 o                         
   6  -4   6          0.67         -0.12         4.39 o                         
   7  -4   6         21.23         26.85         6.27 o                         
   8  -4   6          5.67          6.76        12.36 o                         
  -7  -3   6         22.70         17.33         4.93 o                         
  -6  -3   6          1.46          5.70         3.68 o                         
  -5  -3   6         14.91         17.59         4.59 o                         
  -4  -3   6         63.38         62.14         6.04 o                         
  -3  -3   6         32.37         35.78         3.19 o                         
  -2  -3   6         13.71         14.54         2.29 o                         
  -1  -3   6          1.37          1.31         1.77 o                         
   0  -3   6          0.01         -0.40         1.69 o                         
   1  -3   6        242.71        250.34         9.24 o                         
   2  -3   6         20.38         22.82         3.81 o                         
   3  -3   6        542.14        550.59         9.58 o                         
   4  -3   6         34.67         35.14         3.11 o                         
   5  -3   6         28.47         33.45         5.38 o                         
   6  -3   6        103.19         94.53         7.82 o                         
   7  -3   6          3.84          4.24         3.02 o                         
   8  -3   6          0.41          5.61         4.91 o                         
  -7  -2   6         10.27         16.75         5.03 o                         
  -6  -2   6         19.03         22.05         4.95 o                         
  -5  -2   6          4.56          2.57         3.15 o                         
  -4  -2   6         87.33         80.34         6.58 o                         
  -3  -2   6         76.29         71.92         3.90 o                         
  -2  -2   6         42.09         43.31         3.07 o                         
  -1  -2   6          6.16          8.34         1.90 o                         
   0  -2   6       1157.35       1138.61        20.75 o                         
   1  -2   6       6113.39       6107.20        47.40 o                         
   2  -2   6          7.69          9.43         2.81 o                         
   3  -2   6        303.26        324.21         6.98 o                         
   4  -2   6        372.61        380.94         7.83 o                         
   5  -2   6         85.78         87.10         6.66 o                         
   6  -2   6          2.46          4.40         2.53 o                         
   7  -2   6         47.00         46.21         4.48 o                         
   8  -2   6          0.18          0.35         1.07 o                         
  -7  -1   6         14.03         -1.40         3.99 o                         
  -6  -1   6          0.65         -1.32         3.62 o                         
  -5  -1   6          5.57          5.83         3.50 o                         
  -4  -1   6        390.26        382.80        13.09 o                         
  -3  -1   6        707.85        716.13        12.86 o                         
  -2  -1   6         90.58         88.13         6.54 o                         
  -1  -1   6          0.51          0.50         1.59 o                         
   0  -1   6       1559.24       1621.31        22.51 o                         
   1  -1   6         26.10         20.73         1.70 o                         
   2  -1   6        336.30        322.39         6.32 o                         
   3  -1   6         42.68         30.27         2.51 o                         
   4  -1   6          0.02         -1.70         1.70 o                         
   5  -1   6          9.28         12.30         2.88 o                         
   6  -1   6        201.60        192.38         8.61 o                         
   7  -1   6         18.82         18.40         3.44 o                         
   8  -1   6          0.14          5.26         3.94 o                         
   9  -1   6         62.34         70.78         5.06 o                         
  -7   0   6          4.96         10.50         4.82 o                         
  -6   0   6          8.14          8.34         3.96 o                         
  -5   0   6         45.17         39.46         5.52 o                         
  -4   0   6         33.72         27.90         4.45 o                         
  -3   0   6        226.61        231.64         6.27 o                         
  -2   0   6        531.87        538.25         8.90 o                         
  -1   0   6        390.84        371.50         6.92 o                         
   0   0   6         19.93         13.61         1.32 o                         
   1   0   6        604.33        590.30         7.61 o                         
   2   0   6        169.76        166.31         5.92 o                         
   3   0   6        145.48        150.31         3.15 o                         
   4   0   6        764.56        766.37        16.44 o                         
   5   0   6         20.29         19.13         2.73 o                         
   6   0   6         28.28         38.15         3.81 o                         
   7   0   6         84.22         69.07         5.19 o                         
   8   0   6         66.36         62.23         5.16 o                         
   9   0   6         12.62         19.59         3.40 o                         
  -7   1   6         41.70         65.56         7.88 o                         
  -6   1   6         51.78         57.44         6.60 o                         
  -5   1   6         59.44         61.97         6.43 o                         
  -4   1   6        153.27        157.74         8.74 o                         
  -3   1   6        554.56        532.37        11.53 o                         
  -2   1   6        436.59        456.93         8.20 o                         
  -1   1   6        263.92        237.21         5.68 o                         
   0   1   6        124.01        109.17         2.78 o                         
   1   1   6         43.15         39.54         1.39 o                         
   2   1   6        603.17        587.82        11.81 o                         
   3   1   6         36.60         35.75         1.75 o                         
   4   1   6         54.50         57.91         2.28 o                         
   5   1   6         51.49         56.71         8.74 o                         
   6   1   6        472.73        485.72        10.48 o                         
   7   1   6          3.76          6.21         2.92 o                         
   8   1   6         29.41         27.76         5.53 o                         
   9   1   6         20.33         15.36         5.83 o                         
  -7   2   6         14.90         17.40         5.38 o                         
  -6   2   6         24.84         20.84         5.39 o                         
  -5   2   6         59.31         64.97         6.65 o                         
  -4   2   6        109.51        124.29         7.95 o                         
  -3   2   6          4.21          7.95         1.91 o                         
  -2   2   6          7.97          4.22         1.94 o                         
  -1   2   6         96.10         93.16         3.85 o                         
   0   2   6        200.58        192.22         3.74 o                         
   1   2   6          0.19          0.38         1.15 o                         
   2   2   6         56.14         58.82         2.20 o                         
   3   2   6        570.96        582.95         7.19 o                         
   4   2   6          4.57          4.46         1.55 o                         
   5   2   6        110.39        115.49         4.84 o                         
   6   2   6          1.90         -2.39         4.10 o                         
   7   2   6         17.21         16.35         4.81 o                         
   8   2   6         26.72         30.69         5.77 o                         
   9   2   6          0.59          0.80         4.44 o                         
  -6   3   6         27.00         41.71         6.93 o                         
  -5   3   6          1.99          1.08         3.45 o                         
  -4   3   6          0.59          1.14         2.88 o                         
  -3   3   6        225.50        236.77         6.58 o                         
  -2   3   6        177.97        177.88         5.59 o                         
  -1   3   6         43.19         40.66         2.90 o                         
   0   3   6         48.77         55.55         3.74 o                         
   1   3   6        575.30        576.89        11.43 o                         
   2   3   6         63.88         66.82         2.51 o                         
   3   3   6          9.80         11.52         1.68 o                         
   4   3   6         20.97         21.15         1.97 o                         
   5   3   6         27.04         21.68         3.03 o                         
   6   3   6         88.69         91.56         4.77 o                         
   7   3   6         13.62         11.92         4.53 o                         
   8   3   6        117.11        108.62         8.42 o                         
   9   3   6         39.16         52.34         7.18 o                         
  -6   4   6         24.91         23.90         5.47 o                         
  -5   4   6          7.81          2.03         4.14 o                         
  -4   4   6         40.64         42.33         5.50 o                         
  -3   4   6         18.25         19.73         2.77 o                         
  -2   4   6        304.77        298.81         7.44 o                         
  -1   4   6          8.80         11.30         2.20 o                         
   0   4   6        209.94        217.72         5.74 o                         
   1   4   6        448.19        419.82        11.17 o                         
   2   4   6         78.28         74.22         2.78 o                         
   3   4   6         90.17         78.91         2.62 o                         
   4   4   6        342.82        330.32         9.01 o                         
   5   4   6        118.25        125.63         5.41 o                         
   6   4   6         23.18         22.90         3.33 o                         
   7   4   6          6.20          9.96         3.17 o                         
   8   4   6          3.37         13.54         5.39 o                         
   9   4   6          1.03          1.44         4.69 o                         
  -6   5   6         13.52         18.77         5.63 o                         
  -5   5   6          3.86          5.60         4.29 o                         
  -4   5   6         27.87         31.49         5.25 o                         
  -3   5   6        242.10        254.16        11.29 o                         
  -2   5   6        500.40        490.86         9.63 o                         
  -1   5   6         46.18         49.80         3.67 o                         
   0   5   6         16.84         20.60         2.68 o                         
   1   5   6         11.62         17.17         2.35 o                         
   2   5   6          5.72          3.60         1.70 o                         
   3   5   6         51.13         45.53         2.66 o                         
   4   5   6          4.68          8.00         1.84 o                         
   5   5   6        436.44        435.33        13.55 o                         
   6   5   6         93.21         86.07         5.86 o                         
   7   5   6          0.05         -0.83         2.80 o                         
   8   5   6         14.19         15.28         4.76 o                         
   9   5   6         46.03         48.98         7.30 o                         
  -5   6   6        102.21        107.85         9.51 o                         
  -4   6   6          2.85          5.32         4.26 o                         
  -3   6   6         18.87         18.73         4.83 o                         
  -2   6   6         49.08         44.80         5.53 o                         
  -1   6   6        585.89        578.59        15.77 o                         
   0   6   6        242.16        256.82        10.39 o                         
   1   6   6        414.74        414.56         8.91 o                         
   2   6   6        107.32        106.33         4.96 o                         
   3   6   6        447.47        436.42         9.16 o                         
   4   6   6        191.54        195.90         9.99 o                         
   5   6   6        237.29        230.99        10.81 o                         
   6   6   6         26.15         36.74         5.87 o                         
   7   6   6         24.66         11.54         4.73 o                         
   8   6   6          1.04         -5.15         5.15 o                         
  -5   7   6          1.92         -3.76         5.52 o                         
  -4   7   6        140.02        155.20        10.67 o                         
  -3   7   6         12.11          7.18         4.31 o                         
  -2   7   6         13.21         14.41         4.38 o                         
  -1   7   6          2.55          3.30         3.84 o                         
   0   7   6         13.04         18.47         3.29 o                         
   1   7   6         13.33          9.75         2.86 o                         
   2   7   6         39.37         41.74         3.89 o                         
   3   7   6          2.20          3.10         2.66 o                         
   4   7   6        451.81        453.19        16.68 o                         
   5   7   6          0.08         -1.70         4.21 o                         
   6   7   6        176.19        180.24        10.62 o                         
   7   7   6         13.79         12.25         4.99 o                         
   8   7   6         49.41         49.55         7.33 o                         
  -4   8   6          1.32          3.79         5.97 o                         
  -3   8   6         10.86         17.63         5.70 o                         
  -2   8   6         68.95         78.90         7.76 o                         
  -1   8   6         50.59         58.95         4.58 o                         
   0   8   6          3.01          4.04         3.33 o                         
   1   8   6        143.09        153.14         6.49 o                         
   2   8   6        159.29        153.93         6.49 o                         
   3   8   6        333.17        346.52         9.41 o                         
   4   8   6         29.86         30.08         3.90 o                         
   5   8   6          0.26          2.54         4.51 o                         
   6   8   6         13.31         11.27         5.05 o                         
   7   8   6          0.00         -4.94         4.94 o                         
   8   8   6          2.81          2.81         5.50 o                         
  -3   9   6         96.67        117.67        10.36 o                         
  -2   9   6          3.76          3.92         5.02 o                         
  -1   9   6          0.26         -0.85         3.30 o                         
   0   9   6          5.51          1.80         3.00 o                         
   1   9   6         93.36         77.83         5.27 o                         
   2   9   6         30.43         28.99         4.04 o                         
   3   9   6          7.86          6.63         3.19 o                         
   4   9   6         18.68         16.79         3.51 o                         
   5   9   6         25.21         33.14         6.37 o                         
   6   9   6         19.06         27.08         6.08 o                         
   7   9   6         19.18         22.72         6.36 o                         
  -2  10   6         53.56         71.08         8.84 o                         
  -1  10   6          1.86          3.72         5.18 o                         
   0  10   6         10.82          6.43         3.28 o                         
   1  10   6        114.32        131.42         6.92 o                         
   2  10   6         25.42         25.26         4.10 o                         
   3  10   6          0.42          3.19         3.52 o                         
   4  10   6         13.86          8.02         6.40 o                         
   5  10   6          8.22          7.76         5.61 o                         
   6  10   6          3.20          5.05         5.65 o                         
  -1  11   6          0.85         -4.49         5.94 o                         
   0  11   6          2.03          6.99         3.94 o                         
   1  11   6          4.70          0.28         3.70 o                         
   2  11   6         22.97         26.98         4.44 o                         
   3  11   6         32.20         31.73         7.45 o                         
   4  11   6          0.11          5.03         4.24 o                         
   5  11   6          1.20          9.22         6.26 o                         
   1  12   6         12.99         21.08         4.80 o                         
   2  12   6          0.89         -3.77         4.22 o                         
   3  12   6          0.00         -0.99         4.02 o                         
  -2 -10   7          0.60          6.50         5.14 o                         
  -1 -10   7         15.37          9.65         4.89 o                         
   0 -10   7          0.26         -5.81         5.81 o                         
  -4  -9   7          1.27         -5.08         5.08 o                         
  -3  -9   7          0.37         -4.68         4.68 o                         
  -2  -9   7         69.02         83.24         8.53 o                         
  -1  -9   7         24.46         30.22         5.84 o                         
   0  -9   7         14.74         13.62         5.72 o                         
   1  -9   7         22.88         18.10         5.25 o                         
   2  -9   7          4.76         -0.48         4.99 o                         
   3  -9   7         28.58         14.07         5.40 o                         
   4  -9   7         28.54         37.17         5.31 o                         
  -4  -8   7          0.29          5.41         4.41 o                         
  -3  -8   7          4.53          2.43         3.47 o                         
  -2  -8   7          6.35          6.47         4.65 o                         
  -1  -8   7          0.13         11.11         5.12 o                         
   0  -8   7          2.12          7.99         4.41 o                         
   1  -8   7         28.21         30.18         5.73 o                         
   2  -8   7         19.13         15.12         5.03 o                         
   3  -8   7         83.94         76.98         7.85 o                         
   4  -8   7         10.44         20.67         4.29 o                         
   5  -8   7          0.35          1.77         5.69 o                         
  -5  -7   7         15.93         17.13         4.90 o                         
  -4  -7   7          0.23          6.47         4.29 o                         
  -3  -7   7          2.19          2.91         5.86 o                         
  -2  -7   7         30.80         24.81         5.08 o                         
  -1  -7   7          9.58          9.38         4.64 o                         
   0  -7   7         30.90         27.27         5.18 o                         
   1  -7   7          0.13          1.66         3.86 o                         
   2  -7   7         12.96         17.93         4.91 o                         
   3  -7   7         21.81         29.15         5.71 o                         
   4  -7   7          3.35          2.41         3.08 o                         
   5  -7   7         10.81         16.28         5.66 o                         
   6  -7   7         13.15          3.22         5.73 o                         
  -6  -6   7         13.26         11.22         4.67 o                         
  -5  -6   7         15.23         19.66         4.96 o                         
  -4  -6   7          7.54          5.47         3.65 o                         
  -3  -6   7          4.10          5.00         2.62 o                         
  -2  -6   7          5.31          6.06         2.57 o                         
  -1  -6   7         12.02         10.14         4.31 o                         
   0  -6   7          0.01         -3.74         4.27 o                         
   1  -6   7         36.65         38.04         5.81 o                         
   2  -6   7          4.87          3.23         3.85 o                         
   3  -6   7          5.39          1.59         3.69 o                         
   4  -6   7          3.11          1.82         4.07 o                         
   5  -6   7         20.29         26.40         6.05 o                         
   6  -6   7         32.23         33.11         6.74 o                         
  -6  -5   7          0.38         -2.57         3.92 o                         
  -5  -5   7         46.48         43.65         6.41 o                         
  -4  -5   7         25.31         21.20         4.82 o                         
  -3  -5   7          5.15          4.92         2.30 o                         
  -2  -5   7         25.03         31.62         3.28 o                         
  -1  -5   7          0.07          1.85         2.09 o                         
   0  -5   7         11.60          9.14         4.07 o                         
   1  -5   7         44.62         45.14         5.26 o                         
   2  -5   7          0.42         -3.29         3.87 o                         
   3  -5   7          8.64          4.31         3.57 o                         
   4  -5   7         39.56         34.66         8.88 o                         
   5  -5   7          0.47         -1.99         3.99 o                         
   6  -5   7         63.54         82.02         8.56 o                         
  -6  -4   7         34.33         44.15         6.88 o                         
  -5  -4   7         30.40         29.93         5.43 o                         
  -4  -4   7          0.35         -1.11         3.06 o                         
  -3  -4   7          3.84          4.37         2.41 o                         
  -2  -4   7          4.57          3.70         2.01 o                         
  -1  -4   7         75.41         83.14         7.53 o                         
   0  -4   7        572.02        596.03         9.92 o                         
   1  -4   7        195.80        233.24         9.99 o                         
   2  -4   7        266.43        279.71        10.74 o                         
   3  -4   7        102.83        104.90         5.12 o                         
   4  -4   7          6.38          6.94         2.72 o                         
   5  -4   7         17.84         20.07         4.88 o                         
   6  -4   7         57.63         63.16         7.29 o                         
   7  -4   7          0.05          4.88         3.23 o                         
  -6  -3   7         11.73         -0.09         3.70 o                         
  -5  -3   7         76.78         73.40         7.24 o                         
  -4  -3   7          1.47          2.72         3.19 o                         
  -3  -3   7        108.09        106.00         6.80 o                         
  -2  -3   7        118.74        121.48         5.08 o                         
  -1  -3   7         36.22         38.98         3.16 o                         
   0  -3   7        105.69        104.52         4.17 o                         
   1  -3   7         74.64         71.56         5.98 o                         
   2  -3   7         84.43         83.73         6.25 o                         
   3  -3   7         22.83         22.20         2.87 o                         
   4  -3   7         93.99         90.58         4.61 o                         
   5  -3   7         20.48         23.51         4.81 o                         
   6  -3   7          4.76          0.16         4.39 o                         
   7  -3   7         60.98         64.54         9.28 o                         
   8  -3   7          0.48         -1.79         3.48 o                         
  -6  -2   7          0.40          4.92         3.65 o                         
  -5  -2   7         54.87         54.32         6.27 o                         
  -4  -2   7          6.45          2.79         2.98 o                         
  -3  -2   7         78.51         90.18         6.59 o                         
  -2  -2   7          2.31          2.90         2.13 o                         
  -1  -2   7        236.54        239.82         6.39 o                         
   0  -2   7        296.38        294.81         6.49 o                         
   1  -2   7        242.62        238.12         9.24 o                         
   2  -2   7        159.20        180.83         8.27 o                         
   3  -2   7        369.69        386.32         8.08 o                         
   4  -2   7         12.08         13.14         3.78 o                         
   5  -2   7         20.52         24.99         4.25 o                         
   6  -2   7         15.90         16.22         3.28 o                         
   7  -2   7         25.95         13.92         3.95 o                         
   8  -2   7          9.65         14.00         3.71 o                         
  -6  -1   7         16.25         10.51         4.38 o                         
  -5  -1   7          8.36          8.21         3.73 o                         
  -4  -1   7        132.47        132.94         8.37 o                         
  -3  -1   7          4.53          6.39         2.21 o                         
  -2  -1   7        319.75        304.52         7.38 o                         
  -1  -1   7        456.88        448.93         8.33 o                         
   0  -1   7        142.05        141.71         6.36 o                         
   1  -1   7         81.37         82.53         6.03 o                         
   2  -1   7        164.72        166.61         4.93 o                         
   3  -1   7         40.89         33.67         2.39 o                         
   4  -1   7          3.26          3.06         1.70 o                         
   5  -1   7         28.74         27.41         3.29 o                         
   6  -1   7         12.25          5.92         2.69 o                         
   7  -1   7         70.99         79.93         5.48 o                         
   8  -1   7          0.43          5.24         4.43 o                         
  -6   0   7         34.90         44.85         6.51 o                         
  -5   0   7          2.43          2.11         3.23 o                         
  -4   0   7          0.51         -0.39         3.14 o                         
  -3   0   7          7.68          7.70         2.16 o                         
  -2   0   7        131.14        132.84         5.64 o                         
  -1   0   7         77.31         75.78         3.78 o                         
   0   0   7          1.92          1.43         1.18 o                         
   1   0   7          0.40         -1.92         1.92 o                         
   2   0   7        195.01        182.88         4.06 o                         
   3   0   7          2.10         -0.83         1.53 o                         
   4   0   7         48.39         48.43         2.74 o                         
   5   0   7          0.08         -0.86         2.36 o                         
   6   0   7         33.81         45.15         4.07 o                         
   7   0   7         22.35         23.29         5.00 o                         
   8   0   7        100.33        102.28         6.46 o                         
   9   0   7          5.58         11.28         6.05 o                         
  -6   1   7          5.81         21.43         5.37 o                         
  -5   1   7         69.06         73.64         6.97 o                         
  -4   1   7         34.05         31.39         4.85 o                         
  -3   1   7          0.08          0.23         1.96 o                         
  -2   1   7          7.30          4.53         1.96 o                         
  -1   1   7        391.90        395.65         7.79 o                         
   0   1   7          0.29         -1.36         1.36 o                         
   1   1   7          6.10          7.72         1.29 o                         
   2   1   7         23.99         22.22         2.39 o                         
   3   1   7          1.09          1.08         1.23 o                         
   4   1   7        139.85        123.82         3.29 o                         
   5   1   7         79.05         74.35         4.58 o                         
   6   1   7         28.23         23.60         3.25 o                         
   7   1   7         25.04         26.38         3.77 o                         
   8   1   7          0.44          4.17         4.09 o                         
   9   1   7         16.97         12.91         5.36 o                         
  -6   2   7         60.41         44.13         6.90 o                         
  -5   2   7         15.28         11.95         4.46 o                         
  -4   2   7         66.76         62.61         6.37 o                         
  -3   2   7          0.00         -1.23         1.80 o                         
  -2   2   7         85.52         82.98         4.00 o                         
  -1   2   7        418.90        418.58         8.11 o                         
   0   2   7         47.07         49.20         2.31 o                         
   1   2   7         22.08         19.80         1.71 o                         
   2   2   7         81.38         64.64         3.35 o                         
   3   2   7         41.41         39.86         2.45 o                         
   4   2   7         84.44         89.88         3.48 o                         
   5   2   7         81.01         83.17         4.42 o                         
   6   2   7          0.00         -2.35         4.18 o                         
   7   2   7         41.91         30.95         5.44 o                         
   8   2   7          2.09          6.88         4.51 o                         
   9   2   7          0.90          1.94         5.14 o                         
  -6   3   7         63.35         90.63         9.23 o                         
  -5   3   7         21.23         33.50         6.05 o                         
  -4   3   7          5.96          9.81         4.28 o                         
  -3   3   7         71.16         84.92         4.55 o                         
  -2   3   7          2.27          0.74         2.06 o                         
  -1   3   7         72.40         76.73         4.02 o                         
   0   3   7         11.68         13.02         2.17 o                         
   1   3   7         36.81         32.44         2.10 o                         
   2   3   7         36.91         30.52         2.70 o                         
   3   3   7         12.55         16.48         1.95 o                         
   4   3   7        413.37        424.34         6.96 o                         
   5   3   7         27.68         19.97         3.01 o                         
   6   3   7          8.97         17.22         4.73 o                         
   7   3   7         70.00         69.75         7.35 o                         
   8   3   7          1.27         -2.53         4.57 o                         
   9   3   7         38.59         25.08         6.41 o                         
  -6   4   7         17.37          8.89         5.47 o                         
  -5   4   7          2.27          1.84         3.51 o                         
  -4   4   7         55.04         57.10         6.73 o                         
  -3   4   7        112.33        118.21         5.32 o                         
  -2   4   7         59.35         53.49         4.03 o                         
  -1   4   7        318.47        330.34         7.81 o                         
   0   4   7        203.87        199.88         5.90 o                         
   1   4   7        182.14        189.38         5.60 o                         
   2   4   7        149.37        151.53         4.04 o                         
   3   4   7         76.23         68.78         3.18 o                         
   4   4   7         15.69         15.15         2.15 o                         
   5   4   7         20.74         25.07         5.00 o                         
   6   4   7         14.34         14.21         3.14 o                         
   7   4   7          2.58          2.17         4.21 o                         
   8   4   7          0.01         11.64         5.42 o                         
   9   4   7          5.28         14.91         6.03 o                         
  -5   5   7        138.91        146.14        10.72 o                         
  -4   5   7         16.37         11.04         4.39 o                         
  -3   5   7         15.07         14.99         2.63 o                         
  -2   5   7        180.18        180.57         6.37 o                         
  -1   5   7         36.66         32.12         3.35 o                         
   0   5   7          1.27          0.52         2.16 o                         
   1   5   7         33.16         30.06         2.94 o                         
   2   5   7          0.01         -1.67         1.67 o                         
   3   5   7         64.24         68.53         4.62 o                         
   4   5   7         62.78         67.01         3.37 o                         
   5   5   7         10.92         11.31         3.08 o                         
   6   5   7         58.98         63.20         4.74 o                         
   7   5   7        140.59        145.86         6.76 o                         
   8   5   7          3.23         -4.54         4.65 o                         
  -5   6   7          0.11         -0.22         4.60 o                         
  -4   6   7          1.61          2.52         4.25 o                         
  -3   6   7        124.41        129.69         9.17 o                         
  -2   6   7         14.73         13.04         4.17 o                         
  -1   6   7          8.52          9.59         2.53 o                         
   0   6   7        196.10        187.80         6.53 o                         
   1   6   7          9.23         15.75         2.49 o                         
   2   6   7        163.64        176.64         5.01 o                         
   3   6   7        107.60        109.61         5.03 o                         
   4   6   7         66.44         77.85         7.03 o                         
   5   6   7          3.75          7.16         4.68 o                         
   6   6   7         34.09         38.60         6.23 o                         
   7   6   7          8.98         12.39         4.97 o                         
   8   6   7          0.06          6.36         6.34 o                         
  -4   7   7         38.53         36.86         6.59 o                         
  -3   7   7         21.18         13.67         4.72 o                         
  -2   7   7         39.73         46.53         6.21 o                         
  -1   7   7          0.54          2.19         3.53 o                         
   0   7   7         76.26         65.66         6.54 o                         
   1   7   7          2.66          1.32         2.67 o                         
   2   7   7        181.93        173.09         6.60 o                         
   3   7   7         10.07         16.10         3.17 o                         
   4   7   7         33.67         32.48         5.52 o                         
   5   7   7        128.76        129.22         9.26 o                         
   6   7   7         87.77         91.06         8.35 o                         
   7   7   7         99.31        113.65         9.31 o                         
   8   7   7          0.00         12.41         6.33 o                         
  -4   8   7          3.95          5.03         5.27 o                         
  -3   8   7          7.61         14.42         5.60 o                         
  -2   8   7          4.21          0.66         4.42 o                         
  -1   8   7         86.49         93.55         8.21 o                         
   0   8   7         72.91         71.55         4.97 o                         
   1   8   7         42.85         36.61         4.00 o                         
   2   8   7        135.56        138.47         6.41 o                         
   3   8   7         39.29         38.77         4.09 o                         
   4   8   7          0.13          1.23         4.56 o                         
   5   8   7          6.38          0.77         4.58 o                         
   6   8   7          0.06         -1.47         4.82 o                         
   7   8   7          0.88         -1.86         4.80 o                         
  -3   9   7          7.67          3.90         5.56 o                         
  -2   9   7          1.90          7.26         6.22 o                         
  -1   9   7         25.65         29.63         6.45 o                         
   0   9   7          0.99          2.88         3.18 o                         
   1   9   7         16.40         20.16         4.16 o                         
   2   9   7          2.16          0.55         3.31 o                         
   3   9   7         54.10         41.25         8.64 o                         
   4   9   7        155.26        183.71        11.69 o                         
   5   9   7         28.51         29.53         6.43 o                         
   6   9   7         15.11         12.95         5.69 o                         
   7   9   7         35.81         42.60         7.64 o                         
  -2  10   7          9.37          5.84         5.98 o                         
  -1  10   7         15.36         28.55         4.63 o                         
   0  10   7         23.08         14.17         3.45 o                         
   1  10   7         56.57         59.91         5.45 o                         
   2  10   7         26.00         26.98         4.25 o                         
   3  10   7          6.51          5.91         3.31 o                         
   4  10   7          3.98          5.70         4.97 o                         
   5  10   7          9.18         15.69         6.25 o                         
   6  10   7         17.96         17.73         6.59 o                         
   0  11   7          1.72          4.19         3.99 o                         
   1  11   7         14.76         12.23         6.29 o                         
   2  11   7          1.34          2.32         6.67 o                         
   3  11   7          3.35          7.89         4.08 o                         
   4  11   7         50.59         45.09         7.98 o                         
  -2  -9   8          0.12         -1.48         4.55 o                         
  -1  -9   8          1.59          0.15         4.17 o                         
   0  -9   8          9.88         11.52         5.73 o                         
   1  -9   8          1.74          4.93         5.67 o                         
   2  -9   8         11.21         15.33         5.89 o                         
   3  -9   8         18.43         25.45         6.42 o                         
  -3  -8   8          4.88          8.97         3.31 o                         
  -2  -8   8          2.74          3.02         4.65 o                         
  -1  -8   8          1.11         -4.88         4.88 o                         
   0  -8   8          3.18          0.62         4.07 o                         
   1  -8   8          0.39         -1.21         4.25 o                         
   2  -8   8          0.30         -3.18         4.32 o                         
   3  -8   8         19.62         15.36         5.41 o                         
   4  -8   8          7.96          4.15         6.06 o                         
  -4  -7   8         19.14         10.95         4.47 o                         
  -3  -7   8          3.14          4.16         4.92 o                         
  -2  -7   8          3.41          0.74         2.92 o                         
  -1  -7   8          0.03          5.76         4.07 o                         
   0  -7   8          0.22         -1.59         3.62 o                         
   1  -7   8          0.70         -4.67         4.67 o                         
   2  -7   8         13.46          6.53         4.02 o                         
   4  -7   8          4.33          3.30         3.21 o                         
   5  -7   8          6.50         13.44         5.92 o                         
  -5  -6   8          4.24          1.58         4.08 o                         
  -4  -6   8          0.92         -0.71         3.76 o                         
  -3  -6   8          5.61          8.97         4.96 o                         
  -2  -6   8         83.31         85.19         5.45 o                         
  -1  -6   8          0.70          0.54         4.25 o                         
   0  -6   8         38.32         41.28         5.84 o                         
   1  -6   8         12.45         19.33         4.62 o                         
   2  -6   8          0.34         -0.30         3.97 o                         
   3  -6   8         18.96         23.74         5.41 o                         
   4  -6   8         50.30         54.02         6.81 o                         
   5  -6   8          1.07          3.33         4.68 o                         
   6  -6   8          7.39         12.16         6.10 o                         
  -5  -5   8          2.87          5.69         4.27 o                         
  -4  -5   8          7.98          9.87         4.23 o                         
  -3  -5   8         19.61         24.24         3.43 o                         
  -2  -5   8          3.96          5.08         4.58 o                         
  -1  -5   8         47.21         43.39         5.72 o                         
   0  -5   8          1.04         -1.05         4.12 o                         
   1  -5   8          2.62          5.21         4.05 o                         
   2  -5   8          7.72          5.05         3.65 o                         
   3  -5   8          0.66          2.73         3.97 o                         
   4  -5   8          0.15         -1.54         2.83 o                         
   5  -5   8         22.70         12.70         4.72 o                         
   6  -5   8         42.36         58.36         7.90 o                         
   7  -5   8          8.16          3.73         5.58 o                         
  -5  -4   8         56.79         71.66         7.75 o                         
  -4  -4   8          0.17         -1.69         3.91 o                         
  -3  -4   8         13.39         16.35         2.83 o                         
  -2  -4   8          1.06          3.17         2.33 o                         
  -1  -4   8          6.65          9.12         2.28 o                         
   0  -4   8          5.34          2.03         4.04 o                         
   1  -4   8        224.21        237.62        10.84 o                         
   2  -4   8         42.42         35.05         4.95 o                         
   3  -4   8          0.09          3.53         2.69 o                         
   4  -4   8        126.84        144.05         7.82 o                         
   5  -4   8         75.22         69.61         7.01 o                         
   6  -4   8          0.05         -4.54         4.54 o                         
   7  -4   8         19.42         16.31         5.29 o                         
  -6  -3   8          0.10          0.67         4.16 o                         
  -5  -3   8         51.20         52.23         6.56 o                         
  -4  -3   8         48.07         57.98         6.43 o                         
  -3  -3   8         52.09         53.20         4.11 o                         
  -2  -3   8          0.19         -1.70         2.13 o                         
  -1  -3   8          7.87          4.18         2.65 o                         
   0  -3   8         99.08        100.16         7.34 o                         
   1  -3   8          0.37         -0.10         3.38 o                         
   2  -3   8         28.33         25.90         4.43 o                         
   3  -3   8         11.43         10.57         2.49 o                         
   4  -3   8         71.42         74.32         6.37 o                         
   5  -3   8         71.37         79.57         7.32 o                         
   6  -3   8         12.61          7.45         3.09 o                         
   7  -3   8          5.95          8.14         3.45 o                         
   8  -3   8         10.77          4.44         3.58 o                         
  -6  -2   8          0.03          0.78         4.01 o                         
  -5  -2   8          0.68          3.63         4.23 o                         
  -4  -2   8          7.77          7.57         3.73 o                         
  -3  -2   8         12.37         10.46         2.44 o                         
  -2  -2   8         31.84         39.06         3.38 o                         
  -1  -2   8        122.05        117.16         4.93 o                         
   0  -2   8         25.28         18.40         4.21 o                         
   1  -2   8          6.62          5.64         3.08 o                         
   2  -2   8        107.49        101.82         5.23 o                         
   3  -2   8         29.14         30.92         3.12 o                         
   4  -2   8        292.48        302.27         8.74 o                         
   5  -2   8          9.80          5.66         2.69 o                         
   6  -2   8          2.66          4.70         3.06 o                         
   7  -2   8          2.23         -2.22         3.97 o                         
   8  -2   8          1.02          4.63         3.69 o                         
  -6  -1   8          3.60          1.22         3.44 o                         
  -5  -1   8          4.48          2.17         3.56 o                         
  -4  -1   8          0.00         -1.38         3.28 o                         
  -3  -1   8         89.45         86.68         4.81 o                         
  -2  -1   8        105.73        107.74         5.00 o                         
  -1  -1   8         79.31         71.94         4.53 o                         
   0  -1   8         13.06          9.79         3.32 o                         
   1  -1   8          0.79          1.28         3.77 o                         
   2  -1   8         72.37         79.36         6.57 o                         
   3  -1   8          0.18          0.40         1.71 o                         
   4  -1   8        101.06        101.45         3.95 o                         
   5  -1   8         57.01         55.08         4.16 o                         
   6  -1   8         70.63         63.12         4.70 o                         
   7  -1   8         48.21         52.30         4.87 o                         
   8  -1   8          2.66         10.53         6.83 o                         
  -6   0   8          6.30          5.54         4.37 o                         
  -5   0   8          1.86          6.88         4.12 o                         
  -4   0   8         57.13         59.65         6.47 o                         
  -3   0   8        111.31        124.88         5.41 o                         
  -2   0   8         65.61         60.80         5.56 o                         
  -1   0   8         71.72         71.88         3.95 o                         
   0   0   8        137.45        138.64         4.75 o                         
   1   0   8        156.03        151.96         6.34 o                         
   2   0   8          2.24          0.27         2.13 o                         
   3   0   8         65.71         57.31         3.74 o                         
   4   0   8         62.71         56.37         3.08 o                         
   5   0   8         51.29         48.11         3.86 o                         
   6   0   8        123.61        124.82         6.09 o                         
   7   0   8         59.84         68.23        11.26 o                         
   8   0   8          8.67          6.09         3.49 o                         
  -6   1   8          9.73         22.51         5.42 o                         
  -5   1   8         36.07         45.79         6.41 o                         
  -4   1   8         24.08         27.03         4.96 o                         
  -3   1   8         15.15         11.14         2.56 o                         
  -2   1   8         43.37         47.80         3.56 o                         
  -1   1   8          0.93          3.76         2.12 o                         
   0   1   8          0.10         -1.81         1.91 o                         
   1   1   8          2.95          2.25         2.60 o                         
   2   1   8        165.31        173.33         5.59 o                         
   3   1   8        158.77        147.14         5.40 o                         
   4   1   8        107.59        118.23         3.99 o                         
   5   1   8        117.10        123.22         5.40 o                         
   6   1   8         30.54         29.80         3.75 o                         
   7   1   8          0.06          2.85         3.04 o                         
   8   1   8         14.14         19.94         5.30 o                         
  -6   2   8          5.53          3.87         4.68 o                         
  -5   2   8         10.03          3.77         4.16 o                         
  -4   2   8          7.14          4.40         3.49 o                         
  -3   2   8        155.09        160.82         6.16 o                         
  -2   2   8        174.06        178.83         6.17 o                         
  -1   2   8          4.33          6.82         2.32 o                         
   0   2   8         95.01         97.83         4.30 o                         
   1   2   8        131.14        118.32         4.54 o                         
   2   2   8         39.93         33.11         2.99 o                         
   3   2   8         86.85         91.12         6.15 o                         
   4   2   8         26.44         27.82         2.47 o                         
   5   2   8          0.23          0.05         3.58 o                         
   6   2   8          0.00         -3.27         4.29 o                         
   7   2   8         33.98         22.02         5.28 o                         
   8   2   8          3.25          6.77         4.61 o                         
  -5   3   8         22.53         31.77         6.19 o                         
  -4   3   8         28.34         37.87         6.13 o                         
  -3   3   8         30.66         30.58         3.22 o                         
  -2   3   8          0.03         -1.59         2.26 o                         
  -1   3   8         22.32         22.38         4.80 o                         
   0   3   8         64.90         60.45         3.65 o                         
   1   3   8         77.67         75.28         3.85 o                         
   2   3   8         22.99         21.21         2.67 o                         
   3   3   8        107.79        109.74         3.96 o                         
   4   3   8         14.39         16.21         2.20 o                         
   5   3   8        187.17        197.68         6.98 o                         
   6   3   8          9.87         12.45         4.29 o                         
   7   3   8         11.83         14.12         4.63 o                         
   8   3   8         20.88         23.81         5.99 o                         
  -5   4   8          6.94          2.90         4.73 o                         
  -4   4   8          6.91          6.97         3.93 o                         
  -3   4   8         18.00         15.55         2.82 o                         
  -2   4   8        290.07        298.17         8.29 o                         
  -1   4   8        140.69        143.21         5.63 o                         
   0   4   8         41.89         41.77         3.33 o                         
   1   4   8         26.91         37.17         5.96 o                         
   2   4   8          0.08         -0.90         1.97 o                         
   3   4   8          0.63         -0.34         1.72 o                         
   4   4   8          0.12          0.16         1.64 o                         
   5   4   8         32.94         31.78         2.74 o                         
   6   4   8         19.07         16.51         3.15 o                         
   7   4   8          7.48          3.84         4.61 o                         
   8   4   8          1.64          4.82         4.99 o                         
  -5   5   8          0.08          5.88         5.07 o                         
  -4   5   8          3.06          4.72         4.19 o                         
  -3   5   8        238.55        239.44        11.33 o                         
  -2   5   8          9.21          5.13         2.36 o                         
  -1   5   8         22.22         14.18         2.69 o                         
   0   5   8          0.33         -0.93         2.31 o                         
   1   5   8          0.23         -0.83         2.24 o                         
   2   5   8         26.84         26.26         3.16 o                         
   3   5   8         97.62        101.38         4.09 o                         
   4   5   8          6.44          3.86         1.87 o                         
   5   5   8         68.85         76.99         3.86 o                         
   6   5   8         72.94         64.94         4.81 o                         
   7   5   8        159.75        154.84         7.24 o                         
   8   5   8         20.22         18.53         5.84 o                         
  -4   6   8          0.94          4.08         5.27 o                         
  -3   6   8         37.99         59.26         7.11 o                         
  -2   6   8         74.40         73.90         4.81 o                         
  -1   6   8          2.05          1.53         2.52 o                         
   0   6   8         10.41          8.94         2.63 o                         
   1   6   8         45.47         53.96         3.86 o                         
   2   6   8         27.56         28.38         3.33 o                         
   3   6   8        133.84        140.45         5.94 o                         
   4   6   8         89.67         82.11         4.80 o                         
   5   6   8         40.05         53.81         6.78 o                         
   6   6   8          0.11          4.22         5.90 o                         
   7   6   8          0.72          8.49         3.73 o                         
   8   6   8          0.71         11.25         5.81 o                         
  -4   7   8          7.46          6.33         4.90 o                         
  -3   7   8          5.58          3.20         4.50 o                         
  -2   7   8         14.06         14.07         5.43 o                         
  -1   7   8          5.97          5.75         4.49 o                         
   0   7   8         17.88         15.39         4.60 o                         
   1   7   8         26.26         23.73         4.01 o                         
   2   7   8         11.51         10.60         3.01 o                         
   3   7   8        220.17        210.22        11.26 o                         
   4   7   8        250.71        247.07        12.24 o                         
   5   7   8        107.24        120.81         9.35 o                         
   6   7   8          0.15          1.81         4.57 o                         
   7   7   8         17.36         21.26         6.21 o                         
  -3   8   8         40.60         49.39         8.23 o                         
  -2   8   8         18.17         18.43         5.45 o                         
  -1   8   8          2.16          3.72         4.16 o                         
   0   8   8        140.20        136.41         6.79 o                         
   1   8   8         12.94          9.32         3.21 o                         
   2   8   8          0.59          0.11         2.98 o                         
   3   8   8          0.09          1.89         4.50 o                         
   4   8   8         19.73         17.52         5.40 o                         
   5   8   8          6.10          8.68         5.35 o                         
   6   8   8         21.74         30.85         6.73 o                         
   7   8   8          1.44          9.06         5.66 o                         
  -2   9   8          0.09         -4.96         5.93 o                         
  -1   9   8          0.70          2.16         5.37 o                         
   0   9   8         12.13         10.58         3.67 o                         
   1   9   8          8.50          9.64         3.35 o                         
   2   9   8         23.40         27.99         4.03 o                         
   3   9   8          2.27          1.50         4.61 o                         
   4   9   8         47.41         45.75         7.11 o                         
   5   9   8         65.50         71.29         8.58 o                         
   6   9   8          0.40          6.78         5.85 o                         
  -1  10   8          5.22          4.03         6.44 o                         
   0  10   8          4.31          3.44         4.09 o                         
   1  10   8          0.44          2.36         4.90 o                         
   2  10   8          2.13          8.44         3.81 o                         
   3  10   8          0.39         -4.99         5.46 o                         
   4  10   8          0.02          7.60         5.58 o                         
   5  10   8          0.23         -6.01         6.01 o                         
   2  11   8         32.63         45.10        10.38 o                         
   3  11   8         42.57         56.37         8.63 o                         
   0  -9   9          0.19         -3.29         4.80 o                         
   1  -9   9          0.62         -5.86         5.86 o                         
  -2  -8   9         12.68          8.66         5.30 o                         
  -1  -8   9          7.17         14.63         6.23 o                         
   0  -8   9         19.98         19.02         5.59 o                         
   1  -8   9         31.03         38.36         6.55 o                         
   2  -8   9          5.20          9.30         4.88 o                         
   3  -8   9          6.01         15.09         6.15 o                         
  -3  -7   9          0.41         -2.85         2.85 o                         
  -2  -7   9         23.92         22.80         5.38 o                         
  -1  -7   9          0.31         -3.05         4.86 o                         
   0  -7   9          6.60          7.79         4.51 o                         
   1  -7   9          1.02          4.76         4.22 o                         
   2  -7   9          0.11          3.83         4.65 o                         
   3  -7   9          0.05          6.21         5.18 o                         
   4  -7   9         17.61         14.73         6.94 o                         
   5  -7   9          1.43         12.07         6.35 o                         
  -4  -6   9         23.40         20.12         4.99 o                         
  -3  -6   9         20.90         20.26         3.57 o                         
  -2  -6   9          6.16          0.21         3.58 o                         
  -1  -6   9          2.72          8.82         4.56 o                         
   0  -6   9         33.69         32.48         6.00 o                         
   1  -6   9         24.74         19.14         5.64 o                         
   2  -6   9          8.54         13.58         4.70 o                         
   3  -6   9         14.89          4.04         4.20 o                         
   4  -6   9          5.40          0.98         3.02 o                         
   5  -6   9          5.84          8.01         4.82 o                         
  -4  -5   9          1.33         -1.29         4.29 o                         
  -3  -5   9          6.38         -2.78         5.21 o                         
  -2  -5   9          2.43          7.37         4.45 o                         
  -1  -5   9          0.01         -3.28         3.94 o                         
   0  -5   9          0.21          4.45         3.76 o                         
   1  -5   9         20.27         19.32         4.90 o                         
   2  -5   9          3.53         11.49         4.68 o                         
   3  -5   9          2.06          9.52         3.04 o                         
   4  -5   9         18.82         18.65         5.74 o                         
   5  -5   9          7.80          5.23         4.17 o                         
   6  -5   9          8.21         13.73         5.60 o                         
  -5  -4   9          6.06          4.86         3.89 o                         
  -4  -4   9          2.14         10.27         4.35 o                         
  -3  -4   9          0.07         -2.04         3.61 o                         
  -2  -4   9          0.32         -1.04         2.39 o                         
  -1  -4   9          1.45          0.59         3.50 o                         
   0  -4   9          0.01         -3.62         3.62 o                         
   1  -4   9         18.23          6.45         4.04 o                         
   2  -4   9         17.46          9.86         4.10 o                         
   3  -4   9        128.25        119.24         6.05 o                         
   4  -4   9         57.86         56.14         4.46 o                         
   5  -4   9          0.40         -2.86         4.66 o                         
   6  -4   9          0.05         -5.17         5.17 o                         
   7  -4   9          6.43         14.53         4.30 o                         
  -5  -3   9          0.55          4.05         4.25 o                         
  -4  -3   9         23.26         17.73         4.78 o                         
  -3  -3   9          0.68          2.75         2.43 o                         
  -2  -3   9         10.18         13.82         3.33 o                         
  -1  -3   9          5.68          5.13         3.41 o                         
   0  -3   9         79.77         58.52         6.50 o                         
   1  -3   9        416.31        412.85        14.28 o                         
   2  -3   9        301.43        306.78        12.42 o                         
   3  -3   9         44.63         53.63         6.07 o                         
   4  -3   9          4.64          1.40         2.56 o                         
   5  -3   9          5.06         14.41         4.75 o                         
   6  -3   9         17.79         16.94         6.10 o                         
   7  -3   9          8.35          8.01         3.88 o                         
  -5  -2   9          0.24          2.93         4.12 o                         
  -4  -2   9         24.10         33.76         5.49 o                         
  -3  -2   9          0.07          2.50         2.32 o                         
  -2  -2   9        107.54        107.20         5.25 o                         
  -1  -2   9          7.59          9.10         3.60 o                         
   0  -2   9        117.08        115.18         7.90 o                         
   1  -2   9        200.07        199.86        10.20 o                         
   2  -2   9        157.04        150.16         8.71 o                         
   3  -2   9          5.36          0.92         3.37 o                         
   4  -2   9          1.92          1.96         2.07 o                         
   5  -2   9         10.95          8.52         3.14 o                         
   6  -2   9         23.09         20.83         3.71 o                         
   7  -2   9          2.46         -5.37         5.37 o                         
  -5  -1   9          0.73          0.51         3.74 o                         
  -4  -1   9          2.25         -2.03         3.97 o                         
  -3  -1   9         70.93         56.70         4.19 o                         
  -2  -1   9         89.64         93.23         4.91 o                         
  -1  -1   9          0.54         -0.24         3.09 o                         
   0  -1   9          3.37          3.63         3.27 o                         
   1  -1   9         10.82         11.62         2.94 o                         
   2  -1   9         83.90         85.81         4.64 o                         
   3  -1   9        161.72        172.93         6.47 o                         
   4  -1   9         83.74         79.04         5.93 o                         
   5  -1   9          7.79         10.17         2.88 o                         
   6  -1   9         30.13         27.64         3.72 o                         
   7  -1   9          8.03         10.91         4.28 o                         
   8  -1   9         26.21         30.98        11.61 o                         
  -5   0   9          0.00          0.37         3.88 o                         
  -4   0   9         36.67         49.52         6.41 o                         
  -3   0   9         12.66         16.87         2.90 o                         
  -2   0   9         16.85         19.85         6.50 o                         
  -1   0   9        183.61        190.09         6.28 o                         
   0   0   9          2.16          3.70         3.10 o                         
   1   0   9         75.12         78.09         6.47 o                         
   2   0   9        328.65        337.02        15.54 o                         
   3   0   9         18.49         13.37         2.71 o                         
   4   0   9          7.38          6.12         2.45 o                         
   5   0   9         16.72         17.82         4.47 o                         
   6   0   9         95.49         86.84         7.92 o                         
   7   0   9         57.40         66.74        12.26 o                         
   8   0   9          6.74          8.31         3.30 o                         
  -5   1   9         25.51         41.72         6.56 o                         
  -4   1   9          0.07         10.54         4.21 o                         
  -3   1   9         31.03         34.78         5.12 o                         
  -2   1   9          6.18          4.95         3.87 o                         
  -1   1   9          0.89          0.13         2.08 o                         
   0   1   9          9.09          6.61         3.53 o                         
   1   1   9          2.00         -3.71         3.71 o                         
   2   1   9          5.84          1.79         2.10 o                         
   3   1   9        262.62        270.52         7.60 o                         
   4   1   9          2.99          3.46         2.24 o                         
   5   1   9         13.45         10.94         4.16 o                         
   6   1   9          9.80         11.21         4.46 o                         
   7   1   9         13.93         26.73         6.09 o                         
   8   1   9          3.05          6.38         4.80 o                         
  -5   2   9          4.24          3.97         4.82 o                         
  -4   2   9          1.60          0.12         4.12 o                         
  -3   2   9         32.33         32.20         3.41 o                         
  -2   2   9          0.37          3.18         2.31 o                         
  -1   2   9         70.76         73.65         4.34 o                         
   0   2   9         64.65         54.19         5.63 o                         
   1   2   9        115.18         92.04         6.68 o                         
   2   2   9          0.01         -0.68         2.44 o                         
   3   2   9         40.94         30.53         3.22 o                         
   4   2   9         38.83         34.44         2.77 o                         
   5   2   9          3.34          3.92         3.03 o                         
   6   2   9          4.69         -3.57         4.54 o                         
   7   2   9          0.47         -4.59         4.86 o                         
   8   2   9         22.32         23.56         6.06 o                         
  -5   3   9         45.61         43.17         7.19 o                         
  -4   3   9         16.88         18.55         5.28 o                         
  -3   3   9         10.07          5.70         2.37 o                         
  -2   3   9          0.15         -1.95         2.17 o                         
  -1   3   9        123.79        130.09         5.61 o                         
   0   3   9         10.81          8.20         3.42 o                         
   1   3   9        131.91        131.77         7.86 o                         
   2   3   9         11.88          9.77         2.27 o                         
   3   3   9        111.21        103.81         4.07 o                         
   4   3   9         98.15        102.43         4.09 o                         
   5   3   9         10.99         13.52         2.21 o                         
   6   3   9         31.33         35.55         5.83 o                         
   7   3   9          0.23          1.81         3.99 o                         
   8   3   9          3.27         -5.17         5.17 o                         
  -4   4   9          3.09          6.96         4.33 o                         
  -3   4   9         23.12         25.74         3.36 o                         
  -2   4   9        235.70        241.68         7.86 o                         
  -1   4   9         14.80         14.44         2.70 o                         
   0   4   9         41.19         40.14         3.51 o                         
   1   4   9          3.14          0.92         2.80 o                         
   2   4   9         30.97         32.34         3.16 o                         
   3   4   9          1.38          3.96         2.55 o                         
   4   4   9         18.73         15.02         2.21 o                         
   5   4   9         90.41         87.37         4.60 o                         
   6   4   9          0.47         -1.68         4.08 o                         
   7   4   9          3.00          2.69         4.36 o                         
   8   4   9          0.09         -0.51         5.15 o                         
  -4   5   9         52.41         54.76         7.30 o                         
  -3   5   9          8.60         18.75         7.01 o                         
  -2   5   9          6.60          4.29         4.45 o                         
  -1   5   9         34.96         31.98         3.52 o                         
   0   5   9        250.78        255.27         7.70 o                         
   1   5   9         34.28         27.07         4.47 o                         
   2   5   9         13.40         17.11         3.78 o                         
   3   5   9        275.01        286.18         6.68 o                         
   4   5   9         17.91         11.63         2.24 o                         
   5   5   9          5.01          0.12         2.90 o                         
   6   5   9         58.06         61.91         5.18 o                         
   7   5   9         12.50          8.41         4.97 o                         
   8   5   9          0.01         -0.43         4.82 o                         
  -3   6   9          1.81          9.13         4.91 o                         
  -2   6   9         13.55         15.97         3.13 o                         
  -1   6   9          2.94          5.95         5.25 o                         
   0   6   9          3.92          7.90         2.60 o                         
   1   6   9          1.46         -0.40         3.18 o                         
   2   6   9          3.10          0.38         2.31 o                         
   3   6   9          5.05          2.05         2.45 o                         
   4   6   9         93.25         97.80         5.44 o                         
   5   6   9         38.67         35.69         3.58 o                         
   6   6   9         18.27         17.28         3.68 o                         
   7   6   9          4.47         10.78         3.71 o                         
  -3   7   9         16.07         12.68         5.35 o                         
  -2   7   9         11.65         11.95         5.19 o                         
  -1   7   9          1.19          2.85         4.19 o                         
   0   7   9         19.87         24.49         3.48 o                         
   1   7   9         22.68         20.98         3.24 o                         
   2   7   9          0.01         -2.45         2.45 o                         
   3   7   9        233.76        244.34        10.91 o                         
   4   7   9         19.49         22.71         5.95 o                         
   5   7   9         13.57         17.55         5.61 o                         
   6   7   9          2.09          0.16         4.68 o                         
   7   7   9          7.05          9.08         5.29 o                         
  -2   8   9          7.80         10.33         5.36 o                         
  -1   8   9          1.94         -2.03         4.95 o                         
   0   8   9          0.03          4.52         3.46 o                         
   1   8   9         18.21          8.88         3.41 o                         
   2   8   9          6.34         10.43         5.69 o                         
   3   8   9         16.59          6.81         4.73 o                         
   4   8   9         13.33         15.73         5.38 o                         
   5   8   9          2.55          8.27         5.57 o                         
   6   8   9          0.87         -5.56         5.56 o                         
  -1   9   9          5.12          6.29         4.22 o                         
   0   9   9         11.24         12.70         7.39 o                         
   1   9   9         12.94         21.08        12.20 o                         
   2   9   9         10.87          7.29         4.83 o                         
   3   9   9         19.12         30.06         6.57 o                         
   4   9   9          8.65          6.71         5.43 o                         
   5   9   9         12.68         15.10         5.80 o                         
   1  10   9          0.00          2.01         3.82 o                         
   2  10   9          1.42          3.19         5.89 o                         
   3  10   9          2.45          7.03         5.58 o                         
   4  10   9         10.41         18.45         6.73 o                         
   0  -8  10         17.67         17.94         5.95 o                         
   1  -8  10          0.67          1.58         5.33 o                         
  -1  -7  10          0.06         15.69         4.82 o                         
   0  -7  10          0.81          8.74         5.16 o                         
   1  -7  10          6.14          9.12         5.13 o                         
   3  -7  10          0.30         -4.64         4.64 o                         
  -3  -6  10          0.98          3.18         4.02 o                         
  -2  -6  10          5.81          6.73         4.80 o                         
   0  -6  10          1.75         -3.45         3.91 o                         
   1  -6  10         20.56         27.80         5.55 o                         
   2  -6  10          0.42          8.05         4.80 o                         
   3  -6  10          3.78         14.86         3.52 o                         
   4  -6  10          0.49         -2.36         4.95 o                         
   5  -6  10          1.48         -3.25         4.70 o                         
  -3  -5  10          4.31         -4.37         4.37 o                         
  -2  -5  10          0.68         -1.23         4.21 o                         
  -1  -5  10          8.08          9.93         4.45 o                         
   0  -5  10         10.17          2.22         4.00 o                         
   1  -5  10         83.92         77.39         7.63 o                         
   2  -5  10          2.27         -1.60         4.17 o                         
   3  -5  10          0.75         -3.67         3.67 o                         
   4  -5  10         13.97         20.25         3.95 o                         
  -4  -4  10         12.82         10.98         4.38 o                         
  -3  -4  10         14.60         25.13         5.16 o                         
  -2  -4  10          3.22         -0.50         4.05 o                         
  -1  -4  10          0.09         -3.74         3.74 o                         
   0  -4  10         34.44         35.28         5.63 o                         
   1  -4  10          1.61          3.46         4.45 o                         
   2  -4  10          0.28          5.96         4.55 o                         
   3  -4  10         23.23         26.27         5.46 o                         
   4  -4  10          6.11         11.98         4.30 o                         
   5  -4  10          0.01          1.80         4.10 o                         
   6  -4  10          0.54         -5.91         5.91 o                         
  -4  -3  10          1.71         14.07         4.81 o                         
  -3  -3  10          8.07         -0.96         2.53 o                         
  -2  -3  10          9.99         13.66         4.38 o                         
  -1  -3  10         12.03         19.49         4.98 o                         
   0  -3  10          3.28         -2.95         4.30 o                         
   1  -3  10        102.39        100.40         8.03 o                         
   2  -3  10          0.02         -2.16         4.09 o                         
   3  -3  10          0.72         -3.66         3.66 o                         
   4  -3  10         23.84         23.09         4.58 o                         
   5  -3  10          6.16          6.15         4.18 o                         
   6  -3  10          0.20          2.98         3.71 o                         
  -4  -2  10          7.27         -0.05         3.65 o                         
  -3  -2  10         22.73         33.14         3.99 o                         
  -2  -2  10         34.10         38.58         5.52 o                         
  -1  -2  10          0.41         -0.75         3.51 o                         
   0  -2  10        127.92        133.93         8.91 o                         
   1  -2  10          0.05          4.92         3.96 o                         
   2  -2  10          0.23          2.03         2.54 o                         
   3  -2  10         18.37         17.52         3.28 o                         
   4  -2  10         10.33         10.95         2.93 o                         
   5  -2  10          0.02          1.77         3.97 o                         
   6  -2  10          5.15          0.32         4.44 o                         
   7  -2  10          0.27         -3.52         3.52 o                         
  -4  -1  10          0.55          6.83         4.23 o                         
  -3  -1  10          1.44         -0.28         4.06 o                         
  -2  -1  10          8.18         10.45         4.10 o                         
  -1  -1  10          3.13          8.05         4.14 o                         
   0  -1  10         14.54         10.40         4.24 o                         
   1  -1  10          0.81         -1.80         3.90 o                         
   2  -1  10          5.28          4.99         2.47 o                         
   3  -1  10         21.65         14.01         2.74 o                         
   4  -1  10          3.57          2.05         2.26 o                         
   5  -1  10         15.61         12.91         4.69 o                         
   6  -1  10          5.22          8.53         4.86 o                         
   7  -1  10          0.47          2.99         4.58 o                         
  -4   0  10          0.49          0.30         3.62 o                         
  -3   0  10         10.62          8.77         2.61 o                         
  -2   0  10          4.84          3.59         2.44 o                         
  -1   0  10         10.27          7.15         3.40 o                         
   0   0  10         54.42         46.80         5.57 o                         
   1   0  10          3.89          3.24         3.44 o                         
   2   0  10          0.96          2.97         2.43 o                         
   3   0  10          8.35         14.53         2.83 o                         
   4   0  10          0.17          2.17         3.84 o                         
   5   0  10          4.42          5.34         4.33 o                         
   6   0  10         13.60          7.48         4.36 o                         
   7   0  10          2.56          0.92         4.85 o                         
  -4   1  10          1.79         -0.77         3.98 o                         
  -3   1  10         17.03         18.21         3.30 o                         
  -2   1  10          5.43          2.48         2.23 o                         
  -1   1  10          0.58         -0.40         3.21 o                         
   0   1  10         34.84         30.92         4.79 o                         
   1   1  10         31.51         28.88         4.80 o                         
   2   1  10         12.66         11.75         3.74 o                         
   3   1  10          0.43          1.58         2.26 o                         
   4   1  10          0.16          1.41         2.41 o                         
   5   1  10         96.13         98.74         5.40 o                         
   6   1  10          0.51          2.88         4.14 o                         
   7   1  10         16.49         26.06         6.40 o                         
  -4   2  10         11.97         16.25         5.27 o                         
  -3   2  10          7.16          8.30         4.21 o                         
  -2   2  10          3.12          4.41         3.27 o                         
  -1   2  10         20.95         23.16         4.65 o                         
   0   2  10         13.10          4.06         3.47 o                         
   1   2  10         11.69         13.30         3.62 o                         
   2   2  10          9.87          6.63         3.72 o                         
   3   2  10          7.24          3.34         2.09 o                         
   4   2  10         12.01          8.33         2.13 o                         
   5   2  10         27.96         33.24         7.64 o                         
   6   2  10          9.19         -2.60         4.69 o                         
   7   2  10          7.76         -3.04         4.87 o                         
  -4   3  10          0.01         -2.95         4.82 o                         
  -3   3  10          0.01         -2.44         2.98 o                         
  -2   3  10          0.01         -1.99         2.23 o                         
  -1   3  10         57.38         63.78         6.22 o                         
   0   3  10         20.08         24.19         4.62 o                         
   1   3  10        205.64        208.09        10.25 o                         
   2   3  10         39.01         37.24         4.94 o                         
   3   3  10          2.39          0.09         2.35 o                         
   4   3  10         12.44         14.44         2.29 o                         
   5   3  10         37.83         40.00         3.69 o                         
   6   3  10          4.52          8.11         4.63 o                         
   7   3  10          4.32          2.34         4.57 o                         
  -3   4  10         10.89         15.05         3.87 o                         
  -2   4  10         30.56         38.51         3.93 o                         
  -1   4  10         17.42         12.06         2.74 o                         
   0   4  10         12.54          4.11         3.43 o                         
   1   4  10         55.18         53.24         5.98 o                         
   2   4  10          6.40          6.16         3.24 o                         
   3   4  10          9.53         10.48         2.21 o                         
   4   4  10          0.07          4.50         2.85 o                         
   5   4  10          5.36          7.29         2.99 o                         
   6   4  10         20.71         16.64         5.01 o                         
   7   4  10          9.76          6.21         5.26 o                         
  -3   5  10          3.89          6.57         5.31 o                         
  -2   5  10         30.47         29.96         9.29 o                         
  -1   5  10         10.84         14.27         3.02 o                         
   0   5  10          8.44          4.51         3.78 o                         
   1   5  10         71.90         84.91         7.06 o                         
   2   5  10         62.91         67.03         6.36 o                         
   3   5  10          0.63          8.37         2.70 o                         
   4   5  10         29.23         37.10         3.17 o                         
   5   5  10          2.49         -1.92         2.59 o                         
   6   5  10          5.81          8.36         8.55 o                         
   7   5  10          1.48          2.10         4.55 o                         
  -2   6  10         49.10         48.63         4.44 o                         
  -1   6  10          0.83         -0.35         2.63 o                         
   0   6  10          1.05         -3.17         3.17 o                         
   1   6  10         17.71         12.46         3.92 o                         
   2   6  10         63.28         59.01         4.73 o                         
   3   6  10         14.04         11.01         3.15 o                         
   4   6  10          9.37          4.15         4.51 o                         
   5   6  10         26.87         31.41         7.90 o                         
   6   6  10         34.40         42.65         5.73 o                         
   7   6  10          1.35          8.11         5.51 o                         
  -2   7  10         14.26         21.23         6.17 o                         
  -1   7  10         22.88         25.20         6.02 o                         
   0   7  10          0.02          0.72         3.48 o                         
   1   7  10         57.17         62.88         5.01 o                         
   2   7  10         17.51         20.95         3.61 o                         
   3   7  10          1.64          5.93         2.80 o                         
   4   7  10          0.97          0.81         4.88 o                         
   5   7  10          0.60         -2.66         5.10 o                         
   6   7  10          0.04          1.88         4.31 o                         
  -1   8  10          3.16         -3.49         5.70 o                         
   0   8  10          5.00         14.30         6.08 o                         
   1   8  10         18.63         11.15         5.74 o                         
   2   8  10          2.96          8.76         5.91 o                         
   3   8  10          9.20          1.87         5.18 o                         
   4   8  10         20.59         31.05         6.83 o                         
   5   8  10          0.62         -0.99         5.35 o                         
   6   8  10         12.86         10.39         5.64 o                         
   1   9  10         28.33         38.88         7.70 o                         
   2   9  10          1.63         -0.70         5.71 o                         
   3   9  10          1.00          0.89         5.78 o                         
   4   9  10          3.43          0.28         5.41 o                         
  -1  -6  11          6.18         12.58         5.23 o                         
   0  -6  11          1.20          3.90         4.65 o                         
   1  -6  11          0.30          2.18         4.01 o                         
   2  -6  11          4.36         -0.79         4.77 o                         
   3  -6  11          0.90         -2.30         3.68 o                         
  -2  -5  11          4.08          1.73         4.57 o                         
   0  -5  11          0.41          2.47         4.12 o                         
   1  -5  11         14.42         16.93         4.95 o                         
   2  -5  11         43.25         57.36         7.67 o                         
   3  -5  11          0.02          8.73         5.06 o                         
   4  -5  11          8.56         13.98         5.03 o                         
  -2  -4  11         12.20         22.30         5.60 o                         
  -1  -4  11          3.16          4.89         3.90 o                         
   0  -4  11          4.22         -1.81         4.70 o                         
   1  -4  11         11.74         -0.34         4.28 o                         
   2  -4  11          7.27          6.27         3.86 o                         
   5  -4  11          0.02         -4.60         4.60 o                         
  -3  -3  11          0.21          2.62         3.84 o                         
  -2  -3  11          0.55         -3.80         4.30 o                         
  -1  -3  11         24.35         20.69         5.74 o                         
   0  -3  11         18.36         13.77         4.84 o                         
   1  -3  11          0.50          5.74         4.56 o                         
   2  -3  11          9.08         10.73         4.38 o                         
   3  -3  11         13.83         18.29         5.93 o                         
   4  -3  11         19.01         26.94         8.29 o                         
   5  -3  11          8.21         13.86         5.63 o                         
   6  -3  11          5.75          4.86         5.20 o                         
  -3  -2  11         14.17          8.12         4.23 o                         
  -2  -2  11          0.15          4.14         3.92 o                         
  -1  -2  11         31.79         27.68         5.39 o                         
   0  -2  11          0.52         -2.77         4.36 o                         
   1  -2  11          0.20          0.59         3.45 o                         
   2  -2  11          0.04         -0.82         4.20 o                         
   3  -2  11          4.71          4.35         2.93 o                         
   4  -2  11          4.22          0.99         3.76 o                         
   5  -2  11          2.81         -3.04         5.46 o                         
   6  -2  11          0.07         -1.91         5.13 o                         
  -3  -1  11          0.16          2.20         3.73 o                         
  -1  -1  11          8.86         12.12         4.39 o                         
   0  -1  11          0.01          1.25         3.66 o                         
   1  -1  11          0.39          2.26         3.68 o                         
   2  -1  11          4.87         11.13         4.55 o                         
   3  -1  11         19.25         19.59         3.31 o                         
   4  -1  11          3.03          7.05         2.86 o                         
   5  -1  11          0.91          4.69         4.55 o                         
   6  -1  11         51.41         68.10         8.34 o                         
  -2   0  11          6.24         12.52         4.41 o                         
  -1   0  11          1.21         -1.01         3.55 o                         
   0   0  11          0.13         -1.40         3.75 o                         
   1   0  11          7.79          3.63         3.32 o                         
   2   0  11          1.70         -2.17         3.97 o                         
   3   0  11          2.83          1.80         2.61 o                         
   4   0  11         36.53         35.34         3.75 o                         
   5   0  11          0.39         -0.79         2.60 o                         
   6   0  11          0.97         -5.33         5.33 o                         
   7   0  11          3.87          5.00         5.54 o                         
  -3   1  11         11.70         19.61         5.38 o                         
  -2   1  11          1.74         -1.68         3.57 o                         
  -1   1  11         24.51         21.24         5.06 o                         
   0   1  11          1.06          2.92         4.08 o                         
   1   1  11          2.02          9.28         4.20 o                         
   2   1  11         18.53         21.04         4.63 o                         
   3   1  11         77.27         84.38         5.15 o                         
   4   1  11          2.92          7.63         2.83 o                         
   5   1  11          5.96         12.04         6.72 o                         
   6   1  11          7.68         14.46         5.73 o                         
   7   1  11          0.59          2.93         4.96 o                         
  -3   2  11          1.00          8.66         3.14 o                         
  -2   2  11          5.17          4.16         3.68 o                         
  -1   2  11          4.82         12.05         4.19 o                         
   0   2  11         12.16         13.31         4.51 o                         
   1   2  11         45.90         35.54         5.06 o                         
   2   2  11          6.33         -4.13         4.13 o                         
   3   2  11          1.31         -0.34         2.65 o                         
   4   2  11         22.01         21.25         3.35 o                         
   5   2  11         13.54         24.12         5.35 o                         
   6   2  11         13.25         11.22         5.44 o                         
   7   2  11         15.42         23.74         6.42 o                         
  -3   3  11          3.77         -0.80         4.58 o                         
  -2   3  11         23.00         22.98         4.70 o                         
  -1   3  11          0.58          0.33         3.30 o                         
   0   3  11         40.99         43.22         5.83 o                         
   1   3  11          1.52          0.86         3.50 o                         
   2   3  11         24.39         31.77         5.34 o                         
   3   3  11         22.97         18.81         3.15 o                         
   4   3  11          2.33          1.47         2.02 o                         
   5   3  11          4.48          6.81         2.30 o                         
   6   3  11         23.97         26.69         6.16 o                         
   7   3  11          0.00         -1.64         4.41 o                         
  -2   4  11         23.27         30.80         5.07 o                         
  -1   4  11         12.98          6.46         3.60 o                         
   0   4  11          6.74         -2.18         3.72 o                         
   1   4  11          0.33         -3.32         3.80 o                         
   2   4  11          2.84          2.93         3.07 o                         
   3   4  11          0.68         -2.94         2.94 o                         
   4   4  11         23.53         28.47         4.03 o                         
   5   4  11         10.75          6.09         3.71 o                         
   6   4  11          2.29          5.19         4.86 o                         
   7   4  11         61.32         72.25         8.51 o                         
  -2   5  11          0.76         13.90         5.34 o                         
  -1   5  11         32.99         39.95         5.76 o                         
   0   5  11         11.59         16.17         4.54 o                         
   1   5  11          4.71          6.76         3.79 o                         
   2   5  11          0.65          7.49         4.16 o                         
   3   5  11         87.97         95.57         5.74 o                         
   4   5  11          8.09         10.64         2.56 o                         
   5   5  11         27.77         26.40         2.89 o                         
   6   5  11          4.29          6.44         4.50 o                         
  -1   6  11         25.23         17.88         4.66 o                         
   0   6  11          0.17         -3.85         3.85 o                         
   1   6  11          5.41          1.52         3.47 o                         
   2   6  11          1.16          0.63         4.63 o                         
   3   6  11         13.36          8.45         6.88 o                         
   4   6  11        143.41        145.34         7.09 o                         
   5   6  11          9.88         16.65         3.15 o                         
   6   6  11          5.02         15.48         4.16 o                         
   0   7  11         32.93         39.36         5.96 o                         
   1   7  11         11.21         17.31         3.90 o                         
   2   7  11          0.01          4.74         8.38 o                         
   3   7  11          5.56         16.92         4.72 o                         
   4   7  11          8.11         16.49         5.39 o                         
   5   7  11          0.00          1.83         5.32 o                         
   1   8  11          9.16          5.91         5.38 o                         
   2   8  11          4.72          9.76         6.11 o                         
   3   8  11          1.84          3.35         5.28 o                         
   4   8  11         17.14         38.39         7.93 o                         
   0  -5  12          0.07         -4.96         4.96 o                         
   2  -5  12          5.10         -5.38         5.38 o                         
  -1  -4  12          0.15          1.61         4.52 o                         
   0  -4  12         14.55         33.73         6.41 o                         
   1  -4  12         21.81         18.64         5.75 o                         
   2  -4  12         66.63         62.62         8.11 o                         
   3  -4  12          2.58          7.12         3.29 o                         
   4  -4  12          0.89          5.66         5.10 o                         
  -1  -3  12         11.13          4.53         3.66 o                         
   0  -3  12         13.06          4.21         3.76 o                         
   1  -3  12         43.31         46.39         7.03 o                         
   2  -3  12          7.18         10.70         4.93 o                         
   3  -3  12          1.72          8.88         4.67 o                         
   4  -3  12          1.47          3.26         6.65 o                         
   5  -3  12          0.41         -5.00         5.00 o                         
  -2  -2  12         11.32         16.27         4.84 o                         
  -1  -2  12          8.44         11.36         4.89 o                         
   0  -2  12          2.05          4.64         4.02 o                         
   2  -2  12         17.98         14.97         5.03 o                         
   4  -2  12          0.04          0.00         3.19 o                         
   5  -2  12          1.77          2.72         4.43 o                         
  -2  -1  12          8.36          9.62         4.20 o                         
  -1  -1  12          6.76         -4.64         4.64 o                         
   0  -1  12         13.87         21.83         5.39 o                         
   1  -1  12         12.42         19.64         5.26 o                         
   2  -1  12         12.03         18.60         5.14 o                         
   3  -1  12          6.58         11.65         4.24 o                         
   4  -1  12          0.98          5.85         3.01 o                         
   5  -1  12          4.23          4.20         4.58 o                         
  -2   0  12          0.43          0.11         3.67 o                         
  -1   0  12          0.08          5.10         4.24 o                         
   0   0  12          1.84          2.77         4.22 o                         
   1   0  12          0.37         -0.36         3.57 o                         
   3   0  12          7.79         -4.13         4.13 o                         
   4   0  12         10.25          3.58         2.55 o                         
   5   0  12          0.00         -1.39         9.30 o                         
   6   0  12          1.56         -4.15         4.78 o                         
  -2   1  12          2.14          7.01         4.11 o                         
  -1   1  12         11.63          7.55         4.04 o                         
   0   1  12          0.08         -4.37         4.37 o                         
   1   1  12         28.99         28.83         5.42 o                         
   2   1  12          3.68          9.23         4.50 o                         
   3   1  12          0.38          4.99         4.22 o                         
   4   1  12          0.01          3.34         2.72 o                         
   5   1  12          3.70          7.85         4.78 o                         
   6   1  12          0.20          8.74         5.30 o                         
  -2   2  12          0.07         -3.63         3.63 o                         
  -1   2  12          6.24          9.68         4.75 o                         
   0   2  12         29.73         34.72         5.99 o                         
   1   2  12          7.10         13.13         4.45 o                         
   2   2  12          7.06          6.57         3.92 o                         
   3   2  12          2.44         -0.47         3.88 o                         
   4   2  12          0.21          4.51         3.89 o                         
   5   2  12          2.49         12.79         3.76 o                         
   6   2  12          9.38          9.97         5.45 o                         
  -2   3  12         31.45         29.90         5.00 o                         
  -1   3  12         34.46         35.78         6.14 o                         
   0   3  12          2.09         -3.67         3.67 o                         
   1   3  12         14.49         12.49         4.66 o                         
   2   3  12         13.90         18.17         4.54 o                         
   3   3  12          1.77         -0.81         3.30 o                         
   4   3  12          0.77         -1.42         2.43 o                         
   5   3  12          0.03         -2.27         2.27 o                         
   6   3  12          3.84          0.78         5.18 o                         
  -1   4  12         12.07          4.60         3.72 o                         
   0   4  12         11.33         -3.52         3.52 o                         
   1   4  12         15.55         17.07         4.68 o                         
   2   4  12         18.26         15.62         4.16 o                         
   3   4  12         24.34         22.59         5.15 o                         
   4   4  12         10.61         12.41         5.05 o                         
   5   4  12          6.65          5.92        11.02 o                         
   6   4  12         23.08         31.33         6.87 o                         
  -1   5  12          2.18          1.80         3.75 o                         
   0   5  12         13.93         22.48         5.11 o                         
   1   5  12          4.82         13.81         4.41 o                         
   2   5  12         11.51         20.17         4.40 o                         
   3   5  12          0.03          7.83         9.04 o                         
   4   5  12          1.49         11.34         3.01 o                         
   5   5  12         36.54         34.46         5.16 o                         
   0   6  12          0.49         -3.59         3.59 o                         
   1   6  12          3.40          1.45         3.50 o                         
   2   6  12         10.52          6.68        10.58 o                         
   3   6  12         47.69         44.77         7.15 o                         
   4   6  12         44.52         39.56         4.09 o                         
   5   6  12          2.15          0.86         5.66 o                         
   2   7  12         19.87         36.07        18.26 o                         
   3   7  12          3.06         16.82         5.58 o                         
   2  -3  13          0.68         -5.82         5.82 o                         
   0  -2  13          1.41          7.76         4.76 o                         
   1  -2  13          1.36         16.20         5.24 o                         
   2  -2  13          0.01         14.45         5.44 o                         
   3  -2  13          3.48         15.71         4.92 o                         
   0  -1  13          9.66         -2.24         4.33 o                         
   1  -1  13          0.55         -4.27         4.27 o                         
   0   0  13          3.06          8.89         5.57 o                         
   1   0  13          0.08          1.96         4.01 o                         
   2   0  13          0.08         -1.09         4.07 o                         
   3   0  13          0.02          3.00         3.42 o                         
   4   0  13          0.11         12.06         4.56 o                         
   0   1  13          2.13         -3.22         4.69 o                         
   1   1  13          0.00          1.02         3.87 o                         
   2   1  13          0.07         -4.41         4.41 o                         
   3   1  13          0.00         -3.85         3.85 o                         
   0   2  13          6.64         12.89         5.33 o                         
   1   2  13          8.44         21.93         5.54 o                         
   2   2  13          3.45         10.47         4.42 o                         
   3   2  13          2.07          3.02         3.31 o                         
   4   2  13          2.31          8.75         4.10 o                         
   0   3  13          1.36          2.25         3.39 o                         
   1   3  13          0.56         -2.02         3.79 o                         
   2   3  13          4.30          1.00         3.27 o                         
   3   3  13          2.21         -3.46         3.46 o                         
   4   3  13          0.17         -2.60         2.60 o                         
   1   4  13          4.24         -3.61         3.61 o                         
   3   4  13         11.01         10.03         5.61 o                         
   4   4  13          3.17          3.29         5.19 o                         
                                                                                
