# Supplementary material for: Crystal structures of three N-acyl­hydrazone isomers
Source: Acta Crystallogr E Crystallogr Commun. 2021 Jul 9;77(Pt 8):780–4. doi: 10.1107/S2056989021006885 (PMC8340974; doi:10.1107/S2056989021006885)
Supplement: Supplementary file 3 [file e-77-00780-IIsup3.hkl]

data_II                                                                         
_shelx_title ' GSH11 P-1                   NEW: P-1'                            
_shelx_refln_list_code          4                                               
_shelx_F_calc_maximum      161.62                                               
_exptl_crystal_F_000       396.00                                               
_reflns_d_resolution_high  0.8001                                               
                                                                                
loop_                                                                           
 _space_group_symop_operation_xyz                                               
 'x, y, z'                                                                      
 '-x, -y, -z'                                                                   
                                                                                
_cell_length_a     9.4910                                                       
_cell_length_b     9.9760                                                       
_cell_length_c    10.4460                                                       
_cell_angle_alpha  67.220                                                       
_cell_angle_beta   66.800                                                       
_cell_angle_gamma  86.320                                                       
                                                                                
_shelx_F_squared_multiplier     1.000                                           
                                                                                
loop_                                                                           
 _refln_index_h                                                                 
 _refln_index_k                                                                 
 _refln_index_l                                                                 
 _refln_F_squared_calc                                                          
 _refln_F_squared_meas                                                          
 _refln_F_squared_sigma                                                         
 _refln_observed_status                                                         
   2   0   0       9757.56       9376.74        68.99 o                         
   3   0   0       1733.05       1746.40         4.70 o                         
   4   0   0        487.74        480.75         6.69 o                         
   5   0   0        536.75        534.87         8.88 o                         
   6   0   0         85.82         81.17         2.59 o                         
   7   0   0         17.42         15.60         1.94 o                         
   8   0   0        294.23        295.71         6.98 o                         
   9   0   0          1.30         -2.18         3.23 o                         
  10   0   0         13.36         27.43         4.59 o                         
 -10   1   0         64.70         59.62         4.98 o                         
  -9   1   0          6.77          3.98         3.54 o                         
  -8   1   0        102.50        109.52         3.45 o                         
  -7   1   0         51.11         47.16         2.47 o                         
  -6   1   0         13.84         15.42         1.74 o                         
  -5   1   0         23.99         52.04         1.14 o                         
  -4   1   0          4.39          0.75         0.56 o                         
  -3   1   0       1190.40       1147.30        12.04 o                         
  -2   1   0          5.02          1.46         0.84 o                         
  -1   1   0        927.54        947.45        13.70 o                         
   1   1   0        109.35        122.94         1.74 o                         
   2   1   0        970.82       1029.64        13.89 o                         
   3   1   0        201.17        203.58         1.86 o                         
   4   1   0          0.85         -0.07         0.80 o                         
   5   1   0        108.10        105.96         4.64 o                         
   6   1   0         69.60         72.61         3.62 o                         
   7   1   0        666.20        620.35         8.92 o                         
   8   1   0         20.67         23.46         3.64 o                         
   9   1   0         13.34          9.87         3.67 o                         
  10   1   0         12.97         12.37         4.16 o                         
 -10   2   0         11.77         17.84         3.91 o                         
  -9   2   0          0.06          1.49         4.51 o                         
  -8   2   0          1.76          1.52         2.07 o                         
  -7   2   0          3.00          6.71         1.90 o                         
  -6   2   0         15.98         13.68         1.54 o                         
  -5   2   0       4051.28       4134.86        12.37 o                         
  -4   2   0        153.99        158.37         2.50 o                         
  -3   2   0       2426.06       2369.72         7.81 o                         
  -2   2   0       1596.25       1511.28        12.86 o                         
  -1   2   0         82.78         72.89         1.54 o                         
   0   2   0        616.33        670.17         5.01 o                         
   1   2   0       9677.85       9270.29       186.65 o                         
   2   2   0        289.17        290.15         2.62 o                         
   3   2   0         88.18        100.01         1.91 o                         
   4   2   0         75.63         79.34         1.92 o                         
   5   2   0          0.16          0.29         1.65 o                         
   6   2   0         62.49         62.64         2.09 o                         
   7   2   0        234.03        226.58         6.13 o                         
   8   2   0        118.09        117.50         5.35 o                         
   9   2   0         67.57         77.52         5.40 o                         
  10   2   0         62.55         63.43         5.92 o                         
 -10   3   0         75.91         79.12        10.24 o                         
  -9   3   0          0.14          1.34         4.09 o                         
  -8   3   0        341.90        351.94         5.28 o                         
  -7   3   0        171.62        156.70         5.27 o                         
  -6   3   0        583.18        548.27         5.41 o                         
  -5   3   0         91.27         98.85         3.35 o                         
  -4   3   0        140.46        129.44         1.98 o                         
  -3   3   0         21.33         26.93         1.00 o                         
  -2   3   0          8.72          3.22         0.79 o                         
  -1   3   0        160.49        151.23         5.37 o                         
   0   3   0        576.79        560.58         3.85 o                         
   1   3   0        539.41        556.42         3.68 o                         
   2   3   0          0.25          0.84         0.71 o                         
   3   3   0        234.46        259.74         3.50 o                         
   4   3   0         73.51         53.25         2.63 o                         
   5   3   0        139.74        129.31         2.81 o                         
   6   3   0        477.08        457.81         4.98 o                         
   7   3   0         31.13         30.58         3.83 o                         
   8   3   0         42.55         35.59         4.28 o                         
   9   3   0          8.19         19.17         4.73 o                         
  10   3   0         10.53          6.55         4.95 o                         
 -10   4   0          4.58          8.44         3.18 o                         
  -9   4   0          9.00          8.70         4.98 o                         
  -8   4   0          7.94          9.07         2.18 o                         
  -7   4   0          6.27          7.12         1.60 o                         
  -6   4   0         41.82         44.48         1.89 o                         
  -5   4   0        244.20        229.45         4.61 o                         
  -4   4   0        444.90        473.56         3.43 o                         
  -3   4   0          6.69          4.65         0.69 o                         
  -2   4   0          2.74          0.96         0.68 o                         
  -1   4   0        150.70        162.24         1.52 o                         
   0   4   0          0.61          0.47         0.62 o                         
   1   4   0        709.99        728.09        12.95 o                         
   2   4   0       1533.48       1567.80         9.94 o                         
   3   4   0        532.98        492.56         6.71 o                         
   4   4   0          4.00          3.69         2.93 o                         
   5   4   0         71.36         71.39         2.33 o                         
   6   4   0         33.76         29.07         2.08 o                         
   7   4   0         74.78         66.80         4.49 o                         
   8   4   0         20.32          8.28         3.92 o                         
   9   4   0          9.30         15.21         4.86 o                         
 -10   5   0         17.82         30.17         4.97 o                         
  -9   5   0         52.24         45.31         4.71 o                         
  -8   5   0         96.15         84.56         3.26 o                         
  -7   5   0          9.09         12.04         1.77 o                         
  -6   5   0         12.40         13.24         1.61 o                         
  -5   5   0          1.38         -0.30         1.26 o                         
  -4   5   0        113.24        110.14         1.68 o                         
  -3   5   0        215.16        178.36         2.38 o                         
  -2   5   0         70.18         68.10         1.27 o                         
  -1   5   0       1535.77       1518.50        10.04 o                         
   0   5   0       1421.22       1446.49        10.82 o                         
   1   5   0       2640.35       2673.56         7.82 o                         
   2   5   0        279.65        277.91         2.73 o                         
   3   5   0        574.33        589.36         5.38 o                         
   4   5   0        697.98        707.03         6.18 o                         
   5   5   0          0.03          0.62         2.40 o                         
   6   5   0        275.73        261.10         5.65 o                         
   7   5   0          0.05         -3.52         3.52 o                         
   8   5   0         61.89         48.48         4.90 o                         
   9   5   0          3.19         -4.35         4.78 o                         
  -9   6   0         69.27         89.84         6.07 o                         
  -8   6   0          9.17          2.83         2.40 o                         
  -7   6   0          3.66          2.81         2.19 o                         
  -6   6   0        735.06        698.13         7.06 o                         
  -5   6   0          0.74          1.17         1.39 o                         
  -4   6   0        585.30        566.88         6.09 o                         
  -3   6   0        289.04        288.60         3.14 o                         
  -2   6   0         32.74         31.09         2.05 o                         
  -1   6   0         20.86         20.80         1.30 o                         
   0   6   0         27.64         29.36         1.42 o                         
   1   6   0        257.93        242.83         3.76 o                         
   2   6   0        228.45        239.24         2.84 o                         
   3   6   0        106.49         94.65         2.81 o                         
   4   6   0         70.76         66.87         6.41 o                         
   5   6   0          5.12         14.98         6.78 o                         
   6   6   0          0.08          2.00         3.87 o                         
   7   6   0         18.07          4.58         3.44 o                         
  -9   7   0          6.98          9.50         4.51 o                         
  -8   7   0          0.41         -2.75         3.52 o                         
  -7   7   0         38.55         39.56         7.68 o                         
  -6   7   0         30.21         33.19         4.34 o                         
  -5   7   0       1138.08       1134.92         8.68 o                         
  -4   7   0        717.27        726.04         6.89 o                         
  -3   7   0        411.23        401.50         6.04 o                         
  -2   7   0        150.46        162.21         5.22 o                         
  -1   7   0        668.27        651.47         9.60 o                         
   0   7   0         34.21         31.99         1.61 o                         
   1   7   0       1328.23       1315.12         7.73 o                         
   2   7   0        354.22        339.35         4.69 o                         
   3   7   0        652.63        657.61         6.58 o                         
   4   7   0        177.46        170.04         6.57 o                         
   5   7   0          3.80         15.55         6.18 o                         
   6   7   0         16.55         16.99         4.71 o                         
   7   7   0         27.62          9.99         4.71 o                         
  -8   8   0        146.24        153.31         6.98 o                         
  -7   8   0         40.52         53.76         5.32 o                         
  -6   8   0         78.79         75.55         5.12 o                         
  -5   8   0         22.15         32.66         4.33 o                         
  -4   8   0          0.34         -2.06         2.06 o                         
  -3   8   0          1.78          2.69         4.12 o                         
  -2   8   0         17.35         22.11         2.24 o                         
  -1   8   0         24.21         20.36         3.95 o                         
   0   8   0         55.85         63.35         2.82 o                         
   1   8   0          3.09          3.32         1.90 o                         
   2   8   0         26.77         21.99         3.50 o                         
   3   8   0         22.41         16.40         3.93 o                         
   4   8   0         20.78         20.98         2.95 o                         
   5   8   0          4.65          6.49         2.29 o                         
   6   8   0          2.76         -2.31         2.31 o                         
  -7   9   0          1.40          6.47         4.71 o                         
  -6   9   0         14.41         12.73         4.12 o                         
  -5   9   0          5.18          0.60         3.97 o                         
  -4   9   0          4.13          3.50         4.95 o                         
  -3   9   0        188.38        203.04         4.57 o                         
  -2   9   0        138.55        137.25         3.87 o                         
  -1   9   0         88.40         92.69         7.93 o                         
   0   9   0          3.55          4.75         3.07 o                         
   1   9   0         36.36         35.47         3.87 o                         
   2   9   0          7.18         11.52         3.56 o                         
   3   9   0          1.03          3.20         3.02 o                         
   4   9   0         37.85         45.31         4.52 o                         
   5   9   0          5.07         15.47         3.91 o                         
  -6  10   0         15.88         38.47         6.38 o                         
  -5  10   0         78.59         70.52         5.50 o                         
  -4  10   0          0.34          3.98         3.14 o                         
  -3  10   0        136.11        132.71         7.97 o                         
  -2  10   0          4.65          3.90         2.33 o                         
  -1  10   0         85.19         83.49         5.22 o                         
   0  10   0         13.86         16.81         5.08 o                         
   1  10   0        211.93        190.64         6.83 o                         
   3  10   0         23.50         27.58         4.55 o                         
   4  10   0          3.88         12.00         4.11 o                         
  -4  11   0          0.02          4.41         2.74 o                         
  -3  11   0          0.02          4.04         5.86 o                         
  -2  11   0         44.08         34.03         2.98 o                         
  -1  11   0          0.36          3.17         8.65 o                         
   0  11   0          8.07          2.17         3.57 o                         
   1  11   0          0.02          5.02         3.50 o                         
   2  11   0          2.20         10.43         4.33 o                         
   1 -11   1          1.87          9.19         4.10 o                         
   2 -11   1          4.73         13.60         9.49 o                         
  -3 -10   1         48.11         36.42         4.43 o                         
  -1 -10   1         59.73         68.40         4.90 o                         
   0 -10   1          3.99          3.37         3.22 o                         
   1 -10   1          6.95          5.68         2.33 o                         
   2 -10   1         13.45         10.97         4.35 o                         
   3 -10   1         29.07         34.14         4.03 o                         
   5 -10   1        104.68        112.42         6.23 o                         
  -4  -9   1         42.72         65.34         5.29 o                         
  -3  -9   1         53.89         52.40         4.23 o                         
  -2  -9   1          4.05          2.36         3.35 o                         
  -1  -9   1          9.50          4.31         3.58 o                         
   0  -9   1         35.17         40.31         3.89 o                         
   1  -9   1         10.23          7.92         3.05 o                         
   2  -9   1         84.16         84.36         5.45 o                         
   3  -9   1         21.18         27.52         4.52 o                         
   4  -9   1        272.13        264.21         8.75 o                         
   5  -9   1          2.55         -3.70         3.70 o                         
   6  -9   1          2.55         -2.46         4.50 o                         
   7  -9   1          5.55         31.08         5.25 o                         
  -6  -8   1          2.11         -2.86         2.86 o                         
  -5  -8   1          9.78         10.02         3.43 o                         
  -4  -8   1         22.83         24.43         3.57 o                         
  -3  -8   1          0.02          6.18         3.34 o                         
  -2  -8   1         74.59         73.13         4.50 o                         
  -1  -8   1          4.23          4.77         2.86 o                         
   0  -8   1         26.59         27.95         3.66 o                         
   1  -8   1         21.87         24.94         3.42 o                         
   2  -8   1        209.00        205.69         5.78 o                         
   3  -8   1         77.89         84.06         3.13 o                         
   4  -8   1          3.87          1.44         2.03 o                         
   5  -8   1         16.23         20.23         4.06 o                         
   6  -8   1         10.20          1.03         3.94 o                         
   7  -8   1          0.03          3.98         4.22 o                         
   8  -8   1          3.36         -1.89         4.03 o                         
  -7  -7   1         17.09         45.34         4.99 o                         
  -6  -7   1          4.58          7.68         3.81 o                         
  -5  -7   1         14.12         14.11         7.24 o                         
  -4  -7   1          0.63          9.17         2.26 o                         
  -3  -7   1        168.06        172.39         3.91 o                         
  -2  -7   1         12.48         19.90         3.49 o                         
  -1  -7   1       1166.21       1131.83        16.31 o                         
   0  -7   1          0.57         -0.20         2.21 o                         
   1  -7   1        180.84        160.58         3.50 o                         
   2  -7   1          0.31         -0.58         1.73 o                         
   3  -7   1        239.69        233.41         4.17 o                         
   4  -7   1          0.55         -1.40         1.93 o                         
   5  -7   1        103.83        110.89         5.18 o                         
   6  -7   1         28.79         26.93         3.84 o                         
   7  -7   1        149.53        142.25         6.23 o                         
   8  -7   1         35.45         26.74         2.80 o                         
   9  -7   1         34.27         60.01         3.71 o                         
  -8  -6   1          5.83         21.02         5.07 o                         
  -7  -6   1         15.45         27.96         4.64 o                         
  -6  -6   1         23.56         27.20         2.60 o                         
  -5  -6   1          3.07          4.18         5.71 o                         
  -4  -6   1         15.46         17.69         2.14 o                         
  -3  -6   1        142.88        131.52         3.29 o                         
  -2  -6   1          0.48          1.48         4.47 o                         
  -1  -6   1        140.75        139.25         3.70 o                         
   0  -6   1          0.20          0.79         1.53 o                         
   1  -6   1         91.94         94.30         3.70 o                         
   2  -6   1        163.94        143.06        18.62 o                         
   3  -6   1        178.82        149.72        20.47 o                         
   4  -6   1         22.47         22.78         2.38 o                         
   5  -6   1          3.00          1.81         1.80 o                         
   6  -6   1         86.15         78.18         2.99 o                         
   7  -6   1         10.36         13.27         3.19 o                         
   8  -6   1          5.03          0.40         2.49 o                         
   9  -6   1          9.93         18.13         6.82 o                         
  -8  -5   1          1.70          7.56         4.90 o                         
  -7  -5   1         70.60         80.04         4.81 o                         
  -6  -5   1        297.98        279.54        12.87 o                         
  -5  -5   1         34.80         32.37         4.77 o                         
  -4  -5   1        282.15        268.84        11.09 o                         
  -3  -5   1         89.19         88.79         2.63 o                         
  -2  -5   1        792.43        789.98         6.05 o                         
  -1  -5   1        872.63        854.77         8.43 o                         
   0  -5   1        335.06        327.22         5.22 o                         
   1  -5   1        535.98        529.32         4.82 o                         
   2  -5   1        345.39        334.78         5.04 o                         
   3  -5   1        388.12        394.10         3.22 o                         
   4  -5   1         36.28         26.92         1.59 o                         
   5  -5   1        332.69        323.29         4.39 o                         
   6  -5   1        892.65        857.92         5.89 o                         
   7  -5   1        656.28        653.68         5.56 o                         
   8  -5   1         94.44         96.86         5.09 o                         
   9  -5   1        402.52        391.11        14.36 o                         
  10  -5   1          2.52          3.71         3.88 o                         
  -9  -4   1         22.39          7.72         4.61 o                         
  -8  -4   1          1.77         -1.49         3.60 o                         
  -7  -4   1         50.18         57.11         4.50 o                         
  -6  -4   1        134.83        121.49        14.34 o                         
  -5  -4   1         14.07         22.22         1.95 o                         
  -4  -4   1        216.76        207.22         5.97 o                         
  -3  -4   1         84.55         74.39         2.28 o                         
  -2  -4   1       2122.03       2139.13        13.65 o                         
  -1  -4   1        610.11        609.30         3.54 o                         
   0  -4   1          3.34          5.87         0.92 o                         
   1  -4   1        250.52        202.87        13.61 o                         
   2  -4   1        151.29        146.89         1.54 o                         
   3  -4   1         17.62         13.57         0.86 o                         
   4  -4   1       1607.26       1647.78         6.53 o                         
   5  -4   1         17.31         20.51         1.11 o                         
   6  -4   1          3.45          1.64         1.32 o                         
   7  -4   1          5.32          8.13         1.52 o                         
   8  -4   1          0.98          0.20         1.60 o                         
   9  -4   1         22.02         22.18         5.05 o                         
  10  -4   1         40.34         56.54         5.33 o                         
  -9  -3   1         16.15         10.39         3.85 o                         
  -8  -3   1          6.10         -2.44         4.26 o                         
  -7  -3   1          0.58          4.87         3.39 o                         
  -6  -3   1         21.76         20.21         1.89 o                         
  -5  -3   1         12.67         16.71         2.26 o                         
  -4  -3   1          2.78          1.25         1.39 o                         
  -3  -3   1          3.23          0.72         1.28 o                         
  -2  -3   1         48.92         72.77         1.26 o                         
  -1  -3   1        698.38        722.10         7.59 o                         
   0  -3   1         54.71         63.91         1.18 o                         
   1  -3   1        376.29        377.94         1.73 o                         
   2  -3   1        789.38        742.75         6.62 o                         
   3  -3   1        498.16        525.02         2.78 o                         
   4  -3   1         11.04         37.17         0.93 o                         
   5  -3   1          0.91         -1.12         1.12 o                         
   6  -3   1        508.55        493.13         4.20 o                         
   7  -3   1        221.38        221.83         2.70 o                         
   8  -3   1         78.12         77.55         2.66 o                         
   9  -3   1          0.13          2.62         4.73 o                         
  10  -3   1          1.47         11.59         4.02 o                         
  11  -3   1         14.77         28.46         4.73 o                         
  -9  -2   1         24.47         25.88         3.97 o                         
  -8  -2   1          1.40         -3.29         3.39 o                         
  -7  -2   1          0.01          0.64         3.36 o                         
  -6  -2   1         78.90         74.79         2.46 o                         
  -5  -2   1        156.67        152.15         2.92 o                         
  -4  -2   1        965.41        961.56         6.13 o                         
  -3  -2   1       1981.36       2000.19         7.93 o                         
  -2  -2   1        466.26        435.00         3.48 o                         
  -1  -2   1      26120.72      23821.48       214.07 o                         
   0  -2   1       1049.39       1042.09         3.94 o                         
   1  -2   1       1192.53       1191.46         7.16 o                         
   2  -2   1          1.88          2.18         0.46 o                         
   3  -2   1       1754.84       1768.27         4.65 o                         
   4  -2   1         20.56         13.13         1.10 o                         
   5  -2   1        115.22        118.53         2.41 o                         
   6  -2   1        271.02        289.44         3.06 o                         
   7  -2   1          0.01          0.44         1.26 o                         
   8  -2   1         12.54         14.99         2.13 o                         
   9  -2   1         33.35         23.65         3.52 o                         
  10  -2   1         25.12         10.44         3.56 o                         
  11  -2   1         85.65        102.22         6.30 o                         
 -10  -1   1          6.25         -5.10         5.10 o                         
  -9  -1   1         66.35         65.38         4.94 o                         
  -8  -1   1          0.56         -3.56         3.56 o                         
  -7  -1   1        401.64        368.59         7.48 o                         
  -6  -1   1         14.26         17.92         1.38 o                         
  -5  -1   1         44.84         43.74         1.49 o                         
  -4  -1   1        178.63        175.02         3.69 o                         
  -3  -1   1        322.76        355.71         2.62 o                         
  -2  -1   1        115.92        120.98         1.43 o                         
  -1  -1   1        438.95        493.45         3.35 o                         
   0  -1   1          6.74          5.30         0.73 o                         
   1  -1   1        563.09        526.37         9.51 o                         
   2  -1   1        443.94        426.94         2.27 o                         
   3  -1   1         15.61         14.97         0.88 o                         
   4  -1   1       1049.16       1066.77         3.46 o                         
   5  -1   1        181.37        195.63         1.73 o                         
   6  -1   1        182.89        196.23         2.51 o                         
   7  -1   1         42.72         49.46         2.30 o                         
   8  -1   1         34.80         34.61         3.32 o                         
   9  -1   1          5.47          2.95         3.19 o                         
  10  -1   1         87.66         91.43         5.34 o                         
 -10   0   1          1.78         -2.00         3.90 o                         
  -9   0   1          0.01          5.99         3.66 o                         
  -8   0   1        157.20        143.60         3.89 o                         
  -7   0   1         32.82         42.49         4.34 o                         
  -6   0   1       1859.74       1882.93        16.86 o                         
  -5   0   1        283.70        284.82         2.87 o                         
  -4   0   1        591.57        547.41         9.37 o                         
  -3   0   1        104.05        114.86         2.69 o                         
  -2   0   1        443.04        446.15        11.65 o                         
  -1   0   1        417.13        414.20         2.28 o                         
   1   0   1        122.67        135.37         1.12 o                         
   2   0   1       3821.97       3707.32        32.60 o                         
   3   0   1          0.29          0.72         0.58 o                         
   4   0   1         21.08         30.18         1.32 o                         
   5   0   1         60.82         90.38         2.40 o                         
   6   0   1       1410.07       1346.88        10.76 o                         
   7   0   1        151.01        163.03         4.73 o                         
   8   0   1       1090.43       1059.10        11.60 o                         
   9   0   1          4.11          9.76         3.15 o                         
  10   0   1        260.70        250.96         7.44 o                         
  11   0   1         14.79         29.56         5.86 o                         
 -10   1   1         81.62        109.31         6.08 o                         
  -9   1   1         69.20         57.68         3.58 o                         
  -8   1   1          4.01          5.84         2.37 o                         
  -7   1   1        164.57        175.30         3.82 o                         
  -6   1   1         71.39         69.24         3.50 o                         
  -5   1   1         24.00         21.96         1.50 o                         
  -4   1   1        159.66        159.87         3.18 o                         
  -3   1   1         22.22         37.61         2.31 o                         
  -2   1   1        592.52        640.97         8.80 o                         
  -1   1   1        788.66        772.97         4.16 o                         
   1   1   1          0.17          2.78         0.66 o                         
   2   1   1       3754.83       3707.56        19.50 o                         
   3   1   1       3859.10       3777.95        21.91 o                         
   4   1   1        403.22        420.33         7.19 o                         
   5   1   1       2096.80       2130.66         5.77 o                         
   6   1   1         14.92         16.55         2.61 o                         
   7   1   1         82.03         77.32         3.92 o                         
   8   1   1          3.75         -1.33         2.86 o                         
   9   1   1        214.70        218.35         6.73 o                         
  10   1   1         10.17          6.90         4.52 o                         
  11   1   1         33.91         45.93         5.68 o                         
 -10   2   1         13.38          4.68         2.85 o                         
  -9   2   1         14.92         30.04         2.96 o                         
  -8   2   1         29.60         37.61         2.70 o                         
  -7   2   1         20.50         11.80         3.14 o                         
  -6   2   1        218.73        221.23         5.56 o                         
  -5   2   1         12.35         18.66         1.00 o                         
  -4   2   1        667.26        682.54        19.24 o                         
  -3   2   1       1019.02       1141.03         8.56 o                         
  -2   2   1        749.45        742.22         6.07 o                         
  -1   2   1        208.42        181.83         2.79 o                         
   0   2   1       4532.89       4440.50       118.81 o                         
   1   2   1       3099.02       3256.18        17.15 o                         
   2   2   1       2074.49       2075.90         6.10 o                         
   3   2   1       1078.71       1060.95        10.92 o                         
   4   2   1        358.03        343.07         3.09 o                         
   5   2   1        205.25        209.64         5.46 o                         
   6   2   1        237.60        230.86         5.36 o                         
   7   2   1         60.77         60.89         3.78 o                         
   8   2   1         71.33         71.40         4.35 o                         
   9   2   1         28.46         23.66         3.83 o                         
  10   2   1        117.59        134.41         6.38 o                         
 -10   3   1          9.01         22.29         3.15 o                         
  -9   3   1          0.57         -1.41         3.23 o                         
  -8   3   1          7.14         10.65         3.41 o                         
  -7   3   1          1.77          2.68         2.75 o                         
  -6   3   1         16.85         15.39         4.17 o                         
  -5   3   1         41.83         50.83         2.72 o                         
  -4   3   1        151.00        112.95         2.40 o                         
  -3   3   1        534.14        554.71         6.36 o                         
  -2   3   1       2315.56       2265.55        10.25 o                         
  -1   3   1        475.71        514.31         4.62 o                         
   0   3   1      12602.73      11762.76        56.35 o                         
   1   3   1        813.44        899.00         4.52 o                         
   2   3   1       1231.76       1204.28         5.50 o                         
   3   3   1        838.16        840.27        13.49 o                         
   4   3   1        392.94        437.86        11.39 o                         
   5   3   1         45.36         35.91         2.45 o                         
   6   3   1         42.54         45.71         3.30 o                         
   7   3   1          0.01          0.02         2.89 o                         
   8   3   1         30.68         25.65         3.71 o                         
   9   3   1         19.93          9.71         3.69 o                         
  10   3   1         14.40          9.53         4.40 o                         
 -10   4   1         75.78         73.63         9.19 o                         
  -9   4   1          8.70         15.11         7.92 o                         
  -8   4   1         93.93         89.12         6.02 o                         
  -7   4   1        441.49        411.87         8.13 o                         
  -6   4   1         34.95         33.74         3.21 o                         
  -5   4   1        280.17        256.36         3.02 o                         
  -4   4   1         62.46         62.27         1.63 o                         
  -3   4   1        119.42        119.36         2.88 o                         
  -2   4   1        387.41        400.09         2.94 o                         
  -1   4   1       1267.64       1319.85         4.73 o                         
   0   4   1        549.34        536.33         3.92 o                         
   1   4   1        328.42        386.74         3.49 o                         
   2   4   1         49.70         45.71         2.63 o                         
   3   4   1         48.49         40.88         2.70 o                         
   4   4   1        153.78        164.59         3.76 o                         
   5   4   1         14.96          8.75         1.51 o                         
   6   4   1         11.13         14.02         2.88 o                         
   7   4   1         78.49         95.40         4.84 o                         
   8   4   1         36.81         40.09         4.35 o                         
   9   4   1         27.12         38.01         4.97 o                         
  -9   5   1         80.13         82.18         5.60 o                         
  -8   5   1         28.30         28.16         4.00 o                         
  -7   5   1        147.30        143.71         3.72 o                         
  -6   5   1        318.97        300.58         4.68 o                         
  -5   5   1       2075.26       2053.06         8.27 o                         
  -4   5   1        213.51        221.38         2.19 o                         
  -3   5   1       1083.23       1040.04        10.16 o                         
  -2   5   1       1341.62       1370.65         9.55 o                         
  -1   5   1        418.07        418.23         3.76 o                         
   0   5   1       3132.92       3144.05        10.49 o                         
   1   5   1         53.15         56.22         2.49 o                         
   2   5   1        451.88        463.57        11.52 o                         
   3   5   1          4.34          2.66         1.47 o                         
   4   5   1        116.20        120.17         2.78 o                         
   5   5   1         32.37         25.35         2.70 o                         
   6   5   1        465.27        443.96        13.25 o                         
   7   5   1        114.85        121.77         5.46 o                         
   8   5   1        235.14        246.83         7.65 o                         
   9   5   1         14.74         26.70         5.40 o                         
  -9   6   1          1.86         -3.35         3.58 o                         
  -8   6   1         78.95         79.90         4.83 o                         
  -7   6   1         81.91         86.31         5.57 o                         
  -6   6   1         86.16         79.74         3.08 o                         
  -5   6   1          0.18         -1.96         1.96 o                         
  -4   6   1        114.81        111.61         5.41 o                         
  -3   6   1          0.81          3.41         1.22 o                         
  -2   6   1         94.94         92.87         4.78 o                         
  -1   6   1         55.36         52.52         1.88 o                         
   0   6   1        113.74        134.33         2.37 o                         
   1   6   1         75.90         75.52         1.64 o                         
   2   6   1         82.38         68.16         2.30 o                         
   3   6   1          9.57          5.51         3.59 o                         
   4   6   1        105.01        113.91         4.70 o                         
   5   6   1          5.23          3.63         2.33 o                         
   6   6   1          5.33          7.72         3.61 o                         
   7   6   1         31.81         36.95         4.57 o                         
   8   6   1          9.93         19.30         4.85 o                         
   9   6   1         16.69         24.88         5.35 o                         
  -9   7   1         17.65          8.81         4.48 o                         
  -8   7   1          0.01         -2.36         2.81 o                         
  -7   7   1         19.20         26.14         3.58 o                         
  -6   7   1          6.09          6.97         4.28 o                         
  -5   7   1        410.62        394.83        10.01 o                         
  -4   7   1        313.84        315.14         3.81 o                         
  -3   7   1        667.87        642.52        12.65 o                         
  -2   7   1          0.52          2.19         1.31 o                         
  -1   7   1         36.37         34.87         4.10 o                         
   0   7   1         52.84         64.66         1.92 o                         
   1   7   1        580.23        557.34         4.50 o                         
   2   7   1          6.25         10.04         2.45 o                         
   3   7   1       1510.25       1469.86         9.40 o                         
   4   7   1         16.39         13.81         4.27 o                         
   5   7   1        133.12        120.94         3.48 o                         
   6   7   1         26.97         23.70         3.88 o                         
   7   7   1         10.00         26.27         4.59 o                         
   8   7   1         21.21         18.70         4.36 o                         
  -8   8   1         71.56         68.51        10.87 o                         
  -7   8   1          3.05         10.65         4.74 o                         
  -6   8   1         14.74         13.39         2.46 o                         
  -5   8   1          2.01          2.90         3.65 o                         
  -4   8   1         71.15         70.35         2.95 o                         
  -3   8   1        160.64        145.04         3.65 o                         
  -2   8   1        120.86        120.30         3.83 o                         
  -1   8   1        230.71        232.08         4.25 o                         
   0   8   1        754.50        742.89         7.02 o                         
   1   8   1        241.57        247.51         3.80 o                         
   2   8   1         20.47         14.09         2.16 o                         
   3   8   1         25.13         30.87         5.60 o                         
   4   8   1          9.94         14.25         3.14 o                         
   5   8   1         48.66         32.83         4.15 o                         
   6   8   1         97.55         97.71         3.72 o                         
   7   8   1          1.43         -4.85         4.85 o                         
  -6   9   1         43.71         43.69         5.02 o                         
  -5   9   1          1.35         -2.61         3.80 o                         
  -4   9   1          7.60         11.82         2.45 o                         
  -3   9   1         70.00         70.50         3.21 o                         
  -2   9   1         81.11         63.98         2.99 o                         
  -1   9   1         15.57          9.12         2.19 o                         
   0   9   1         12.91          7.59         2.09 o                         
   1   9   1         25.59         19.22         3.61 o                         
   2   9   1         16.55         15.92         3.15 o                         
   3   9   1          8.99         11.67         7.60 o                         
   4   9   1          6.56          7.25         8.55 o                         
   5   9   1          3.65          0.04         3.13 o                         
   6   9   1          3.94         20.04         7.05 o                         
  -6  10   1          4.91         10.90         5.30 o                         
  -5  10   1        158.15        149.36         7.01 o                         
  -4  10   1          3.32         -0.69         2.44 o                         
  -3  10   1         55.86         62.69         3.22 o                         
  -2  10   1          0.10          1.37         5.66 o                         
  -1  10   1         79.60         99.05         5.89 o                         
   0  10   1         53.80         59.56         7.53 o                         
   1  10   1         79.86         75.71         5.00 o                         
   2  10   1        155.62        167.10         6.47 o                         
   3  10   1         94.33        119.82         6.11 o                         
   4  10   1         40.06         47.14         4.70 o                         
   5  10   1          0.68         13.25         3.80 o                         
  -4  11   1         49.76         44.39        11.22 o                         
  -3  11   1          4.59          2.38         4.04 o                         
  -2  11   1          0.00         -3.37         3.62 o                         
  -1  11   1          0.26         -1.12         3.06 o                         
   0  11   1         29.81         29.30         4.06 o                         
   1  11   1          0.31          6.98         3.64 o                         
   2  11   1         14.88          7.39         4.02 o                         
   3  11   1          0.30         -4.40         4.40 o                         
  -1 -10   2         55.81         53.92         4.74 o                         
   1 -10   2         53.99         60.40         5.01 o                         
   2 -10   2          0.97         -2.32         2.32 o                         
   3 -10   2          5.24          0.11        10.93 o                         
   4 -10   2          1.51         -4.50         4.50 o                         
   5 -10   2        168.17        174.04         8.12 o                         
  -3  -9   2         10.43          1.84         3.85 o                         
  -2  -9   2         35.90         32.46         4.10 o                         
  -1  -9   2         17.59         16.41         3.63 o                         
   0  -9   2          4.09          4.67         3.52 o                         
   1  -9   2         32.48         29.08         2.78 o                         
   2  -9   2         79.64         82.98         3.44 o                         
   3  -9   2         79.68         89.56         7.24 o                         
   4  -9   2          1.92          2.69         4.54 o                         
   5  -9   2         84.65         90.19         5.86 o                         
   6  -9   2          4.21         -4.22         4.43 o                         
   7  -9   2         27.59         45.92         5.30 o                         
  -5  -8   2          7.55          9.78         2.89 o                         
  -4  -8   2         12.63         24.60         4.13 o                         
  -3  -8   2          6.30          6.00         3.50 o                         
  -2  -8   2        131.42        110.49         5.61 o                         
  -1  -8   2         11.24         11.33         3.11 o                         
   0  -8   2         31.74         38.95         4.06 o                         
   1  -8   2          0.71         -0.11         2.03 o                         
   2  -8   2          8.79          8.87         2.86 o                         
   3  -8   2          5.62          8.96         2.00 o                         
   4  -8   2          0.61         10.96         4.29 o                         
   5  -8   2          7.03         13.71         4.11 o                         
   6  -8   2         68.03         47.29         5.25 o                         
   7  -8   2         26.48         23.26         4.82 o                         
   8  -8   2         29.51         25.76         4.68 o                         
  -6  -7   2          0.19         12.31        10.03 o                         
  -5  -7   2         25.50         40.71         4.32 o                         
  -4  -7   2          0.03          7.53         2.81 o                         
  -3  -7   2        254.61        251.26         7.18 o                         
  -2  -7   2         29.40         30.02         3.61 o                         
  -1  -7   2        475.12        461.04         8.67 o                         
   0  -7   2          4.38          4.81         3.44 o                         
   1  -7   2        187.20        192.31         3.83 o                         
   2  -7   2         13.14         11.94         3.25 o                         
   3  -7   2         60.84         60.14         2.65 o                         
   4  -7   2         97.82         96.14         4.01 o                         
   5  -7   2        778.11        779.35        11.60 o                         
   6  -7   2        243.73        244.41         7.26 o                         
   7  -7   2        158.07        161.44         6.40 o                         
   8  -7   2         35.03         27.70         3.98 o                         
   9  -7   2          6.34         23.81         5.42 o                         
  -7  -6   2         38.95         51.24         5.22 o                         
  -6  -6   2         14.94         22.37         2.54 o                         
  -5  -6   2         74.82         79.29         3.22 o                         
  -4  -6   2         26.03         24.61         2.29 o                         
  -3  -6   2        361.91        345.83         4.97 o                         
  -2  -6   2          8.33          1.17         2.55 o                         
  -1  -6   2         34.54         25.20         3.36 o                         
   0  -6   2         24.30         21.79         1.90 o                         
   1  -6   2         27.03         30.91         2.07 o                         
   2  -6   2        207.50        195.78         6.17 o                         
   3  -6   2        364.71        358.35         4.73 o                         
   4  -6   2         17.92         15.86         1.90 o                         
   5  -6   2         32.22         40.28         3.90 o                         
   6  -6   2        143.19        154.57         5.65 o                         
   7  -6   2         26.59         32.12         3.91 o                         
   8  -6   2        144.53        138.17         4.16 o                         
   9  -6   2         41.03         70.63         5.72 o                         
  -7  -5   2          0.10         12.33         4.50 o                         
  -6  -5   2         37.82         26.52         2.88 o                         
  -5  -5   2         23.81         24.68         2.96 o                         
  -4  -5   2        152.07        147.78         9.07 o                         
  -3  -5   2         37.18         30.61         2.09 o                         
  -2  -5   2         48.89         42.93         2.07 o                         
  -1  -5   2         75.75         72.46         2.40 o                         
   0  -5   2        316.15        319.34         4.02 o                         
   1  -5   2        762.62        761.00         6.00 o                         
   2  -5   2        810.00        788.49         8.98 o                         
   3  -5   2        100.80         87.98         3.08 o                         
   4  -5   2        108.91        106.87         2.00 o                         
   5  -5   2        320.69        326.37         5.64 o                         
   6  -5   2         20.69         16.51         2.03 o                         
   7  -5   2        163.99        171.13         3.21 o                         
   8  -5   2        197.80        172.28         3.42 o                         
   9  -5   2        191.23        204.45         5.63 o                         
  -8  -4   2          3.14         15.94         4.93 o                         
  -7  -4   2          2.06          4.69         3.74 o                         
  -6  -4   2         14.75         10.38         2.82 o                         
  -5  -4   2        147.59        154.47         3.62 o                         
  -4  -4   2          6.84          9.01         2.83 o                         
  -3  -4   2         89.97         89.67         3.65 o                         
  -2  -4   2       1464.47       1476.08        22.45 o                         
  -1  -4   2       1820.94       1749.25         6.64 o                         
   0  -4   2        281.06        283.78         2.53 o                         
   1  -4   2        270.35        264.64         2.24 o                         
   2  -4   2        210.71        188.19        15.34 o                         
   3  -4   2         55.21         48.55         2.26 o                         
   4  -4   2         46.92         45.96         3.32 o                         
   5  -4   2         25.62         25.95         1.48 o                         
   6  -4   2        265.41        261.37         4.70 o                         
   7  -4   2         67.46         67.37         2.43 o                         
   8  -4   2        259.89        250.90         5.52 o                         
   9  -4   2        121.58        124.16         5.71 o                         
  10  -4   2         10.10         25.85         4.71 o                         
  -8  -3   2          0.02          7.14         4.13 o                         
  -7  -3   2         17.42         13.97         4.04 o                         
  -6  -3   2        135.94        125.98         4.05 o                         
  -5  -3   2          1.01          4.95         1.63 o                         
  -4  -3   2         86.62         86.96         2.54 o                         
  -3  -3   2          2.04          3.62         1.44 o                         
  -2  -3   2         93.39         87.45        12.33 o                         
  -1  -3   2        810.71        842.75        13.31 o                         
   0  -3   2        781.51        746.79         3.63 o                         
   1  -3   2        285.73        282.72         5.88 o                         
   2  -3   2         70.58         56.96         1.66 o                         
   3  -3   2        263.27        262.40         2.38 o                         
   4  -3   2        100.99        107.36         1.36 o                         
   5  -3   2         22.17         20.94         1.98 o                         
   6  -3   2         13.00          6.91         1.41 o                         
   7  -3   2          1.13          1.55         1.71 o                         
   8  -3   2        116.22        117.88         8.02 o                         
   9  -3   2         82.86         81.53         4.82 o                         
  10  -3   2          1.02          9.05         3.75 o                         
  11  -3   2         13.39         44.04         5.69 o                         
  -9  -2   2         19.58          2.84         4.39 o                         
  -8  -2   2         54.98         73.20         5.41 o                         
  -7  -2   2        131.05        126.28         5.67 o                         
  -6  -2   2        241.41        220.02         8.16 o                         
  -5  -2   2        127.90        132.26         2.39 o                         
  -4  -2   2        329.81        325.31         3.12 o                         
  -3  -2   2        514.77        542.89         4.24 o                         
  -2  -2   2        830.21        810.46        10.28 o                         
  -1  -2   2          3.62          3.36         0.67 o                         
   0  -2   2        106.07        122.76         1.39 o                         
   1  -2   2         37.16         42.82         1.34 o                         
   2  -2   2        121.35        120.74         1.54 o                         
   3  -2   2          1.54          5.61         0.66 o                         
   4  -2   2        282.66        234.07         2.98 o                         
   5  -2   2       1615.86       1637.16        11.97 o                         
   6  -2   2        142.46        126.60         2.12 o                         
   7  -2   2        993.26        962.48         5.66 o                         
   8  -2   2         27.36         31.54         3.45 o                         
   9  -2   2        246.19        258.12         7.11 o                         
  10  -2   2         23.36         41.81         4.96 o                         
  11  -2   2         53.68         91.97         6.46 o                         
  -9  -1   2          7.69          5.88         4.33 o                         
  -8  -1   2         25.09         34.75         4.22 o                         
  -7  -1   2        545.47        521.50         9.10 o                         
  -6  -1   2          0.78          3.65         1.36 o                         
  -5  -1   2        586.99        549.37         4.28 o                         
  -4  -1   2         48.04         52.35         1.61 o                         
  -3  -1   2         17.59         15.02         1.08 o                         
  -2  -1   2        223.52        231.00         2.47 o                         
  -1  -1   2        626.79        708.16         9.19 o                         
   0  -1   2       2773.50       2937.91        18.75 o                         
   1  -1   2       8463.84       8328.94        58.74 o                         
   2  -1   2       2779.81       2686.84        12.18 o                         
   3  -1   2         36.60         49.76         1.01 o                         
   4  -1   2       2249.59       2342.47        13.78 o                         
   5  -1   2          0.77         -0.52         0.76 o                         
   6  -1   2          1.83          1.31         0.66 o                         
   7  -1   2          0.09          0.09         2.36 o                         
   8  -1   2         12.03         16.72         2.80 o                         
   9  -1   2         15.69         12.93         3.23 o                         
  10  -1   2          1.97          1.54         3.17 o                         
  11  -1   2          5.26         13.96         4.89 o                         
  -9   0   2         34.08         36.56         4.43 o                         
  -8   0   2         18.50         27.41         2.68 o                         
  -7   0   2         75.87         75.81         5.04 o                         
  -6   0   2        261.70        262.73         3.29 o                         
  -5   0   2        120.71        129.06         2.86 o                         
  -4   0   2        155.61        159.77         6.50 o                         
  -3   0   2         74.88         78.98         2.00 o                         
  -2   0   2        211.68        212.02         6.95 o                         
  -1   0   2        779.13        898.71         4.00 o                         
   0   0   2      14852.25      14824.40       178.14 o                         
   1   0   2         85.38         95.19         1.31 o                         
   2   0   2      13867.37      13383.73        66.87 o                         
   3   0   2         12.70          9.98         0.74 o                         
   4   0   2        588.65        545.54         2.93 o                         
   5   0   2        256.86        240.53         3.18 o                         
   6   0   2        937.63        942.38         5.40 o                         
   7   0   2        267.70        266.28         5.35 o                         
   8   0   2        600.61        589.72         8.52 o                         
   9   0   2         35.66         44.39         3.88 o                         
  10   0   2         28.64         18.25         3.80 o                         
  11   0   2          4.50          7.59         4.22 o                         
 -10   1   2         72.89         83.74         6.27 o                         
  -9   1   2         53.10         67.96         3.65 o                         
  -8   1   2          2.68         -1.12         2.32 o                         
  -7   1   2         88.89         93.12         3.81 o                         
  -6   1   2          1.51         -2.42         2.84 o                         
  -5   1   2          7.37          5.60         1.16 o                         
  -4   1   2        608.25        665.94        20.75 o                         
  -3   1   2        494.17        467.19         3.93 o                         
  -2   1   2        877.80        862.04        11.97 o                         
  -1   1   2       8439.02       8713.50       205.35 o                         
   0   1   2        197.46        171.24         1.72 o                         
   1   1   2          2.65          3.00         0.38 o                         
   2   1   2        150.14        163.43         3.98 o                         
   3   1   2        128.72        129.52         2.11 o                         
   4   1   2        264.31        264.11         2.13 o                         
   5   1   2         56.73         60.62         0.88 o                         
   6   1   2          1.86         -0.58         1.15 o                         
   7   1   2        110.34         98.06         3.93 o                         
   8   1   2        133.63        120.95         4.65 o                         
   9   1   2         97.51         83.28         4.55 o                         
  10   1   2         96.90         95.99         5.56 o                         
  11   1   2         14.45         12.33         4.32 o                         
 -10   2   2         41.60         58.58         4.09 o                         
  -9   2   2         12.07          4.86         2.45 o                         
  -8   2   2         94.91         88.07         5.57 o                         
  -7   2   2          0.78         -1.26         2.89 o                         
  -6   2   2         81.19         78.47         3.96 o                         
  -5   2   2        187.26        203.40         2.41 o                         
  -4   2   2          0.74          1.65         1.07 o                         
  -3   2   2       3658.26       3923.30        27.06 o                         
  -2   2   2        221.90        248.20         7.54 o                         
  -1   2   2          3.99          8.81         1.09 o                         
   0   2   2        433.54        421.18         2.52 o                         
   1   2   2         55.85         63.95         4.86 o                         
   2   2   2       2753.29       2742.79         8.13 o                         
   3   2   2        345.25        372.77         4.00 o                         
   4   2   2        369.31        378.25         5.85 o                         
   5   2   2        121.56        114.07         4.62 o                         
   6   2   2        273.69        273.84         5.45 o                         
   7   2   2          0.59         -0.37         2.60 o                         
   8   2   2        116.13        119.27         4.87 o                         
   9   2   2         39.78         38.11         4.11 o                         
  10   2   2        240.09        232.93         7.53 o                         
  11   2   2          2.42          8.20         4.42 o                         
 -10   3   2         30.62         40.58         3.84 o                         
  -9   3   2          0.00         16.00         3.09 o                         
  -8   3   2          4.10          9.27         3.15 o                         
  -7   3   2          0.12          2.33         2.69 o                         
  -6   3   2       1902.15       1935.47        15.85 o                         
  -5   3   2         39.07         37.61         1.92 o                         
  -4   3   2       1655.63       1499.46        12.15 o                         
  -3   3   2          0.11         -0.53         1.89 o                         
  -2   3   2       2133.31       2072.92        11.46 o                         
  -1   3   2       2584.98       2581.04        11.29 o                         
   0   3   2         80.28         62.51         2.04 o                         
   1   3   2       1081.96       1143.61         7.19 o                         
   2   3   2        238.55        253.61         2.66 o                         
   3   3   2        120.10        118.08         2.04 o                         
   4   3   2        135.39        187.61         2.54 o                         
   5   3   2         24.64         15.58         2.55 o                         
   6   3   2        287.71        264.43         5.74 o                         
   7   3   2         62.24         67.10         3.85 o                         
   8   3   2        194.05        187.52         6.10 o                         
   9   3   2          3.91          7.62         3.42 o                         
  10   3   2         51.81         56.59         5.34 o                         
  -9   4   2         90.69         76.95         5.67 o                         
  -8   4   2          1.87         -4.35         4.49 o                         
  -7   4   2         28.70         23.81         3.23 o                         
  -6   4   2        204.08        191.23         7.45 o                         
  -5   4   2          5.80          8.71         1.76 o                         
  -4   4   2        137.21        157.40         4.54 o                         
  -3   4   2        334.76        308.90         4.57 o                         
  -2   4   2        949.18        950.31        13.65 o                         
  -1   4   2        161.52        169.02         3.47 o                         
   0   4   2          0.04          0.82         1.13 o                         
   1   4   2        926.78        967.82         7.43 o                         
   2   4   2         74.30         83.51         3.87 o                         
   3   4   2        488.50        524.11         4.34 o                         
   4   4   2        156.86        154.33         4.24 o                         
   5   4   2          3.12          2.51         2.00 o                         
   6   4   2          1.55          1.97         2.66 o                         
   7   4   2          0.22          3.98         2.84 o                         
   8   4   2         60.89         50.28         4.54 o                         
   9   4   2         23.41         20.99         4.41 o                         
  10   4   2         27.16         38.77         4.80 o                         
  -9   5   2         26.85         21.95         4.48 o                         
  -8   5   2         46.84         32.23         4.08 o                         
  -7   5   2        147.37        125.38         5.47 o                         
  -6   5   2        277.23        261.41         4.50 o                         
  -5   5   2        363.22        345.74         4.80 o                         
  -4   5   2        380.51        364.44         6.57 o                         
  -3   5   2          7.05         11.42         1.18 o                         
  -2   5   2        181.03        169.35         4.01 o                         
  -1   5   2          5.41          8.49         1.78 o                         
   0   5   2        751.39        837.65        14.67 o                         
   1   5   2        590.36        592.38         5.21 o                         
   2   5   2       1640.01       1650.23         9.11 o                         
   3   5   2        381.77        366.19        10.90 o                         
   4   5   2        135.58        134.99         2.81 o                         
   5   5   2        189.85        196.54         3.38 o                         
   6   5   2        402.05        387.16        15.31 o                         
   7   5   2         18.80         21.56         3.80 o                         
   8   5   2        418.37        409.90         9.09 o                         
   9   5   2         52.02         41.86         4.75 o                         
  10   5   2         36.99         22.85         5.37 o                         
  -9   6   2          0.58          8.36         4.31 o                         
  -8   6   2          6.19          5.63         3.21 o                         
  -7   6   2          0.29          0.91         2.26 o                         
  -6   6   2        150.53        147.04         3.79 o                         
  -5   6   2        201.47        190.90         3.98 o                         
  -4   6   2       1179.18       1156.52        11.71 o                         
  -3   6   2          4.34          8.25         2.21 o                         
  -2   6   2        937.71        892.23         8.86 o                         
  -1   6   2        919.66        913.25         8.23 o                         
   0   6   2        591.91        614.58         4.08 o                         
   1   6   2         92.65         85.74         1.82 o                         
   2   6   2        675.29        712.76         9.09 o                         
   3   6   2        194.05        204.76         5.18 o                         
   4   6   2         32.99         24.99         2.02 o                         
   5   6   2         45.49         51.36         2.44 o                         
   6   6   2          0.34          0.39         2.86 o                         
   7   6   2         29.61         19.45         4.01 o                         
   9   6   2          9.79          8.71         3.94 o                         
  -8   7   2         22.32         26.42         4.57 o                         
  -7   7   2         20.78         18.71         2.85 o                         
  -6   7   2         25.27         16.07         2.44 o                         
  -5   7   2         78.34         69.51         3.04 o                         
  -4   7   2        402.44        399.16         5.40 o                         
  -3   7   2        713.23        697.04         8.84 o                         
  -2   7   2        154.42        145.68         3.04 o                         
  -1   7   2        152.14        131.08         2.80 o                         
   0   7   2         10.34         10.94         1.31 o                         
   1   7   2        629.27        603.73         5.63 o                         
   2   7   2        200.82        188.84         3.53 o                         
   3   7   2        835.13        864.27         9.05 o                         
   4   7   2         28.06         32.39         6.44 o                         
   5   7   2        226.57        234.95         4.41 o                         
   6   7   2         84.30         84.42         3.21 o                         
   7   7   2         22.31         14.21         4.47 o                         
   8   7   2         44.81         65.23         5.51 o                         
   9   7   2         41.27         91.62         6.87 o                         
  -8   8   2         17.93         27.26         3.40 o                         
  -7   8   2        118.13        117.87         6.61 o                         
  -6   8   2         92.94        102.17         9.09 o                         
  -5   8   2         80.34         75.22         3.45 o                         
  -4   8   2          3.81          0.28         1.65 o                         
  -3   8   2        177.23        173.15         3.08 o                         
  -2   8   2        270.48        274.52        10.21 o                         
  -1   8   2         36.57         38.15         3.56 o                         
   0   8   2        337.47        346.16         5.51 o                         
   1   8   2         24.70         33.74         4.22 o                         
   2   8   2        238.44        262.02         4.37 o                         
   3   8   2         25.57         34.17         2.57 o                         
   4   8   2          3.95         10.46         2.17 o                         
   5   8   2         11.14          9.59         2.24 o                         
   6   8   2         96.93         90.44         3.51 o                         
   7   8   2          0.35         -4.52         4.52 o                         
   8   8   2         52.31         69.65         6.46 o                         
  -7   9   2         34.72         20.45         3.47 o                         
  -6   9   2         11.33         11.69        11.36 o                         
  -5   9   2         38.36         34.30         5.62 o                         
  -4   9   2          7.21          7.16         2.48 o                         
  -3   9   2        133.29        122.53         3.70 o                         
  -2   9   2         23.58         23.74         2.44 o                         
  -1   9   2         68.64         62.96         5.19 o                         
   0   9   2          1.19          1.67         3.48 o                         
   1   9   2          9.41          4.64         3.46 o                         
   2   9   2         93.55         91.01        11.39 o                         
   3   9   2          4.61          2.97         2.22 o                         
   4   9   2          0.23         -1.73         2.13 o                         
   5   9   2         22.37         30.95        13.70 o                         
   6   9   2         14.49          7.83         2.47 o                         
   7   9   2         11.33         37.25         5.66 o                         
  -6  10   2         11.16         -3.00         5.17 o                         
  -5  10   2        115.10        147.00         7.07 o                         
  -4  10   2         72.90         61.68         3.35 o                         
  -3  10   2        376.74        376.53        11.93 o                         
  -2  10   2         59.52         77.44         8.89 o                         
  -1  10   2         80.24         90.25         6.77 o                         
   0  10   2         80.64         92.78         6.37 o                         
   1  10   2        140.36        131.91         3.93 o                         
   2  10   2         89.09        108.65         5.32 o                         
   3  10   2        109.01        109.03         5.48 o                         
   4  10   2         18.84         19.28         7.83 o                         
   5  10   2          7.31          3.11         2.60 o                         
   6  10   2         10.51         17.78         6.39 o                         
  -4  11   2         91.61        102.97        10.54 o                         
  -3  11   2         31.49         25.75         5.64 o                         
  -2  11   2        189.66        184.50         6.40 o                         
  -1  11   2          3.00          1.39         2.56 o                         
   0  11   2        130.79        123.12         4.29 o                         
   1  11   2          1.81          0.60         3.07 o                         
   2  11   2         73.33         67.99         5.15 o                         
   3  11   2          0.01          2.53         3.85 o                         
   4  11   2          4.75         13.58         3.78 o                         
  -1  12   2         11.16         24.11         8.74 o                         
   0  12   2         13.98         24.01         8.73 o                         
   1 -10   3          0.45         -3.80         3.80 o                         
   2 -10   3          0.40          9.18         4.14 o                         
   3 -10   3          1.78         12.18        15.98 o                         
  -2  -9   3         14.51          9.41         3.01 o                         
  -1  -9   3          0.27          1.73         3.63 o                         
   0  -9   3          0.10         -3.35         3.35 o                         
   1  -9   3          3.32          5.29         3.06 o                         
   2  -9   3         13.45         18.30         9.40 o                         
   3  -9   3          4.00          6.75         3.51 o                         
   4  -9   3         83.09         85.48         5.74 o                         
   5  -9   3          2.77          1.30         4.12 o                         
   6  -9   3          1.66          5.77         4.80 o                         
  -4  -8   3         43.53         56.17         4.87 o                         
  -3  -8   3         20.58         17.24         3.75 o                         
  -2  -8   3         39.55         38.44         4.31 o                         
  -1  -8   3         12.60         19.91         3.80 o                         
   0  -8   3         54.47         49.22         4.13 o                         
   1  -8   3          0.02          4.05         2.16 o                         
   2  -8   3         45.76         47.51         2.84 o                         
   3  -8   3          4.00          3.72         2.18 o                         
   4  -8   3          3.49         -1.77         2.10 o                         
   5  -8   3         26.22         19.55         3.92 o                         
   6  -8   3          0.79         -1.32         4.19 o                         
   7  -8   3         13.71         32.13         5.03 o                         
   8  -8   3         31.83         49.02         5.88 o                         
  -5  -7   3         13.45         31.98         4.01 o                         
  -4  -7   3          0.53          5.97         3.80 o                         
  -3  -7   3         43.15         31.76         3.95 o                         
  -2  -7   3          1.15         -0.12         2.90 o                         
  -1  -7   3        258.58        264.88         7.11 o                         
   0  -7   3         33.96         35.60         3.58 o                         
   1  -7   3        401.34        415.12         5.69 o                         
   2  -7   3          3.30          3.28         3.27 o                         
   3  -7   3         66.77         66.43         2.89 o                         
   4  -7   3         45.16         46.73         2.63 o                         
   5  -7   3        243.06        242.02         7.32 o                         
   6  -7   3        154.08        158.43         6.56 o                         
   7  -7   3        314.77        328.60         8.92 o                         
   8  -7   3         58.15         60.04         5.53 o                         
   9  -7   3          4.88         -4.97         4.97 o                         
  -6  -6   3         55.67         54.54         8.70 o                         
  -5  -6   3         27.17         35.48         4.02 o                         
  -4  -6   3         37.26         40.85         3.89 o                         
  -3  -6   3         44.62         34.66         3.78 o                         
  -2  -6   3        317.98        305.30         7.15 o                         
  -1  -6   3          3.68          0.72         3.13 o                         
   0  -6   3         98.59         88.63         2.83 o                         
   1  -6   3          3.33          4.59         1.79 o                         
   2  -6   3        170.50        167.42         3.62 o                         
   3  -6   3          5.71          2.80         1.65 o                         
   4  -6   3         78.78         79.35         4.29 o                         
   5  -6   3         89.65         83.64         4.82 o                         
   6  -6   3          8.87          3.72         3.63 o                         
   7  -6   3        112.36        114.05         5.56 o                         
   8  -6   3         19.87         15.61         3.97 o                         
   9  -6   3         10.89         11.74         4.58 o                         
  -7  -5   3         32.89         19.84         4.29 o                         
  -5  -5   3         40.93         32.07         3.35 o                         
  -4  -5   3         56.74         52.06         6.03 o                         
  -3  -5   3         30.44         33.06         2.23 o                         
  -2  -5   3         18.77         21.58         2.96 o                         
  -1  -5   3        391.29        376.52         7.21 o                         
   0  -5   3          7.87          9.66         3.29 o                         
   1  -5   3        257.10        259.03         3.94 o                         
   2  -5   3          2.98          5.31         1.57 o                         
   3  -5   3        292.43        289.70         4.11 o                         
   4  -5   3         48.52         50.47         2.35 o                         
   5  -5   3         53.53         45.86         3.67 o                         
   6  -5   3         44.79         51.32         4.08 o                         
   7  -5   3         38.18         42.89         4.03 o                         
   8  -5   3         38.23         43.24         4.05 o                         
   9  -5   3        103.83        124.98        11.77 o                         
  10  -5   3         27.04          4.23         4.53 o                         
  -7  -4   3         40.51         24.91         4.75 o                         
  -6  -4   3          0.41          7.70         2.63 o                         
  -5  -4   3         63.60         75.41         5.30 o                         
  -4  -4   3         41.53         31.65         2.28 o                         
  -3  -4   3        267.72        256.63         4.10 o                         
  -2  -4   3        132.00        120.13         2.79 o                         
  -1  -4   3         20.42         14.14         1.45 o                         
   0  -4   3         10.48         10.26         1.43 o                         
   1  -4   3        235.60        227.54         4.48 o                         
   2  -4   3         26.07         29.87         4.29 o                         
   3  -4   3          9.89          6.14         1.41 o                         
   4  -4   3          3.17          2.69         1.30 o                         
   5  -4   3         76.26         75.64         4.02 o                         
   6  -4   3        170.22        168.11         5.30 o                         
   7  -4   3         44.73         43.46         2.64 o                         
   8  -4   3         33.94         36.33         2.81 o                         
   9  -4   3         11.56         -3.47         3.64 o                         
  10  -4   3          0.13         -4.17         4.17 o                         
  -8  -3   3         65.74         90.92         6.36 o                         
  -6  -3   3          0.83          3.29         1.93 o                         
  -5  -3   3         10.69         10.79         2.09 o                         
  -4  -3   3         74.75         70.55         6.34 o                         
  -3  -3   3        273.51        282.95         6.34 o                         
  -2  -3   3        127.47        138.64         2.85 o                         
  -1  -3   3          7.87          7.23         1.08 o                         
   0  -3   3        810.75        883.58        17.11 o                         
   1  -3   3          0.06         -0.43         0.71 o                         
   2  -3   3         11.32         10.13         1.36 o                         
   3  -3   3       1935.01       1974.42         6.84 o                         
   4  -3   3          0.65          1.95         1.47 o                         
   5  -3   3         76.22         78.34         2.56 o                         
   6  -3   3         83.62         81.25         3.26 o                         
   7  -3   3         44.64         49.33         6.24 o                         
   8  -3   3        610.20        573.84         9.04 o                         
   9  -3   3         74.01         92.94         5.04 o                         
  10  -3   3         41.39         51.04         4.97 o                         
  11  -3   3         84.43        124.22         6.69 o                         
  -8  -2   3          5.31         12.76         4.63 o                         
  -7  -2   3          0.01         -3.93         3.93 o                         
  -6  -2   3          1.47          3.20         1.84 o                         
  -5  -2   3         21.65         26.50         6.22 o                         
  -4  -2   3        259.64        237.42         5.07 o                         
  -3  -2   3        761.38        775.19        14.27 o                         
  -2  -2   3          1.06          0.36         0.62 o                         
  -1  -2   3       2914.23       2944.09        17.34 o                         
   0  -2   3        200.53        177.62         1.84 o                         
   1  -2   3       1861.54       1825.15         9.89 o                         
   2  -2   3         63.67         55.95         1.29 o                         
   3  -2   3        200.27        161.87         1.92 o                         
   4  -2   3         92.47         94.61         7.80 o                         
   5  -2   3       2140.92       2159.87         9.91 o                         
   6  -2   3         17.19         21.42         3.95 o                         
   7  -2   3        417.38        431.60         5.26 o                         
   8  -2   3        108.67         89.05         3.55 o                         
   9  -2   3         15.04         26.05         3.92 o                         
  10  -2   3          7.43         13.77         4.21 o                         
  11  -2   3         56.11         82.32         5.89 o                         
  -8  -1   3        113.62        134.06         6.51 o                         
  -7  -1   3         81.85         62.91         4.84 o                         
  -6  -1   3         18.20         23.51         3.01 o                         
  -5  -1   3        916.23        914.73         5.78 o                         
  -4  -1   3         46.31         46.47         1.91 o                         
  -3  -1   3        998.22        965.84         5.95 o                         
  -2  -1   3       1645.16       1694.64        14.74 o                         
  -1  -1   3        778.82        787.90        11.86 o                         
   0  -1   3       1038.35       1044.18         4.95 o                         
   1  -1   3       1338.99       1355.32         5.78 o                         
   2  -1   3       1566.70       1592.83         4.98 o                         
   3  -1   3         79.33         85.66         2.60 o                         
   4  -1   3        985.24       1030.09        10.67 o                         
   5  -1   3         13.12         18.16         0.79 o                         
   6  -1   3        225.83        224.06         2.93 o                         
   7  -1   3        244.87        247.73         3.06 o                         
   8  -1   3         14.68         15.18         1.98 o                         
   9  -1   3        448.84        413.14         8.63 o                         
  10  -1   3         64.86        113.87         5.95 o                         
  11  -1   3         26.10         37.28         4.87 o                         
  -9   0   3          6.50         -0.68         3.14 o                         
  -8   0   3         75.96         81.07        12.42 o                         
  -7   0   3          4.68          8.80         5.91 o                         
  -6   0   3        440.77        408.33         9.43 o                         
  -5   0   3         16.90         16.89         1.69 o                         
  -4   0   3       1108.18       1085.04        14.93 o                         
  -3   0   3          7.86          4.70         1.31 o                         
  -2   0   3        231.37        257.70         5.75 o                         
  -1   0   3         14.97         13.57         2.22 o                         
   0   0   3       1217.04       1221.40         4.00 o                         
   1   0   3       2948.27       2944.74        12.16 o                         
   2   0   3       4495.74       4454.01        24.91 o                         
   3   0   3          5.26          1.66         0.47 o                         
   4   0   3        385.34        402.04         5.28 o                         
   5   0   3         71.77         75.98         2.02 o                         
   6   0   3         29.75         24.36         1.01 o                         
   7   0   3        210.33        213.17         2.56 o                         
   8   0   3        810.88        821.02         9.59 o                         
   9   0   3        451.09        443.94         7.98 o                         
  10   0   3        165.89        162.81         5.86 o                         
  11   0   3         20.47         34.95         4.81 o                         
  -9   1   3         33.47         58.45         5.28 o                         
  -8   1   3         59.78         73.73        14.24 o                         
  -7   1   3        748.72        742.49         8.44 o                         
  -6   1   3         75.61         84.61         2.62 o                         
  -5   1   3        665.81        668.60         7.53 o                         
  -4   1   3         97.65         98.80         3.27 o                         
  -3   1   3       1728.44       1776.89         8.09 o                         
  -2   1   3        527.48        541.65        11.26 o                         
  -1   1   3         65.04         52.15         1.49 o                         
   0   1   3         97.50        103.67         4.13 o                         
   1   1   3         96.56        100.77         1.58 o                         
   2   1   3          0.12          0.47         0.48 o                         
   3   1   3        194.54        254.75         3.88 o                         
   4   1   3        121.83        130.98         1.53 o                         
   5   1   3       1709.17       1710.49         5.93 o                         
   6   1   3          2.95         -0.13         2.10 o                         
   7   1   3        159.16        164.21         7.58 o                         
   8   1   3         22.31         19.00         2.92 o                         
   9   1   3          2.10         -0.80         3.13 o                         
  10   1   3         19.20         17.51         3.77 o                         
  11   1   3          0.92         19.38         4.59 o                         
  -9   2   3          0.03         -2.69         2.69 o                         
  -8   2   3          5.71          0.97         4.36 o                         
  -7   2   3        218.14        184.56         5.95 o                         
  -6   2   3          0.20          0.55         2.65 o                         
  -5   2   3          3.42         -0.62         1.33 o                         
  -4   2   3        479.97        516.72         7.99 o                         
  -3   2   3         13.56         13.68         4.51 o                         
  -2   2   3        820.25        860.46         9.95 o                         
  -1   2   3        860.96        936.23        10.13 o                         
   0   2   3        171.31        168.18         1.64 o                         
   1   2   3        693.57        741.26         7.29 o                         
   2   2   3        618.11        660.00         6.80 o                         
   3   2   3        414.91        476.83         3.62 o                         
   4   2   3        323.59        351.77         5.24 o                         
   5   2   3        320.25        345.34         3.32 o                         
   6   2   3         80.80         89.01         2.17 o                         
   7   2   3         39.85         40.32         3.18 o                         
   8   2   3        263.50        264.51         6.37 o                         
   9   2   3          0.95          6.02         3.46 o                         
  10   2   3         27.19         26.09         3.91 o                         
  -9   3   3          4.68          7.08         3.10 o                         
  -8   3   3          7.53          9.22         3.51 o                         
  -7   3   3         32.48         41.60         3.77 o                         
  -6   3   3        287.35        264.36         4.15 o                         
  -5   3   3          9.17          7.39         3.06 o                         
  -4   3   3         59.57         50.35         2.48 o                         
  -3   3   3        312.57        356.45         3.91 o                         
  -2   3   3         69.14         50.81         1.03 o                         
  -1   3   3        509.63        504.63         3.16 o                         
   0   3   3       3074.97       3077.71        23.88 o                         
   1   3   3       1654.93       1712.14        13.09 o                         
   2   3   3       2851.50       2749.43        34.32 o                         
   3   3   3         71.06         65.67         1.83 o                         
   4   3   3       1043.57       1024.94         5.38 o                         
   5   3   3        187.89        151.35         3.25 o                         
   6   3   3         46.92         37.61         2.91 o                         
   7   3   3        171.03        168.45         5.04 o                         
   8   3   3        469.76        454.79         8.25 o                         
   9   3   3          3.44          5.78         3.36 o                         
  10   3   3         17.14         14.68         4.11 o                         
  11   3   3          0.14          8.87         4.51 o                         
  -9   4   3          4.92         -3.80         3.80 o                         
  -8   4   3          1.65         -1.50         3.16 o                         
  -7   4   3         46.61         37.13         3.67 o                         
  -6   4   3         23.51         19.77         3.12 o                         
  -5   4   3        115.30        101.10         4.28 o                         
  -4   4   3        748.92        739.34         9.27 o                         
  -3   4   3        361.59        349.26         6.06 o                         
  -2   4   3          7.57          1.19         1.79 o                         
  -1   4   3       3701.97       3773.05        91.81 o                         
   0   4   3        290.69        301.05         4.67 o                         
   1   4   3       5885.50       5892.28        16.93 o                         
   2   4   3        136.04        154.11         3.54 o                         
   3   4   3        242.27        252.60         3.14 o                         
   4   4   3        270.84        289.53         8.31 o                         
   5   4   3          2.33          2.02         1.23 o                         
   6   4   3          2.94          1.71         2.51 o                         
   7   4   3         27.79         33.93         3.41 o                         
   8   4   3        118.64        110.72         5.35 o                         
   9   4   3          0.13         -2.74         3.20 o                         
  10   4   3         20.34         14.09         3.96 o                         
  -9   5   3          7.47         20.61         4.95 o                         
  -8   5   3          0.30          6.89         3.68 o                         
  -7   5   3         34.82         37.66         4.32 o                         
  -6   5   3         30.69         28.50         2.38 o                         
  -5   5   3        875.35        870.91        11.15 o                         
  -4   5   3        453.32        469.85         7.76 o                         
  -3   5   3        614.75        630.66         8.22 o                         
  -2   5   3        977.07       1007.49         9.52 o                         
  -1   5   3        166.62        160.34         3.89 o                         
   0   5   3       3986.64       4127.61        16.97 o                         
   1   5   3         96.08         87.98         2.13 o                         
   2   5   3        838.45        860.63         6.50 o                         
   3   5   3         55.81         58.78         2.06 o                         
   4   5   3         62.21         71.92         2.22 o                         
   5   5   3         22.30         30.33         1.88 o                         
   6   5   3        210.60        219.51         5.80 o                         
   7   5   3          2.89         -3.01         3.21 o                         
   8   5   3        422.11        391.86         8.49 o                         
   9   5   3         33.03         38.58         4.64 o                         
  10   5   3        190.77        196.01         7.70 o                         
  -8   6   3         70.39         86.54         5.41 o                         
  -7   6   3         10.38         13.67         3.74 o                         
  -6   6   3        519.25        488.73        19.25 o                         
  -5   6   3          4.48          7.67         2.92 o                         
  -4   6   3       2162.51       2078.30        16.20 o                         
  -3   6   3        647.00        639.40         8.65 o                         
  -2   6   3        907.66        846.76         9.25 o                         
  -1   6   3        593.95        572.77         7.17 o                         
   0   6   3        159.11        203.28         4.40 o                         
   1   6   3       1011.95       1055.39         6.50 o                         
   2   6   3         16.92         23.05         2.97 o                         
   3   6   3        169.48        187.82         3.35 o                         
   4   6   3        295.29        278.31         4.09 o                         
   5   6   3         54.30         50.79         2.39 o                         
   6   6   3         20.89         21.55         2.05 o                         
   7   6   3          3.94          3.77         3.47 o                         
   8   6   3         93.10        115.17         6.08 o                         
   9   6   3          1.64          8.53         4.23 o                         
  10   6   3         54.17         69.50         6.40 o                         
  -8   7   3         16.39          9.79         4.23 o                         
  -7   7   3          5.41          5.78         3.85 o                         
  -6   7   3          1.03          2.56         2.21 o                         
  -5   7   3         89.77         91.82         4.38 o                         
  -4   7   3        386.36        387.69         7.60 o                         
  -3   7   3        484.60        459.85         7.73 o                         
  -2   7   3         83.30         80.74         3.58 o                         
  -1   7   3          0.14          3.19         2.06 o                         
   0   7   3          4.19          5.58         1.49 o                         
   1   7   3         68.47         67.82         2.11 o                         
   2   7   3          4.69          5.06         1.50 o                         
   3   7   3        860.23        846.96        12.02 o                         
   4   7   3         81.61         94.36         2.94 o                         
   5   7   3        701.02        670.74        11.89 o                         
   6   7   3          0.01          1.71         5.21 o                         
   7   7   3         37.16         37.54         4.50 o                         
   8   7   3         78.67         93.28         5.95 o                         
   9   7   3         80.69         72.70         6.19 o                         
  -7   8   3         19.02         25.35         9.24 o                         
  -6   8   3        283.89        311.37         6.43 o                         
  -5   8   3        118.08        116.36         3.72 o                         
  -4   8   3        219.13        220.95         6.30 o                         
  -3   8   3         49.25         49.90         3.50 o                         
  -2   8   3         31.87         34.33         3.00 o                         
  -1   8   3          1.33         -0.65         1.61 o                         
   0   8   3        363.23        339.86         8.87 o                         
   1   8   3         48.96         44.66         2.13 o                         
   2   8   3        214.52        196.82         3.88 o                         
   3   8   3         63.24         58.31         4.28 o                         
   4   8   3         11.74          9.05         2.12 o                         
   5   8   3          0.38          4.15         2.18 o                         
   6   8   3         77.32         90.46         3.43 o                         
   7   8   3          0.14         10.31         4.73 o                         
   8   8   3         93.46         84.05         5.63 o                         
  -7   9   3         20.28         46.31        10.23 o                         
  -6   9   3          1.58         -2.41         7.25 o                         
  -5   9   3         48.00         53.51         3.29 o                         
  -4   9   3        111.86        115.68         5.05 o                         
  -3   9   3         89.97         90.68         7.35 o                         
  -2   9   3          6.38         10.96         4.18 o                         
  -1   9   3          0.63          0.99         3.00 o                         
   0   9   3         12.51          4.66         2.69 o                         
   1   9   3          0.71          0.24         4.06 o                         
   2   9   3         36.94         49.89         5.34 o                         
   3   9   3          1.93          1.85         4.80 o                         
   4   9   3          6.40          8.60         3.99 o                         
   5   9   3          0.54         -0.99         5.33 o                         
   6   9   3          0.06          1.72         4.52 o                         
   7   9   3         46.62         31.50         5.59 o                         
  -6  10   3          0.20         14.04         5.41 o                         
  -5  10   3          0.01          3.45         6.05 o                         
  -4  10   3         18.20         13.93         2.81 o                         
  -3  10   3        150.53        130.68         4.30 o                         
  -2  10   3         15.66         18.01         3.12 o                         
  -1  10   3        236.12        241.00         7.21 o                         
   0  10   3         12.19         12.02         3.31 o                         
   1  10   3        129.87        144.97         4.05 o                         
   2  10   3        235.17        212.32         4.79 o                         
   3  10   3        176.91        185.64         6.79 o                         
   4  10   3         71.17         65.58         8.05 o                         
   5  10   3         23.04         20.03         2.73 o                         
   6  10   3         18.15          2.24         3.15 o                         
  -4  11   3        105.30        131.44         7.76 o                         
  -3  11   3         66.57         68.19        11.01 o                         
  -2  11   3        107.15        105.89         4.08 o                         
  -1  11   3          4.99          0.97         2.62 o                         
   0  11   3        232.34        245.49        12.12 o                         
   1  11   3          7.73          9.68         6.00 o                         
   2  11   3        176.40        186.49         7.15 o                         
   3  11   3         26.97         41.16         4.47 o                         
   4  11   3         47.70         66.96         3.77 o                         
   5  11   3          4.47         22.86         4.55 o                         
  -2  12   3          4.55          4.00         5.10 o                         
  -1  12   3         71.64         77.95         7.62 o                         
   0  12   3          2.47          9.74        15.77 o                         
   1  12   3         30.82         39.44         5.13 o                         
   2  12   3          0.19          6.81         3.72 o                         
   0  -9   4          5.91          0.98         3.47 o                         
   1  -9   4          3.95          5.31         3.99 o                         
   3  -9   4          6.04         14.39        15.61 o                         
   4  -9   4         41.70         62.87         5.96 o                         
   5  -9   4          1.00         -0.25         3.87 o                         
  -2  -8   4         33.53         22.51         3.61 o                         
  -1  -8   4         64.15         64.97         4.45 o                         
   0  -8   4         29.89         25.37         3.66 o                         
   1  -8   4         41.69         52.76         4.55 o                         
   2  -8   4          1.68          2.87         4.97 o                         
   3  -8   4          9.58          9.72         4.20 o                         
   4  -8   4         10.19          4.13         3.83 o                         
   5  -8   4          0.05         -4.10         4.21 o                         
   6  -8   4         71.37         62.68         5.99 o                         
   7  -8   4          7.71         11.39         4.74 o                         
  -4  -7   4          3.86          8.18         4.02 o                         
  -3  -7   4          4.93         -0.45         3.08 o                         
  -2  -7   4         52.65         48.76         4.46 o                         
  -1  -7   4         79.84         78.91         4.69 o                         
   0  -7   4         13.65         15.10         3.38 o                         
   1  -7   4         58.08         61.80         2.98 o                         
   2  -7   4          5.24          6.06         2.07 o                         
   3  -7   4        122.25        119.60         3.75 o                         
   4  -7   4          4.63          6.88         6.61 o                         
   5  -7   4        135.67        142.81         6.18 o                         
   6  -7   4         27.31         21.50         4.51 o                         
   7  -7   4        201.16        254.35         8.54 o                         
   8  -7   4         81.81        112.93         6.63 o                         
  -5  -6   4         67.51         96.49         5.44 o                         
  -4  -6   4        150.35        152.53         6.39 o                         
  -3  -6   4         70.07         52.71         4.16 o                         
  -2  -6   4         11.40         22.52         3.51 o                         
  -1  -6   4         41.42         35.72         3.46 o                         
   0  -6   4         20.11         15.91         2.88 o                         
   1  -6   4         96.71         88.81         3.03 o                         
   2  -6   4         81.14         75.71         2.75 o                         
   3  -6   4         91.23         93.65         3.58 o                         
   4  -6   4        247.23        247.98         4.47 o                         
   5  -6   4         17.33         17.17         3.69 o                         
   6  -6   4         33.14         30.63         4.07 o                         
   7  -6   4          1.61          8.57         3.83 o                         
   8  -6   4         30.76         29.41         4.54 o                         
   9  -6   4          2.77         -3.81         4.00 o                         
  -6  -5   4          3.28          5.75         2.90 o                         
  -5  -5   4         54.25         46.17         4.07 o                         
  -4  -5   4         20.26         14.99         3.50 o                         
  -3  -5   4         29.86         33.03         3.94 o                         
  -2  -5   4         47.46         39.41         3.28 o                         
  -1  -5   4          1.06         -2.68         2.68 o                         
   0  -5   4          2.78          8.32         1.76 o                         
   1  -5   4         88.90         87.10         4.20 o                         
   2  -5   4        359.64        347.40        10.65 o                         
   3  -5   4        118.26        104.09         5.23 o                         
   4  -5   4         20.46         26.62         3.33 o                         
   5  -5   4        121.96        124.83         5.28 o                         
   6  -5   4          5.02         11.05         3.47 o                         
   7  -5   4        546.26        550.96        10.19 o                         
   8  -5   4          0.07         -3.67         3.67 o                         
   9  -5   4        115.66        133.95         6.42 o                         
  10  -5   4          6.73         16.64         4.71 o                         
  -6  -4   4         19.24         24.05         6.97 o                         
  -5  -4   4         65.54         76.08         5.30 o                         
  -4  -4   4         39.61         49.87         2.69 o                         
  -3  -4   4          4.70          4.89         1.88 o                         
  -2  -4   4         74.62         78.85         4.00 o                         
  -1  -4   4        163.85        157.55         4.88 o                         
   0  -4   4        379.70        363.25         4.47 o                         
   1  -4   4        212.77        209.30         3.55 o                         
   2  -4   4        104.89        108.33         2.75 o                         
   3  -4   4         31.82         35.68         3.81 o                         
   4  -4   4        411.73        401.45        13.76 o                         
   5  -4   4          0.72          3.09         2.80 o                         
   6  -4   4          2.57          4.53         3.16 o                         
   7  -4   4        147.19        133.89         5.45 o                         
   8  -4   4         11.47         12.34         2.58 o                         
   9  -4   4          0.11          2.03         2.59 o                         
  10  -4   4          6.10          5.64         2.85 o                         
  -7  -3   4         15.94         14.03         4.42 o                         
  -6  -3   4         33.38         39.65        10.03 o                         
  -5  -3   4         45.64         40.39         2.60 o                         
  -4  -3   4         15.63         18.53         2.55 o                         
  -3  -3   4         42.21         44.60         2.48 o                         
  -2  -3   4        274.61        289.36         4.02 o                         
  -1  -3   4         30.48         27.02         1.59 o                         
   0  -3   4        312.33        324.15         2.86 o                         
   1  -3   4         46.91         46.14         2.81 o                         
   2  -3   4        115.48        100.99         2.43 o                         
   3  -3   4         98.66         96.01         2.33 o                         
   4  -3   4         57.41         57.45         1.93 o                         
   5  -3   4          6.41          3.56         2.52 o                         
   6  -3   4          9.39          8.52         2.88 o                         
   7  -3   4        198.74        202.17         7.89 o                         
   8  -3   4         96.17         83.67         3.26 o                         
   9  -3   4          7.64          5.95         3.02 o                         
  10  -3   4          1.02         13.22         4.21 o                         
  11  -3   4          0.66          8.24         5.04 o                         
  -8  -2   4          0.45          3.19         5.01 o                         
  -7  -2   4          4.74          3.17         3.77 o                         
  -6  -2   4          0.29         -0.86         5.27 o                         
  -5  -2   4         26.82         23.68         2.51 o                         
  -4  -2   4         75.84         80.68         6.12 o                         
  -3  -2   4         19.28         22.31         1.92 o                         
  -2  -2   4        118.29        125.27         2.68 o                         
  -1  -2   4        843.44        842.35        10.52 o                         
   0  -2   4        206.11        219.91         5.32 o                         
   1  -2   4         51.02         45.94         0.83 o                         
   2  -2   4        109.21        103.06         2.27 o                         
   3  -2   4         21.70         27.87         1.20 o                         
   4  -2   4        193.16        200.09         6.07 o                         
   5  -2   4         59.10         48.32         3.45 o                         
   6  -2   4        157.74        162.24         4.86 o                         
   7  -2   4       1015.96       1017.55         6.85 o                         
   8  -2   4          6.70          3.75         2.82 o                         
   9  -2   4        205.89        202.77         4.53 o                         
  10  -2   4          8.03         11.44         3.92 o                         
  11  -2   4        111.70        146.36         7.05 o                         
  -8  -1   4         71.18         78.62         5.82 o                         
  -7  -1   4         73.99         67.55         5.06 o                         
  -6  -1   4         38.89         47.04         5.34 o                         
  -5  -1   4        498.86        496.61        14.84 o                         
  -4  -1   4         47.58         61.85         2.53 o                         
  -3  -1   4        149.04        143.70         6.23 o                         
  -2  -1   4         12.43         12.76         2.22 o                         
  -1  -1   4        113.90        108.28         2.90 o                         
   0  -1   4        339.76        371.22         2.56 o                         
   1  -1   4        474.67        479.58         2.83 o                         
   2  -1   4          7.87          5.33         1.13 o                         
   3  -1   4        760.52        732.84         8.48 o                         
   4  -1   4        139.16        112.80        10.71 o                         
   5  -1   4         42.49         37.87         3.09 o                         
   6  -1   4          0.41         -0.47         1.04 o                         
   7  -1   4        233.42        224.75         3.00 o                         
   8  -1   4        240.75        251.74         5.64 o                         
   9  -1   4          5.99         10.07         3.83 o                         
  10  -1   4         52.09         52.85         4.84 o                         
  11  -1   4          9.04         19.50         4.48 o                         
  -8   0   4         17.99         38.70         5.32 o                         
  -7   0   4         11.20         16.08        12.30 o                         
  -6   0   4        283.13        296.27         7.01 o                         
  -5   0   4        293.03        293.51         4.38 o                         
  -4   0   4        291.68        302.60         4.06 o                         
  -3   0   4        721.14        755.49         7.71 o                         
  -2   0   4         56.46         51.85         1.79 o                         
  -1   0   4        247.07        279.96         3.05 o                         
   0   0   4        226.60        233.33         2.85 o                         
   1   0   4         76.29         78.18         1.36 o                         
   2   0   4       3575.45       3642.61         9.17 o                         
   3   0   4        114.98        120.59         1.14 o                         
   4   0   4       1402.45       1491.33         6.07 o                         
   5   0   4          3.41          4.86         0.72 o                         
   6   0   4        515.97        522.57         7.82 o                         
   7   0   4        763.21        778.11         4.44 o                         
   8   0   4        305.58        298.49         3.89 o                         
   9   0   4        247.99        254.64         7.11 o                         
  10   0   4         96.66        102.70         5.86 o                         
  11   0   4        105.66        117.01         6.59 o                         
  -8   1   4         65.55         64.68        16.96 o                         
  -7   1   4         22.38         24.10         8.26 o                         
  -6   1   4         37.64         36.21         2.16 o                         
  -5   1   4        115.99        107.53         2.88 o                         
  -4   1   4        280.33        270.05         4.12 o                         
  -3   1   4        641.47        659.72        11.29 o                         
  -2   1   4        349.73        353.62         3.81 o                         
  -1   1   4       2579.29       2654.96         9.09 o                         
   0   1   4        280.97        332.88         8.84 o                         
   1   1   4       1446.97       1444.13         5.95 o                         
   2   1   4        166.86        164.63         1.58 o                         
   3   1   4       2510.28       2475.30         4.46 o                         
   4   1   4         22.75         18.65         1.24 o                         
   5   1   4       1180.74       1162.19         6.48 o                         
   6   1   4        109.14        105.33         1.70 o                         
   7   1   4        980.52        941.40         6.50 o                         
   8   1   4         20.88         21.42         2.24 o                         
   9   1   4         14.01         15.89         4.26 o                         
  10   1   4         21.86         18.86         2.93 o                         
  11   1   4         13.12          8.16         4.40 o                         
  -8   2   4         64.18         67.19         9.24 o                         
  -7   2   4          0.03          7.65         3.32 o                         
  -6   2   4          0.71          3.65         3.07 o                         
  -5   2   4        710.38        722.52         6.61 o                         
  -4   2   4         12.75          7.18         1.36 o                         
  -3   2   4         47.34         33.24         3.52 o                         
  -2   2   4       1197.16       1238.31         7.04 o                         
  -1   2   4         16.43         16.22         0.92 o                         
   0   2   4       2062.40       2234.90        15.80 o                         
   1   2   4         79.25         84.25         1.38 o                         
   2   2   4        565.70        586.78         4.01 o                         
   3   2   4        565.64        611.62         2.90 o                         
   4   2   4        444.69        453.91         3.26 o                         
   5   2   4        189.08        194.46         2.80 o                         
   6   2   4        716.43        733.75         4.52 o                         
   7   2   4         74.59         68.99         2.23 o                         
   8   2   4         98.83        102.05         4.36 o                         
   9   2   4          0.90         -1.57         3.12 o                         
  10   2   4         60.71         70.07         4.89 o                         
  11   2   4          0.51         -3.63         3.81 o                         
  -8   3   4         14.26          3.82         3.61 o                         
  -7   3   4         30.25         18.34         3.37 o                         
  -6   3   4        226.33        227.06         4.34 o                         
  -5   3   4        112.65        106.26         2.89 o                         
  -4   3   4        469.98        488.32        11.88 o                         
  -3   3   4         87.04         85.33         2.33 o                         
  -2   3   4        187.97        156.96         1.77 o                         
  -1   3   4        485.22        512.36        13.20 o                         
   0   3   4         72.52         55.63         1.58 o                         
   1   3   4        431.00        403.99         3.07 o                         
   2   3   4        312.41        296.95         2.95 o                         
   3   3   4         14.55          4.94         1.20 o                         
   4   3   4        101.79        132.16         3.23 o                         
   5   3   4         12.67         19.48         1.03 o                         
   6   3   4         20.27         17.10         2.59 o                         
   7   3   4         40.35         34.95         3.20 o                         
   8   3   4          7.20         11.37         3.16 o                         
   9   3   4        178.94        188.73         6.25 o                         
  10   3   4         74.57         67.73         4.85 o                         
  11   3   4         21.57         18.53         5.23 o                         
  -8   4   4         55.10         71.70         5.48 o                         
  -7   4   4        512.99        480.83         9.83 o                         
  -6   4   4         68.69         57.14         4.09 o                         
  -5   4   4        666.34        663.92         9.95 o                         
  -4   4   4         13.30          8.83         2.66 o                         
  -3   4   4        203.17        204.18         5.09 o                         
  -2   4   4         16.66         10.88         2.32 o                         
  -1   4   4        220.97        259.86         2.82 o                         
   0   4   4        197.80        225.98         3.70 o                         
   1   4   4        399.38        414.14         3.70 o                         
   2   4   4          7.58          6.29         0.91 o                         
   3   4   4        394.55        391.56         3.94 o                         
   4   4   4         21.05         24.74         1.60 o                         
   5   4   4          5.08         -1.05         1.36 o                         
   6   4   4          4.34          3.24         2.58 o                         
   7   4   4        250.96        240.91         6.07 o                         
   8   4   4          8.36          5.24         3.26 o                         
   9   4   4        157.09        145.24         5.79 o                         
  10   4   4         31.51         20.08         4.85 o                         
  11   4   4         21.45         12.73         4.57 o                         
  -8   5   4          1.29          3.55         3.70 o                         
  -7   5   4         10.23          7.34         3.28 o                         
  -6   5   4         24.28         29.47         3.87 o                         
  -5   5   4          6.40          4.53         2.92 o                         
  -4   5   4        355.83        336.77         7.00 o                         
  -3   5   4          0.23          2.16         2.52 o                         
  -2   5   4        215.26        201.55         5.00 o                         
  -1   5   4         31.92         37.32         2.68 o                         
   0   5   4        302.54        310.03         5.38 o                         
   1   5   4         34.91         32.43         3.56 o                         
   2   5   4        846.96        896.08         8.59 o                         
   3   5   4         49.21         48.21         3.00 o                         
   4   5   4        565.17        591.80        10.81 o                         
   5   5   4        502.23        514.80         4.97 o                         
   6   5   4        420.32        417.55         7.51 o                         
   7   5   4          1.88         -1.83         3.20 o                         
   8   5   4       1043.49       1052.46        13.11 o                         
   9   5   4          5.88          9.57         3.71 o                         
  10   5   4        147.71        143.48         6.91 o                         
  -8   6   4         37.39         30.50         5.03 o                         
  -7   6   4         48.96         45.07         4.40 o                         
  -6   6   4         46.01         29.76         4.12 o                         
  -5   6   4         87.75         83.13         4.53 o                         
  -4   6   4        498.25        483.29         8.58 o                         
  -3   6   4         39.94         39.09         3.50 o                         
  -2   6   4       1205.18       1171.45        11.45 o                         
  -1   6   4        231.57        250.27         5.25 o                         
   0   6   4        893.07        901.66         9.21 o                         
   1   6   4        705.47        683.72         5.61 o                         
   2   6   4        424.32        412.96         7.11 o                         
   3   6   4        478.26        489.80         5.06 o                         
   4   6   4        412.65        424.99         4.88 o                         
   5   6   4        226.29        226.96         3.84 o                         
   6   6   4        114.46        124.13         5.03 o                         
   7   6   4         53.34         48.44         4.25 o                         
   8   6   4         53.11         56.06         4.94 o                         
   9   6   4          0.05         -4.08         4.08 o                         
  -8   7   4         42.98         29.32         4.80 o                         
  -7   7   4          0.37         -3.37         3.59 o                         
  -6   7   4          1.16         10.03        11.55 o                         
  -5   7   4          3.12         -2.93         2.93 o                         
  -4   7   4        141.14        140.14         5.37 o                         
  -3   7   4         37.04         33.32         3.37 o                         
  -2   7   4        105.04         97.47         4.06 o                         
  -1   7   4         23.46         30.61         2.70 o                         
   0   7   4         21.39         20.45         2.45 o                         
   1   7   4        319.58        330.87         4.37 o                         
   2   7   4         39.63         46.12         1.85 o                         
   3   7   4        447.02        423.80         5.16 o                         
   4   7   4         28.76         29.33         6.34 o                         
   5   7   4        439.16        429.57         5.40 o                         
   6   7   4        126.72        120.80         5.40 o                         
   7   7   4          5.15         10.75         3.71 o                         
   8   7   4         54.05         45.15         5.14 o                         
   9   7   4         14.54          8.51         5.11 o                         
  -7   8   4         38.17         37.94         4.16 o                         
  -6   8   4         12.43          8.19         2.55 o                         
  -5   8   4        152.67        137.83         5.79 o                         
  -4   8   4        184.06        181.33         5.96 o                         
  -3   8   4         37.56         42.52         3.69 o                         
  -2   8   4        441.32        415.67         7.69 o                         
  -1   8   4          6.67         10.59         2.53 o                         
   0   8   4        636.98        617.29         8.43 o                         
   1   8   4        187.44        188.16         6.17 o                         
   2   8   4        335.97        355.93         3.98 o                         
   3   8   4          5.32         10.22         1.91 o                         
   4   8   4         11.49         17.16         5.00 o                         
   5   8   4          0.10          0.85         2.00 o                         
   6   8   4        105.16        119.68         8.45 o                         
   7   8   4         20.26         13.93         4.24 o                         
   8   8   4        203.19        222.87         7.94 o                         
   9   8   4         17.48         32.66         6.02 o                         
  -6   9   4         80.05         76.90         6.48 o                         
  -5   9   4         29.05         41.24        12.73 o                         
  -4   9   4        414.93        407.00         8.75 o                         
  -3   9   4        231.70        236.26         6.52 o                         
  -2   9   4         16.35         19.89         3.16 o                         
  -1   9   4        146.55        157.46         5.25 o                         
   0   9   4         80.31         78.31         2.91 o                         
   1   9   4         51.79         62.99         2.83 o                         
   2   9   4         59.46         62.44         5.30 o                         
   3   9   4          2.17         -2.14         2.14 o                         
   4   9   4         11.51          2.39         2.41 o                         
   5   9   4          0.29         -2.51         2.51 o                         
   6   9   4          3.24          7.96        10.67 o                         
   7   9   4          5.29         28.64         5.43 o                         
  -5  10   4         48.71         59.34        16.48 o                         
  -4  10   4        105.95        105.84         4.04 o                         
  -3  10   4         36.26         36.63         4.10 o                         
  -2  10   4         25.63         29.14         4.11 o                         
  -1  10   4         15.28         18.56         3.58 o                         
   0  10   4          1.81          4.05         3.00 o                         
   1  10   4         17.60         16.01         3.64 o                         
   2  10   4          6.76          6.98         2.33 o                         
   3  10   4         98.99        102.97         5.42 o                         
   4  10   4        175.04        200.04         9.31 o                         
   5  10   4        119.92        120.71        13.60 o                         
   6  10   4         11.25          5.39         6.51 o                         
   7  10   4          2.48         -2.33         4.89 o                         
  -4  11   4        243.55        254.96         9.50 o                         
  -3  11   4         16.97         30.06         7.16 o                         
  -2  11   4        162.01        154.20         6.61 o                         
  -1  11   4          9.26         11.19         3.74 o                         
   0  11   4        113.08         91.07         5.76 o                         
   1  11   4          2.83          0.32         3.21 o                         
   2  11   4        242.73        255.99         9.81 o                         
   3  11   4          1.23          0.72         8.21 o                         
   4  11   4        191.94        187.98        14.67 o                         
   5  11   4          0.00          5.50         4.16 o                         
  -2  12   4          4.89         -1.65         2.87 o                         
  -1  12   4         44.55         55.43         4.88 o                         
   0  12   4          9.50         14.80         9.31 o                         
   1  12   4         14.57         16.59         4.74 o                         
   2  12   4          1.65         10.52         4.33 o                         
   3  12   4         99.92         93.72         5.88 o                         
   0  -8   5         83.50         65.97         4.89 o                         
   1  -8   5         49.60         52.30         4.62 o                         
   2  -8   5         23.13         21.14         3.45 o                         
   3  -8   5          5.21          2.89        12.30 o                         
   4  -8   5         11.50         21.35         4.62 o                         
   5  -8   5          1.77          1.33         4.35 o                         
   6  -8   5          2.17         -0.03         4.94 o                         
  -2  -7   5          0.95          2.72         3.40 o                         
  -1  -7   5          0.10          0.53         2.94 o                         
   0  -7   5         17.12         16.77         3.57 o                         
   1  -7   5         85.80         82.44         4.73 o                         
   2  -7   5          9.34          6.72         2.22 o                         
   3  -7   5         25.56         35.25        12.23 o                         
   4  -7   5          3.46          6.21         3.88 o                         
   5  -7   5        107.45        111.25         5.96 o                         
   6  -7   5        202.88        207.44         7.71 o                         
   7  -7   5        116.57        117.19         6.45 o                         
   8  -7   5        109.35        140.68         7.23 o                         
  -4  -6   5         38.80         48.75         4.69 o                         
  -3  -6   5          0.38         -0.85         3.07 o                         
  -2  -6   5         83.09         91.55         5.21 o                         
  -1  -6   5         35.85         30.23         3.77 o                         
   0  -6   5         20.18         22.86         3.14 o                         
   1  -6   5          1.36         -2.44         2.67 o                         
   2  -6   5         10.61         15.59         3.39 o                         
   3  -6   5          0.03         -1.07         4.98 o                         
   4  -6   5        119.28        100.86        25.88 o                         
   5  -6   5         46.97         45.93         4.60 o                         
   6  -6   5        213.89        218.56         7.43 o                         
   7  -6   5         52.91         62.49         5.50 o                         
   8  -6   5          4.55         25.19         5.22 o                         
   9  -6   5         12.23          7.49         4.10 o                         
  -5  -5   5         20.75         20.90         3.87 o                         
  -3  -5   5          0.69          3.69         3.32 o                         
  -2  -5   5         15.47         20.03         3.23 o                         
  -1  -5   5          0.01         -0.94         2.70 o                         
   0  -5   5         35.36         36.01         3.54 o                         
   1  -5   5        106.42         98.05         3.05 o                         
   2  -5   5          0.52          3.52         2.53 o                         
   3  -5   5        445.22        428.20         7.33 o                         
   4  -5   5          5.43          4.01         3.08 o                         
   5  -5   5        186.97        188.58         6.20 o                         
   6  -5   5        180.25        178.70         6.62 o                         
   7  -5   5          2.26          7.83         4.08 o                         
   8  -5   5          7.94          5.81         4.14 o                         
   9  -5   5         11.41         10.22         4.24 o                         
  10  -5   5          0.60         30.06         5.67 o                         
  -5  -4   5         77.14         73.45         4.47 o                         
  -4  -4   5          2.20         16.71         3.21 o                         
  -3  -4   5         35.45         30.24         3.62 o                         
  -2  -4   5         13.24         14.56         3.18 o                         
  -1  -4   5          0.02          2.24         2.69 o                         
   0  -4   5          0.28         -2.38         2.38 o                         
   1  -4   5        276.73        270.32         4.24 o                         
   2  -4   5          8.60          7.48         1.69 o                         
   3  -4   5        330.49        327.45         8.66 o                         
   4  -4   5          4.83          4.31         2.78 o                         
   5  -4   5         82.89         74.92         4.26 o                         
   6  -4   5        220.13        219.87         6.62 o                         
   7  -4   5          0.62         -3.50         3.50 o                         
   8  -4   5         98.32        102.40         5.58 o                         
   9  -4   5         47.70         60.17         5.04 o                         
  10  -4   5         50.95         43.18         5.04 o                         
  -6  -3   5         49.80         78.75        13.48 o                         
  -5  -3   5         15.65          2.59         4.92 o                         
  -4  -3   5         19.08         16.23         2.25 o                         
  -3  -3   5         20.22         20.23         2.18 o                         
  -2  -3   5         44.42         46.08         3.48 o                         
  -1  -3   5          0.03         -0.43         2.30 o                         
   0  -3   5        176.48        172.55         4.55 o                         
   1  -3   5        312.43        320.34         4.30 o                         
   2  -3   5        107.09        106.76         5.87 o                         
   3  -3   5         10.30         12.76         2.16 o                         
   4  -3   5        118.88        120.05         3.46 o                         
   5  -3   5         44.52         49.59         3.86 o                         
   6  -3   5        151.43        155.03         5.75 o                         
   7  -3   5        165.30        161.56         9.82 o                         
   8  -3   5         26.31         30.72         2.89 o                         
   9  -3   5          2.20         -2.46         2.67 o                         
  10  -3   5         22.77         37.24         8.19 o                         
  11  -3   5          3.54         25.97         5.24 o                         
  -7  -2   5         39.03         36.21         5.18 o                         
  -6  -2   5         46.24         47.49         3.07 o                         
  -5  -2   5          8.71         10.49         7.56 o                         
  -4  -2   5        142.87        150.18        11.23 o                         
  -3  -2   5         59.30         62.10         2.56 o                         
  -2  -2   5          0.12          2.15         1.95 o                         
  -1  -2   5         69.87         77.37         8.00 o                         
   0  -2   5         13.18          7.67         1.13 o                         
   1  -2   5        164.29        158.68         5.20 o                         
   2  -2   5         10.92         15.13         2.07 o                         
   3  -2   5          1.33         -0.60         1.33 o                         
   4  -2   5         89.90         89.19         3.52 o                         
   5  -2   5        324.11        317.70         6.68 o                         
   6  -2   5          0.02          0.45         2.61 o                         
   7  -2   5        551.76        563.92         4.99 o                         
   8  -2   5         17.39         22.22         2.60 o                         
   9  -2   5         92.94         98.90         3.56 o                         
  10  -2   5          8.81         10.23         4.54 o                         
  11  -2   5          0.53          8.85         4.95 o                         
  -7  -1   5         12.25         -2.16         4.77 o                         
  -6  -1   5         29.60         39.88        10.28 o                         
  -5  -1   5        352.74        321.93        13.96 o                         
  -4  -1   5         90.53         98.43         7.80 o                         
  -3  -1   5        415.09        426.83         7.50 o                         
  -2  -1   5         60.17         49.66         3.22 o                         
  -1  -1   5         74.87         77.83         3.50 o                         
   0  -1   5        824.07        823.50         5.61 o                         
   1  -1   5        350.79        354.46         2.79 o                         
   2  -1   5       3132.39       3095.59        29.36 o                         
   3  -1   5        131.34        118.37         1.90 o                         
   4  -1   5        398.06        371.65         3.66 o                         
   5  -1   5         50.16         50.56         3.37 o                         
   6  -1   5         41.95         30.47         2.61 o                         
   7  -1   5        285.18        281.20         3.83 o                         
   8  -1   5         10.88         13.14         2.32 o                         
   9  -1   5        295.06        282.94        12.73 o                         
  10  -1   5        106.98        117.25         6.06 o                         
  11  -1   5         19.34         34.41         4.93 o                         
  -7   0   5          0.88         -4.40         4.40 o                         
  -6   0   5          1.89         12.25         4.06 o                         
  -5   0   5         57.21         70.40         3.86 o                         
  -4   0   5         52.32         38.02         2.15 o                         
  -3   0   5         64.62         69.11         2.31 o                         
  -2   0   5         36.82         49.34         1.90 o                         
  -1   0   5        176.34        187.06         8.91 o                         
   0   0   5         55.82         59.78         2.46 o                         
   1   0   5         64.46         69.25         1.49 o                         
   2   0   5       2824.90       2897.32         9.94 o                         
   3   0   5        134.55        110.42         2.14 o                         
   4   0   5       1911.45       1954.13        10.96 o                         
   5   0   5        348.22        344.92         2.67 o                         
   6   0   5         64.96         67.31         2.01 o                         
   7   0   5        833.54        845.46         5.66 o                         
   8   0   5         78.52         86.05         3.49 o                         
   9   0   5        622.33        616.37        10.52 o                         
  10   0   5         48.47         48.18         4.65 o                         
  11   0   5         82.01        101.43         6.07 o                         
  -7   1   5         85.39         85.42         3.67 o                         
  -6   1   5         21.83         26.69         6.78 o                         
  -5   1   5        246.53        249.66         5.16 o                         
  -4   1   5         22.51         25.29         4.15 o                         
  -3   1   5        588.60        604.02         5.71 o                         
  -2   1   5          6.57          8.00         3.22 o                         
  -1   1   5       1503.28       1572.54         7.75 o                         
   0   1   5        281.85        272.01         7.41 o                         
   1   1   5         41.42         30.58         1.48 o                         
   2   1   5        434.42        509.99         3.33 o                         
   3   1   5        462.33        545.04         6.32 o                         
   4   1   5        684.20        760.35         5.17 o                         
   5   1   5        581.24        609.89         3.53 o                         
   6   1   5        127.06        132.68         2.33 o                         
   7   1   5        572.01        597.74         4.01 o                         
   8   1   5        170.70        167.60         2.47 o                         
   9   1   5        212.76        208.02         6.70 o                         
  10   1   5         28.27         22.10         4.46 o                         
  11   1   5          2.79         -4.45         4.45 o                         
  -8   2   5          0.92         15.05        11.42 o                         
  -7   2   5         63.10         80.52         5.00 o                         
  -6   2   5          0.03         -0.10         4.77 o                         
  -5   2   5        148.33        148.27         6.43 o                         
  -4   2   5         14.44         12.12         1.67 o                         
  -3   2   5         79.87         77.80         4.14 o                         
  -2   2   5        419.83        493.94         9.61 o                         
  -1   2   5         26.47         42.79         4.70 o                         
   0   2   5          0.07          0.94         0.91 o                         
   1   2   5          4.25          6.48         1.03 o                         
   2   2   5         85.98         90.44         1.49 o                         
   3   2   5        420.79        422.24         2.52 o                         
   4   2   5        422.80        473.32         4.55 o                         
   5   2   5         51.46         52.69         1.17 o                         
   6   2   5          0.55         -0.94         0.94 o                         
   7   2   5        102.94         95.99         2.55 o                         
   8   2   5        296.02        285.15         3.77 o                         
   9   2   5         41.04         27.11         2.62 o                         
  10   2   5         18.78          8.35         2.66 o                         
  11   2   5          7.20          0.38         4.23 o                         
  -7   3   5          3.22         -3.26         3.26 o                         
  -6   3   5          3.66          2.20         1.49 o                         
  -5   3   5        378.24        367.01         5.22 o                         
  -4   3   5          2.97          6.43         1.63 o                         
  -3   3   5        250.90        254.64         4.28 o                         
  -2   3   5          2.86          6.73         2.87 o                         
  -1   3   5          0.96         -0.79         0.79 o                         
   0   3   5        376.33        417.96         4.34 o                         
   1   3   5          5.87          4.97         0.61 o                         
   2   3   5        557.31        550.72         6.17 o                         
   3   3   5        950.84       1022.60         7.85 o                         
   4   3   5       2105.33       2240.75        10.69 o                         
   5   3   5        276.66        272.89         2.94 o                         
   6   3   5         71.28         67.65         2.15 o                         
   7   3   5       1001.44        986.34        16.51 o                         
   8   3   5         90.06         87.79         4.37 o                         
   9   3   5         49.29         48.34         3.83 o                         
  10   3   5          9.99          6.10         3.38 o                         
  11   3   5          0.21         -2.81         4.32 o                         
  -8   4   5          0.28         20.27         4.30 o                         
  -7   4   5         13.88         21.04         4.05 o                         
  -6   4   5          0.84         15.06         3.67 o                         
  -5   4   5        491.96        476.95         5.97 o                         
  -4   4   5         18.72         17.72         3.01 o                         
  -3   4   5        302.63        311.90         4.40 o                         
  -2   4   5         20.29         17.11         2.59 o                         
  -1   4   5       1067.29       1166.24         6.09 o                         
   0   4   5        269.56        298.84         7.18 o                         
   1   4   5       1811.74       1925.74        30.24 o                         
   2   4   5          4.39          6.36         1.88 o                         
   3   4   5       2024.37       2006.18        15.33 o                         
   4   4   5         51.32         48.41         1.75 o                         
   5   4   5        134.08        132.53         2.11 o                         
   6   4   5         99.55        107.70         4.17 o                         
   7   4   5        131.04        127.06         4.68 o                         
   8   4   5          0.31         -1.19         2.97 o                         
   9   4   5         16.00         16.25         3.47 o                         
  10   4   5          0.73          8.95         3.80 o                         
  11   4   5          0.03          8.72         4.52 o                         
  -8   5   5          9.87         -2.42         3.93 o                         
  -7   5   5          0.22         -2.60         3.19 o                         
  -6   5   5         41.56         35.32         4.16 o                         
  -5   5   5         87.37         86.60         4.72 o                         
  -4   5   5         32.01         32.49         3.43 o                         
  -3   5   5         17.52         14.46         2.72 o                         
  -2   5   5         62.49         64.56         3.56 o                         
  -1   5   5         58.55         57.61         3.29 o                         
   0   5   5         57.50         50.77         2.55 o                         
   1   5   5        484.39        500.49        14.37 o                         
   2   5   5       1248.52       1276.91         7.35 o                         
   3   5   5         27.22         31.66         1.47 o                         
   4   5   5         74.90         64.43         3.44 o                         
   5   5   5          1.69          0.96         1.48 o                         
   6   5   5        103.97        109.26         4.44 o                         
   7   5   5         12.69         10.41         3.20 o                         
   8   5   5        118.69        116.69         5.49 o                         
   9   5   5         43.34         46.53         4.81 o                         
  10   5   5        270.24        268.86         8.45 o                         
  11   5   5         11.77         -1.81         4.65 o                         
  -7   6   5         29.02         22.87         3.96 o                         
  -6   6   5        125.26        117.58         5.78 o                         
  -5   6   5         34.58         38.00         3.85 o                         
  -4   6   5        516.80        519.97         9.18 o                         
  -3   6   5        383.70        358.08         7.42 o                         
  -2   6   5       1726.40       1673.22        14.32 o                         
  -1   6   5        766.86        732.02         9.22 o                         
   0   6   5         12.18          5.27         2.33 o                         
   1   6   5        477.00        479.07         7.13 o                         
   2   6   5        158.80        153.45         6.16 o                         
   3   6   5        484.48        490.96         7.41 o                         
   4   6   5         67.82         65.02         2.44 o                         
   5   6   5        260.18        264.57         4.11 o                         
   6   6   5        129.69        119.41         5.03 o                         
   7   6   5        164.47        178.21         6.04 o                         
   8   6   5         27.66         21.42         3.73 o                         
   9   6   5        118.24        114.21         5.87 o                         
  10   6   5        142.18        155.57         7.07 o                         
  -7   7   5         44.27         27.71         4.36 o                         
  -6   7   5          8.64          3.04         3.39 o                         
  -5   7   5        216.44        225.53         7.09 o                         
  -4   7   5          0.29          3.63         3.07 o                         
  -3   7   5        160.67        154.37         5.45 o                         
  -2   7   5         38.19         40.04         3.37 o                         
  -1   7   5        119.76        121.50         4.44 o                         
   0   7   5         24.44         26.45         2.74 o                         
   1   7   5          3.72          8.95         2.47 o                         
   2   7   5         32.64         33.35         3.18 o                         
   3   7   5         50.78         50.39         2.48 o                         
   4   7   5        121.80        123.95         6.70 o                         
   5   7   5        798.98        812.49        18.27 o                         
   6   7   5        121.01        118.90         5.17 o                         
   7   7   5         17.93          8.85         3.81 o                         
   8   7   5         51.11         61.33         5.08 o                         
   9   7   5          7.07         11.73         4.23 o                         
  10   7   5         64.35         73.93         6.17 o                         
  -6   8   5        321.47        337.94         9.17 o                         
  -5   8   5         10.51         10.12         3.75 o                         
  -4   8   5        202.03        200.57         6.60 o                         
  -3   8   5         18.53         21.28         3.39 o                         
  -2   8   5        160.23        155.51         5.43 o                         
  -1   8   5         64.33         61.65         3.72 o                         
   0   8   5        165.81        161.23         4.94 o                         
   1   8   5          0.21          1.81         2.45 o                         
   2   8   5        204.18        194.18         3.75 o                         
   3   8   5         48.26         62.16         5.67 o                         
   4   8   5        140.18        131.31         3.69 o                         
   5   8   5         97.33         88.41         6.13 o                         
   6   8   5        145.57        145.32         6.20 o                         
   7   8   5         23.12         29.15         4.52 o                         
   8   8   5        274.00        278.98         8.81 o                         
   9   8   5         30.04         32.28         5.27 o                         
  -6   9   5          0.29          8.75        13.14 o                         
  -5   9   5         75.23         70.00         5.01 o                         
  -4   9   5         28.51         31.79         4.10 o                         
  -3   9   5        146.11        159.04         6.05 o                         
  -2   9   5        307.04        303.52         7.37 o                         
  -1   9   5        120.63        121.84         4.74 o                         
   0   9   5          0.06          1.35         2.43 o                         
   1   9   5        150.52        154.94         6.92 o                         
   2   9   5         16.85         20.91         1.93 o                         
   3   9   5        231.45        232.06         5.52 o                         
   4   9   5         81.33        100.09         2.83 o                         
   5   9   5         14.08         18.46        10.47 o                         
   6   9   5         41.19         41.39         4.77 o                         
   7   9   5          7.71          1.65         4.14 o                         
   8   9   5         15.25         14.70         5.82 o                         
  -5  10   5         57.09         74.68        18.11 o                         
  -4  10   5         10.65         -2.50         3.86 o                         
  -3  10   5          3.26          1.10         3.11 o                         
  -2  10   5         48.75         56.06         4.08 o                         
  -1  10   5          4.29          0.47         2.82 o                         
   0  10   5         41.39         35.54         5.82 o                         
   1  10   5          1.18         -0.59         3.41 o                         
   2  10   5         20.59         26.54         2.89 o                         
   3  10   5        155.49        159.84         4.34 o                         
   4  10   5         28.28         32.40         6.74 o                         
   5  10   5         90.56         96.91        11.59 o                         
   6  10   5         91.07        111.14         6.32 o                         
   7  10   5          0.11         -3.16         4.73 o                         
  -4  11   5        159.55        185.15         9.87 o                         
  -3  11   5          7.45          6.49         3.19 o                         
  -2  11   5        329.54        320.62         8.74 o                         
  -1  11   5          8.53          9.80         3.48 o                         
   0  11   5        153.40        140.88         6.28 o                         
   1  11   5         20.08         16.22         3.71 o                         
   2  11   5        130.09        153.47         6.50 o                         
   3  11   5         11.68          6.48         2.66 o                         
   4  11   5         77.27         94.48        11.02 o                         
   5  11   5         17.02         19.75         7.15 o                         
  -2  12   5          1.65          2.75         3.63 o                         
  -1  12   5          0.75          5.54         3.56 o                         
   0  12   5          8.35         -0.10         3.75 o                         
   1  12   5          9.45         16.86         4.64 o                         
   2  12   5         10.33          6.53         3.58 o                         
   3  12   5         21.09         32.41        12.06 o                         
  -1  -7   6          4.23          7.09         3.26 o                         
   0  -7   6         30.56         30.19         4.02 o                         
   1  -7   6          4.22         -0.13         3.27 o                         
   2  -7   6         57.45         67.34         4.61 o                         
   3  -7   6          0.82          3.36         7.17 o                         
   4  -7   6          0.81         28.22         5.22 o                         
   5  -7   6         10.23         13.71         4.91 o                         
   6  -7   6          0.56          0.71         4.29 o                         
   7  -7   6         17.43         18.14         5.02 o                         
  -2  -6   6         50.41         66.95         5.13 o                         
   0  -6   6         65.96         73.93         4.74 o                         
   1  -6   6          0.01         -3.13         3.13 o                         
   2  -6   6         72.00         78.83         7.46 o                         
   3  -6   6          7.54          8.71         3.52 o                         
   4  -6   6         39.42         39.44         4.54 o                         
   5  -6   6          0.89          5.29         4.04 o                         
   6  -6   6         14.30         22.87         4.63 o                         
   7  -6   6          3.02         12.10         4.99 o                         
   8  -6   6         65.94         85.14         6.12 o                         
  -3  -5   6          3.01          2.51         3.29 o                         
  -2  -5   6          1.46          3.35         3.33 o                         
  -1  -5   6          3.44         -0.87         3.28 o                         
   0  -5   6         23.30         28.22         3.40 o                         
   1  -5   6          3.12          1.55         2.59 o                         
   2  -5   6          3.37         -0.94         1.93 o                         
   3  -5   6         36.95         31.60         2.29 o                         
   4  -5   6         24.94         16.81         3.49 o                         
   5  -5   6        123.92        122.14         6.11 o                         
   6  -5   6          7.86         12.90         4.29 o                         
   7  -5   6        108.60        116.44         6.46 o                         
   8  -5   6          9.42         12.81         4.28 o                         
   9  -5   6         47.46         38.89         5.23 o                         
  -4  -4   6         29.75         45.25         4.49 o                         
  -3  -4   6          9.59         13.38         3.19 o                         
  -2  -4   6          3.21          1.53         2.90 o                         
  -1  -4   6          1.11          1.69         2.63 o                         
   0  -4   6          2.39          1.16         2.70 o                         
   1  -4   6         22.84         18.78         2.15 o                         
   2  -4   6          0.16          2.03         1.74 o                         
   3  -4   6        251.97        255.32         4.47 o                         
   4  -4   6         41.92         40.77         2.36 o                         
   5  -4   6        224.05        234.67         6.92 o                         
   6  -4   6        226.16        218.65         6.95 o                         
   7  -4   6         64.21         65.62         4.84 o                         
   8  -4   6         69.32         63.28         5.32 o                         
   9  -4   6          0.15         -0.64         3.87 o                         
  10  -4   6          0.04         36.22         6.27 o                         
  -5  -3   6          2.82         12.42         3.65 o                         
  -4  -3   6         21.25         21.03         3.47 o                         
  -3  -3   6         14.22         13.67         3.23 o                         
  -2  -3   6         38.73         42.28         3.73 o                         
  -1  -3   6         44.14         39.35         3.44 o                         
   0  -3   6         76.48         82.71         4.14 o                         
   1  -3   6         52.25         65.60         2.57 o                         
   2  -3   6         47.44         54.30         2.38 o                         
   3  -3   6         42.08         36.52         2.16 o                         
   4  -3   6          0.67         -2.83         2.83 o                         
   5  -3   6          5.99          3.60         2.91 o                         
   6  -3   6        619.01        646.88        10.57 o                         
   7  -3   6          9.76         15.46         3.92 o                         
   8  -3   6        203.63        211.65         7.12 o                         
   9  -3   6          0.56          1.26         3.93 o                         
  10  -3   6          1.05         -3.75         5.05 o                         
  -6  -2   6         26.81         45.55        25.76 o                         
  -5  -2   6          0.47          1.28         2.67 o                         
  -4  -2   6          0.00         10.69         3.22 o                         
  -3  -2   6          6.68          9.50         5.10 o                         
  -2  -2   6          3.27          3.72         2.85 o                         
  -1  -2   6          5.71          3.21         2.46 o                         
   0  -2   6         10.69          9.24         1.65 o                         
   1  -2   6        669.68        667.77         6.12 o                         
   2  -2   6          7.84          3.32         1.63 o                         
   3  -2   6        228.60        244.61         3.78 o                         
   4  -2   6        120.60        117.14         6.16 o                         
   5  -2   6        114.50        114.00         4.78 o                         
   6  -2   6        614.99        598.14         9.69 o                         
   7  -2   6         83.54         84.42         2.78 o                         
   8  -2   6         96.40         90.18         4.04 o                         
   9  -2   6         13.59         23.23         6.18 o                         
  10  -2   6          0.97         -2.91         2.91 o                         
  11  -2   6         10.47         36.52         5.78 o                         
  -6  -1   6         76.90         88.03        14.69 o                         
  -5  -1   6        129.62        120.52         3.76 o                         
  -4  -1   6        164.69        183.14         8.13 o                         
  -3  -1   6        158.88        166.27         5.56 o                         
  -2  -1   6        274.85        292.66         6.55 o                         
  -1  -1   6          2.26          1.90         2.24 o                         
   0  -1   6          9.48         15.37         1.66 o                         
   1  -1   6        642.29        655.14         5.73 o                         
   2  -1   6         86.24         80.31         3.04 o                         
   3  -1   6        670.40        653.94         5.52 o                         
   4  -1   6        393.37        392.08         8.59 o                         
   5  -1   6        311.07        292.20         6.52 o                         
   6  -1   6         72.12         73.74         4.90 o                         
   7  -1   6         93.52         87.16         2.79 o                         
   8  -1   6        139.31        142.77         2.96 o                         
   9  -1   6         12.92         11.96         3.53 o                         
  10  -1   6        114.49         98.89         6.17 o                         
  11  -1   6          7.51          9.50         4.90 o                         
  -7   0   6         16.55         17.38         5.48 o                         
  -6   0   6         16.02         27.12         3.75 o                         
  -5   0   6         17.56          3.81         2.33 o                         
  -4   0   6          2.37          8.98         2.85 o                         
  -3   0   6        266.55        248.32         6.19 o                         
  -2   0   6          0.67          0.79         2.26 o                         
  -1   0   6          0.45          1.29         1.23 o                         
   0   0   6          9.37          8.05         1.29 o                         
   1   0   6        178.95        183.61         4.84 o                         
   2   0   6         31.46         33.51         1.60 o                         
   3   0   6        234.34        235.95         3.36 o                         
   4   0   6        188.06        191.42         5.82 o                         
   5   0   6         35.88         34.83         1.92 o                         
   6   0   6          0.12         -1.10         1.10 o                         
   7   0   6        400.84        382.03         6.80 o                         
   8   0   6         33.14         38.31         2.01 o                         
   9   0   6        127.46        129.19         5.83 o                         
  10   0   6        128.07        119.79         5.73 o                         
  11   0   6         85.70         89.71         5.93 o                         
  -7   1   6         28.26         42.82         5.26 o                         
  -6   1   6         16.25         22.77         2.54 o                         
  -5   1   6         18.21         20.87         2.70 o                         
  -4   1   6          8.64         13.50         2.19 o                         
  -3   1   6        180.84        192.39         5.24 o                         
  -2   1   6          1.65         -0.48         1.50 o                         
  -1   1   6          8.38          8.89         2.82 o                         
   0   1   6         13.08         11.70         1.48 o                         
   1   1   6        451.15        441.57        15.48 o                         
   2   1   6        228.54        248.22         4.93 o                         
   3   1   6        651.24        684.71         5.48 o                         
   4   1   6        198.23        212.17         2.05 o                         
   5   1   6        869.62        844.94         8.16 o                         
   6   1   6        286.38        250.52        12.03 o                         
   7   1   6       1188.88       1209.60         6.99 o                         
   8   1   6          7.01          8.88         1.49 o                         
   9   1   6        276.20        268.19         4.70 o                         
  11   1   6          5.16          0.66         4.12 o                         
  -7   2   6          0.03         32.94         4.53 o                         
  -6   2   6         12.60         15.84         2.96 o                         
  -5   2   6         88.15         90.55         3.13 o                         
  -4   2   6          2.51         -1.52         1.52 o                         
  -3   2   6        244.49        254.37         7.95 o                         
  -2   2   6        137.64        133.87         6.26 o                         
  -1   2   6          7.22         10.66         1.51 o                         
   0   2   6        131.24        134.86         2.72 o                         
   1   2   6         24.73         22.97         1.95 o                         
   2   2   6        700.97        658.02         9.07 o                         
   3   2   6         45.31         41.95         1.25 o                         
   4   2   6        218.03        261.17         2.20 o                         
   5   2   6          1.71         -0.30         1.06 o                         
   6   2   6        129.60        148.75         3.41 o                         
   7   2   6        233.80        236.57         2.78 o                         
   8   2   6        394.63        406.97         5.35 o                         
   9   2   6        126.98        131.14         3.46 o                         
  10   2   6          1.37          1.47         4.01 o                         
  11   2   6          5.53         -2.13         4.87 o                         
  -7   3   6         27.27          2.19         3.80 o                         
  -6   3   6         12.36          0.84         2.91 o                         
  -5   3   6         15.20         22.79         5.02 o                         
  -4   3   6          0.11          3.70         2.59 o                         
  -3   3   6         49.58         41.97         2.26 o                         
  -2   3   6          0.77         -3.69         3.69 o                         
  -1   3   6        131.02        126.58         2.53 o                         
   0   3   6        346.97        347.80         4.05 o                         
   1   3   6         64.57         68.03         2.70 o                         
   2   3   6        251.61        270.13         5.05 o                         
   3   3   6          0.13          1.40         1.79 o                         
   4   3   6        658.11        640.27         3.56 o                         
   5   3   6        532.53        506.29         3.41 o                         
   6   3   6          4.46          4.56         1.32 o                         
   7   3   6        161.87        160.20         3.44 o                         
   8   3   6         53.84         53.25         2.52 o                         
   9   3   6        375.37        395.34         5.89 o                         
  10   3   6         30.93         34.27         4.13 o                         
  11   3   6          4.90         25.14         4.62 o                         
  -7   4   6        186.57        186.59         7.03 o                         
  -6   4   6         13.24         19.45         1.80 o                         
  -5   4   6        544.82        534.56        12.35 o                         
  -4   4   6          3.42          1.24         1.90 o                         
  -3   4   6       1321.01       1291.06        17.19 o                         
  -2   4   6        124.20        120.74         2.94 o                         
  -1   4   6         78.82         68.04         2.15 o                         
   0   4   6        228.66        226.64         3.23 o                         
   1   4   6        775.78        776.56         7.05 o                         
   2   4   6         72.35         68.26         3.51 o                         
   3   4   6        227.16        237.35         3.66 o                         
   4   4   6        156.03        151.25         1.88 o                         
   5   4   6        533.73        530.91         4.48 o                         
   6   4   6         75.47         66.51         2.12 o                         
   7   4   6        307.27        298.70         3.71 o                         
   8   4   6        443.48        433.03         5.85 o                         
   9   4   6        605.27        585.08         7.09 o                         
  10   4   6        101.19         94.92         4.01 o                         
  11   4   6          7.77          6.65        13.43 o                         
  -7   5   6         82.65         78.78         5.47 o                         
  -6   5   6         23.06         25.72         4.13 o                         
  -5   5   6         15.67          8.67         3.30 o                         
  -4   5   6          6.31          7.91         3.01 o                         
  -3   5   6         67.85         65.27         4.06 o                         
  -2   5   6         10.29          9.54         2.63 o                         
  -1   5   6         24.18         22.64         2.86 o                         
   0   5   6         90.48         80.08         2.11 o                         
   1   5   6         58.13         57.96         2.26 o                         
   2   5   6        577.33        540.58         5.08 o                         
   3   5   6         43.12         41.94         2.86 o                         
   4   5   6        921.32        903.39         8.53 o                         
   5   5   6         89.82         89.25         2.93 o                         
   6   5   6          0.24         -1.05         1.74 o                         
   7   5   6         23.82         28.55         3.55 o                         
   8   5   6         20.49         27.55         3.82 o                         
   9   5   6         24.33         39.06         4.13 o                         
  10   5   6         53.75         33.62         4.57 o                         
  -7   6   6        146.11        133.78         7.08 o                         
  -6   6   6          2.21         -3.04         3.04 o                         
  -5   6   6        132.92        146.16         5.86 o                         
  -4   6   6         20.27         25.30         3.53 o                         
  -3   6   6        391.96        366.82         7.82 o                         
  -2   6   6         69.29         79.45         4.26 o                         
  -1   6   6        138.56        120.48         4.65 o                         
   0   6   6        197.89        179.73         5.19 o                         
   1   6   6         19.87         15.00         2.71 o                         
   2   6   6          2.71          5.50         2.54 o                         
   3   6   6        504.96        475.11         7.61 o                         
   4   6   6       1153.57       1109.43        11.42 o                         
   5   6   6       1047.63       1009.69         7.52 o                         
   6   6   6        107.94        126.41         5.17 o                         
   7   6   6        375.10        382.53         8.19 o                         
   8   6   6         10.54          6.38         3.34 o                         
   9   6   6          2.99          8.86         4.23 o                         
  10   6   6          0.07         13.52         4.83 o                         
  -6   7   6         24.17         23.18         4.36 o                         
  -5   7   6         11.27         18.85         4.26 o                         
  -4   7   6          1.11          5.20         3.68 o                         
  -3   7   6         20.91         18.07         3.02 o                         
  -2   7   6         61.28         63.77         3.92 o                         
  -1   7   6         32.36         25.71         3.13 o                         
   0   7   6         14.33         18.25         3.06 o                         
   1   7   6        255.02        260.48         6.25 o                         
   2   7   6        281.38        278.00         6.20 o                         
   3   7   6        204.43        212.37         4.06 o                         
   4   7   6         89.26         77.52         4.28 o                         
   5   7   6         38.62         27.56         2.31 o                         
   6   7   6         16.29         12.23         3.57 o                         
   7   7   6         16.32          7.50         3.65 o                         
   8   7   6          9.69         23.15         4.60 o                         
   9   7   6          1.95         -3.94         3.94 o                         
  10   7   6         25.84         44.03         6.30 o                         
  -6   8   6          1.85          7.50         4.18 o                         
  -5   8   6          0.77         20.57         4.81 o                         
  -4   8   6         15.27         21.65         3.96 o                         
  -3   8   6         21.88         12.86         3.44 o                         
  -2   8   6         28.77         24.65         3.40 o                         
  -1   8   6        125.02        114.10         4.81 o                         
   0   8   6        148.90        143.19         4.98 o                         
   1   8   6          1.16          2.01         3.11 o                         
   2   8   6        722.62        710.14         9.88 o                         
   3   8   6          7.84          7.92         2.25 o                         
   4   8   6        223.28        223.38         4.40 o                         
   5   8   6         15.13         12.04         2.20 o                         
   6   8   6         39.29         49.78         4.60 o                         
   7   8   6         19.94         34.06         4.87 o                         
   8   8   6        184.78        180.66         7.48 o                         
   9   8   6         70.97         99.14         6.96 o                         
  -5   9   6          0.77         10.12         4.36 o                         
  -4   9   6        253.27        275.80         8.06 o                         
  -3   9   6        286.24        316.17         8.37 o                         
  -2   9   6        243.87        233.93         6.93 o                         
  -1   9   6        258.59        273.13         7.03 o                         
   0   9   6         12.11         12.02         3.05 o                         
   1   9   6         86.34        108.74         4.86 o                         
   2   9   6          1.81          2.44         3.11 o                         
   3   9   6          9.29         15.44         4.08 o                         
   4   9   6          0.00          5.39         1.84 o                         
   5   9   6        110.49        126.18         3.95 o                         
   6   9   6          5.47          7.97         4.55 o                         
   7   9   6          5.85         -3.00         4.40 o                         
   8   9   6          1.19         16.73         5.57 o                         
  -4  10   6          3.88          6.80         3.81 o                         
  -3  10   6         10.67         28.61         4.28 o                         
  -2  10   6          4.62         12.55         3.47 o                         
  -1  10   6          0.42         -3.08         3.08 o                         
   0  10   6          3.92          6.45         2.82 o                         
   1  10   6          6.03         18.16         5.62 o                         
   2  10   6          3.86          7.48         2.76 o                         
   3  10   6          0.11          4.02         2.45 o                         
   4  10   6        122.39        117.58         6.45 o                         
   5  10   6         48.28         51.83        10.06 o                         
   6  10   6         48.56         47.99         5.03 o                         
   7  10   6          1.41         22.34         5.86 o                         
  -3  11   6         83.37         73.79         5.57 o                         
  -2  11   6        255.62        280.45         8.11 o                         
  -1  11   6         55.06         67.70         4.71 o                         
   0  11   6        152.80        143.64        13.15 o                         
   1  11   6         36.67         42.84         4.73 o                         
   2  11   6        151.84        148.91         6.48 o                         
   3  11   6         75.32         87.97        13.60 o                         
   4  11   6        430.79        441.38        29.94 o                         
   5  11   6          0.61         22.74         5.77 o                         
   6  11   6        152.46        180.27         8.46 o                         
  -1  12   6          0.39          8.85         4.49 o                         
   0  12   6         11.86          8.42         4.18 o                         
   1  12   6          8.70         16.88         4.42 o                         
   2  12   6          2.91         -0.76         4.22 o                         
   3  12   6          5.48         -3.69         4.07 o                         
   3  -7   7          3.38         12.72         3.08 o                         
   4  -7   7         32.43         43.67         5.25 o                         
   0  -6   7         26.96         42.68         4.34 o                         
   1  -6   7          0.01         -2.77         2.77 o                         
   2  -6   7         56.69         47.47         4.58 o                         
   3  -6   7          0.85          5.57         2.52 o                         
   4  -6   7        184.68        203.73         7.61 o                         
   5  -6   7         39.57         46.03         5.24 o                         
   6  -6   7         90.88        106.95         6.93 o                         
   7  -6   7          3.66          8.96         4.69 o                         
  -2  -5   7          0.72          9.20         3.76 o                         
   0  -5   7          1.85          5.88         2.61 o                         
   1  -5   7          4.32         12.16         3.46 o                         
   2  -5   7          3.18         -0.78         1.81 o                         
   3  -5   7         10.80          9.90         4.16 o                         
   4  -5   7          1.23         -3.82         3.82 o                         
   5  -5   7         32.90         40.72         4.75 o                         
   6  -5   7         18.48         29.04         5.01 o                         
   7  -5   7          0.06         11.46         4.30 o                         
   8  -5   7         10.95         35.87         6.07 o                         
  -3  -4   7          0.37          8.95         3.83 o                         
  -1  -4   7          0.12          4.50         3.48 o                         
   0  -4   7         19.03         15.32         3.42 o                         
   1  -4   7          3.70          4.48         2.82 o                         
   2  -4   7         26.16         39.92         2.66 o                         
   3  -4   7         23.17         25.50         2.30 o                         
   4  -4   7         36.74         51.02         4.48 o                         
   5  -4   7         52.32         52.65         4.58 o                         
   6  -4   7         15.35         15.62         3.97 o                         
   7  -4   7          0.02         -4.00         4.00 o                         
   8  -4   7         21.24         16.02         4.49 o                         
   9  -4   7          3.79         -4.71         4.75 o                         
  -4  -3   7         13.35         23.79         3.97 o                         
  -3  -3   7         21.37         13.30         3.07 o                         
  -2  -3   7          1.35          6.47         3.36 o                         
  -1  -3   7          1.00         -2.55         2.55 o                         
   0  -3   7        181.36        175.75         5.81 o                         
   1  -3   7         50.48         43.21         2.44 o                         
   2  -3   7         44.62         40.16         2.47 o                         
   3  -3   7        106.03         97.35         3.11 o                         
   4  -3   7         97.49         96.43         2.99 o                         
   5  -3   7         44.27         51.30         4.42 o                         
   6  -3   7          0.05         -1.16         3.67 o                         
   7  -3   7         14.46         18.62         4.01 o                         
   8  -3   7        109.24        116.93         3.73 o                         
   9  -3   7         21.22         32.53         4.62 o                         
  10  -3   7          1.17          5.45         4.92 o                         
  -5  -2   7          7.01         -2.96         3.05 o                         
  -4  -2   7         68.07         61.46         4.40 o                         
  -3  -2   7         12.37          6.82         2.95 o                         
  -2  -2   7          0.47          3.90         2.61 o                         
  -1  -2   7         36.87         33.59         3.41 o                         
   0  -2   7         17.35         25.06         2.95 o                         
   1  -2   7         24.82         24.39         2.12 o                         
   2  -2   7         16.34         19.05         2.04 o                         
   3  -2   7         39.56         39.34         2.23 o                         
   4  -2   7          0.08          0.70         1.63 o                         
   5  -2   7         11.20         12.09         3.37 o                         
   6  -2   7        173.44        180.45         6.45 o                         
   7  -2   7         80.61         85.67         7.59 o                         
   8  -2   7         56.36         62.53         8.24 o                         
   9  -2   7         37.60         40.12         4.41 o                         
  10  -2   7          0.41         -4.42         4.42 o                         
  11  -2   7          0.30         16.63         5.02 o                         
  -5  -1   7         19.11         27.93         7.21 o                         
  -4  -1   7        111.14        127.75         7.29 o                         
  -3  -1   7        112.28         97.79         3.36 o                         
  -2  -1   7          0.01         -2.01         2.52 o                         
  -1  -1   7         88.46         76.48         4.11 o                         
   0  -1   7         51.00         44.34         3.25 o                         
   1  -1   7          5.72          2.22         1.92 o                         
   2  -1   7        750.30        750.49        10.14 o                         
   3  -1   7        845.75        827.08         7.72 o                         
   4  -1   7       1396.49       1328.40        25.76 o                         
   5  -1   7          7.28          7.95         3.00 o                         
   6  -1   7        812.57        833.51        16.69 o                         
   7  -1   7         82.41         90.46         3.02 o                         
   8  -1   7        330.49        332.46         5.27 o                         
   9  -1   7          1.19          6.27         7.83 o                         
  10  -1   7         55.99         42.30         7.92 o                         
  11  -1   7          2.50          0.71         4.63 o                         
  -6   0   7         31.07         13.58         2.51 o                         
  -5   0   7         23.25         31.18         9.65 o                         
  -4   0   7          4.61          2.89         2.89 o                         
  -3   0   7         15.88         25.60         3.32 o                         
  -2   0   7          1.39          0.74         2.32 o                         
  -1   0   7          0.17         -1.75         2.54 o                         
   0   0   7        167.21        181.48         5.12 o                         
   1   0   7        125.76        114.02         4.04 o                         
   2   0   7          1.53         -1.00         1.09 o                         
   3   0   7        382.57        362.59         4.81 o                         
   4   0   7         30.92         33.58         1.87 o                         
   5   0   7         80.40         88.35         8.66 o                         
   6   0   7        142.02        140.78         3.43 o                         
   7   0   7        413.62        424.02         8.15 o                         
   8   0   7         34.47         34.71         3.41 o                         
   9   0   7         41.56         52.99         2.29 o                         
  10   0   7         30.95         27.78         4.30 o                         
  11   0   7        167.55        148.22         7.05 o                         
  -6   1   7          4.74          0.30         2.47 o                         
  -5   1   7         16.40         19.17         2.84 o                         
  -4   1   7         13.77          9.25         1.92 o                         
  -3   1   7         42.60         40.44         3.87 o                         
  -2   1   7         10.84         12.20         2.65 o                         
  -1   1   7        484.01        474.12         9.88 o                         
   0   1   7         14.25         14.77         3.55 o                         
   1   1   7        357.80        382.79         5.68 o                         
   2   1   7         23.61         31.96         1.77 o                         
   3   1   7        239.59        226.51         2.91 o                         
   4   1   7         97.28         80.34         2.01 o                         
   5   1   7         70.75         76.34         2.59 o                         
   6   1   7         36.39         24.30         2.72 o                         
   7   1   7         60.80         60.28         3.56 o                         
   8   1   7        207.28        207.43         3.45 o                         
   9   1   7          0.86         -0.94         1.37 o                         
  10   1   7          9.44          7.19         4.09 o                         
  11   1   7         25.48         15.57         4.76 o                         
  -6   2   7         13.60          2.21         2.54 o                         
  -5   2   7         23.98         35.64         3.24 o                         
  -4   2   7        266.92        265.60         4.78 o                         
  -3   2   7         38.51         42.42         2.69 o                         
  -2   2   7         33.81         35.90         7.33 o                         
  -1   2   7         21.02         26.09         6.80 o                         
   0   2   7         54.24         50.62         2.11 o                         
   1   2   7         13.05         12.93         1.26 o                         
   2   2   7         75.58         71.48         1.98 o                         
   3   2   7        194.29        186.08         2.92 o                         
   4   2   7         12.33         12.03         1.71 o                         
   5   2   7         13.32         18.54         1.42 o                         
   6   2   7          2.92          6.62         1.20 o                         
   7   2   7         75.59         71.23         3.78 o                         
   8   2   7        368.32        352.81         4.29 o                         
   9   2   7          0.05         -1.87         1.87 o                         
  10   2   7          3.69         12.54         4.23 o                         
  11   2   7          2.05          5.51         4.17 o                         
  -6   3   7          7.37         -2.31         2.31 o                         
  -5   3   7         15.53         14.00         6.59 o                         
  -4   3   7         30.99         26.79         5.82 o                         
  -3   3   7         40.28         41.11         3.63 o                         
  -2   3   7          0.93          2.46         2.69 o                         
  -1   3   7         18.34         20.63         5.76 o                         
   0   3   7         28.48         30.61         3.66 o                         
   1   3   7         42.37         38.72         1.53 o                         
   2   3   7         10.76          8.09         0.79 o                         
   3   3   7        564.22        540.16         5.74 o                         
   4   3   7         49.67         54.87         2.10 o                         
   5   3   7         66.19         66.64         1.88 o                         
   6   3   7         58.88         61.73         2.33 o                         
   7   3   7         51.79         55.97         3.70 o                         
   8   3   7          0.52          2.58         2.14 o                         
   9   3   7         80.12         85.53         9.84 o                         
  10   3   7         23.74         28.69         2.33 o                         
  11   3   7         60.62         92.01         6.40 o                         
  -6   4   7          3.31         15.70        21.45 o                         
  -5   4   7        192.15        175.91        18.25 o                         
  -4   4   7         30.10         34.27         5.66 o                         
  -3   4   7         78.24        100.06         6.86 o                         
  -2   4   7          0.17          2.18         3.06 o                         
  -1   4   7         48.67         62.97         2.46 o                         
   0   4   7         92.58        102.99         3.09 o                         
   1   4   7         95.45        112.45         2.22 o                         
   2   4   7          9.77         11.57         2.52 o                         
   3   4   7       2970.11       2970.59        17.02 o                         
   4   4   7         19.14         17.19         1.13 o                         
   5   4   7        833.85        837.32         7.22 o                         
   6   4   7         63.40         59.72         1.97 o                         
   7   4   7        418.63        412.71         4.34 o                         
   8   4   7         43.32         46.11         2.14 o                         
   9   4   7         68.53         67.77         6.49 o                         
  10   4   7         15.64         16.18         8.34 o                         
  11   4   7         47.35         23.71         5.27 o                         
  -6   5   7         13.89          8.93         4.06 o                         
  -5   5   7         45.21         34.68         4.29 o                         
  -4   5   7          6.57          5.35         3.22 o                         
  -3   5   7        174.05        191.14         6.16 o                         
  -2   5   7         48.84         53.93         3.69 o                         
  -1   5   7          4.52          4.10         2.44 o                         
   0   5   7        137.62        138.13         5.13 o                         
   1   5   7        124.79        126.28         3.81 o                         
   2   5   7         24.91         21.85         1.84 o                         
   3   5   7        140.74        135.95         4.26 o                         
   4   5   7         30.98         31.90         2.11 o                         
   5   5   7         19.29         17.76         1.97 o                         
   6   5   7          4.77          2.56         1.75 o                         
   7   5   7         80.54         76.70         2.36 o                         
   8   5   7          2.35          0.69         2.32 o                         
   9   5   7         52.25         59.83         4.78 o                         
  10   5   7         65.11         75.67        16.75 o                         
  11   5   7         10.18         33.14         6.74 o                         
  -6   6   7          0.07         -3.45         3.45 o                         
  -5   6   7         23.06         31.98         4.06 o                         
  -4   6   7          4.25         11.62         3.43 o                         
  -3   6   7        232.01        214.89         6.64 o                         
  -2   6   7        510.23        483.19         8.90 o                         
  -1   6   7        259.68        257.75         6.49 o                         
   0   6   7        385.02        381.32         7.47 o                         
   1   6   7        689.95        686.34         6.12 o                         
   2   6   7        255.63        232.97         4.89 o                         
   3   6   7        628.81        617.70         6.08 o                         
   4   6   7         63.01         56.14         4.29 o                         
   5   6   7        938.98        930.49        11.14 o                         
   6   6   7         21.26         18.86         3.47 o                         
   7   6   7        634.59        604.65        10.11 o                         
   8   6   7         22.50         19.32         3.98 o                         
   9   6   7        147.90        157.29         8.77 o                         
  10   6   7          0.05         -3.71         4.09 o                         
  -6   7   7          0.31         10.69         3.89 o                         
  -5   7   7        312.22        337.49         9.16 o                         
  -4   7   7         48.97         67.34         4.92 o                         
  -3   7   7        212.27        211.83         6.80 o                         
  -2   7   7         15.84         20.23         3.46 o                         
  -1   7   7          3.68          5.02         2.71 o                         
   0   7   7          2.92          4.81         2.77 o                         
   1   7   7         32.19         39.14         3.65 o                         
   2   7   7          0.98          3.21         2.90 o                         
   3   7   7          0.02         -1.17         2.01 o                         
   4   7   7          3.25          5.02         3.45 o                         
   5   7   7         21.89         19.35         3.58 o                         
   6   7   7         69.39         61.59         4.36 o                         
   7   7   7         29.14         27.88         4.04 o                         
   8   7   7         42.54         51.30         5.12 o                         
   9   7   7         29.29         22.49         4.69 o                         
  10   7   7          5.02         20.47         5.48 o                         
  -5   8   7          3.53         16.13         4.57 o                         
  -4   8   7         10.20         11.22         4.19 o                         
  -3   8   7          1.22         -2.33         3.38 o                         
  -2   8   7          1.31         -1.87         2.83 o                         
  -1   8   7          4.49          4.44         2.77 o                         
   0   8   7        117.13        102.92         4.75 o                         
   1   8   7          0.02          3.38         3.12 o                         
   2   8   7         73.44         65.69         4.27 o                         
   3   8   7         81.66         76.93         3.97 o                         
   4   8   7        194.57        190.64         9.06 o                         
   5   8   7          5.54          9.51         2.31 o                         
   6   8   7         22.65         24.21         4.38 o                         
   7   8   7          1.81         14.14         4.64 o                         
   8   8   7         15.83          8.52         4.45 o                         
   9   8   7         48.68         70.88         6.50 o                         
  -5   9   7         24.75         40.67         5.18 o                         
  -4   9   7          1.24          5.46         3.88 o                         
  -3   9   7        141.77        135.95         5.93 o                         
  -2   9   7          3.43          0.21         3.01 o                         
  -1   9   7        113.98        120.60         5.52 o                         
   0   9   7         11.20         10.80         2.97 o                         
   1   9   7         47.78         41.24         3.82 o                         
   2   9   7         16.22         22.46         3.67 o                         
   3   9   7        363.45        369.12         5.79 o                         
   4   9   7        213.24        219.25         6.65 o                         
   5   9   7        238.49        250.01        14.36 o                         
   6   9   7         34.37         38.48         4.58 o                         
   7   9   7        108.54        110.90         6.39 o                         
   8   9   7          3.43         -1.77         4.74 o                         
  -4  10   7          6.80         27.85         5.14 o                         
  -3  10   7         38.01         46.68         4.49 o                         
  -2  10   7         18.88         19.77         3.97 o                         
   0  10   7          2.47          3.74         2.82 o                         
   1  10   7          2.51         12.65         3.30 o                         
   2  10   7         11.67         12.65         4.07 o                         
   3  10   7          0.60          2.87         3.43 o                         
   4  10   7         58.11         52.25         2.97 o                         
   5  10   7          1.22          3.92         3.59 o                         
   6  10   7         59.11         39.84         4.90 o                         
   7  10   7          0.39          1.42         5.17 o                         
  -2  11   7        260.53        291.74         8.62 o                         
  -1  11   7          0.37         10.06         3.58 o                         
   0  11   7        218.01        206.56         7.10 o                         
   1  11   7          5.45          4.83         4.06 o                         
   2  11   7        191.06        180.37         7.21 o                         
   3  11   7         10.83          7.56         2.72 o                         
   4  11   7        198.64        226.81        21.89 o                         
   5  11   7        118.67        120.97        18.15 o                         
   6  11   7        166.60        188.04         8.13 o                         
   0  12   7          0.79          4.08         3.97 o                         
   1  12   7         23.44         34.19         5.06 o                         
   2  12   7          2.68          7.21         3.76 o                         
   3  -6   8          3.60         11.42         2.90 o                         
   4  -6   8          2.40         -5.09         5.09 o                         
   5  -6   8         11.81         21.93         5.76 o                         
   0  -5   8         52.97         55.65         4.63 o                         
   1  -5   8          0.36         -1.18         2.97 o                         
   2  -5   8         39.39         32.98         3.98 o                         
   3  -5   8          3.93          2.33        15.14 o                         
   4  -5   8         37.78         27.75         4.84 o                         
   5  -5   8         38.67         34.85         5.27 o                         
   6  -5   8          5.42         18.40         4.86 o                         
   7  -5   8          2.14         20.35         5.65 o                         
  -1  -4   8         12.75         17.56         3.66 o                         
   0  -4   8          2.14         -2.95         2.95 o                         
   1  -4   8          8.29         10.16         3.44 o                         
   2  -4   8          8.31         11.77         3.18 o                         
   3  -4   8          4.54         12.70         8.34 o                         
   4  -4   8         27.66         31.84         4.44 o                         
   5  -4   8        133.79        132.81         6.29 o                         
   6  -4   8          4.53          5.24         4.05 o                         
   7  -4   8          4.99          3.15         4.25 o                         
   8  -4   8          5.07         12.22         4.80 o                         
   9  -4   8          6.78          6.66         5.57 o                         
  -3  -3   8          0.66         -3.31         3.31 o                         
  -2  -3   8          8.64         18.19         4.01 o                         
  -1  -3   8         11.67          6.06         3.22 o                         
   0  -3   8          0.24          3.79         3.06 o                         
   1  -3   8         71.75         71.17         4.44 o                         
   2  -3   8        133.81        143.30         5.25 o                         
   3  -3   8         14.96         14.74         5.74 o                         
   4  -3   8          9.96         13.16         3.64 o                         
   5  -3   8         63.68         76.56         5.20 o                         
   6  -3   8        148.00        154.41         6.43 o                         
   7  -3   8        110.18        101.14         6.22 o                         
   8  -3   8         37.31         41.57        13.01 o                         
   9  -3   8          1.50         -4.85         4.85 o                         
  -3  -2   8         45.12         49.60         4.60 o                         
  -2  -2   8          1.02         -3.41         3.41 o                         
  -1  -2   8         18.88         26.41         3.90 o                         
   0  -2   8         53.11         44.46         3.62 o                         
   1  -2   8         29.17         17.14         2.16 o                         
   2  -2   8         27.13         21.23         2.53 o                         
   3  -2   8         16.22         11.47         2.72 o                         
   4  -2   8         32.26         33.03         4.20 o                         
   5  -2   8         64.70         51.24         4.40 o                         
   6  -2   8        389.12        384.03         8.93 o                         
   7  -2   8         10.69         15.36         1.95 o                         
   8  -2   8         35.85         43.97         3.50 o                         
   9  -2   8         25.78         43.16         5.42 o                         
  10  -2   8         32.99         39.80         5.29 o                         
  -4  -1   8         60.44         65.77         4.89 o                         
  -3  -1   8         10.06          6.90         3.01 o                         
  -2  -1   8         57.09         55.73         3.96 o                         
  -1  -1   8         52.51         64.24         4.11 o                         
   0  -1   8          4.56          2.78         2.42 o                         
   1  -1   8        282.19        272.36         4.65 o                         
   2  -1   8        145.32        150.45         3.63 o                         
   3  -1   8        171.08        158.33         7.25 o                         
   4  -1   8        543.62        522.04        14.14 o                         
   5  -1   8         54.05         57.46         4.29 o                         
   6  -1   8        111.28        116.07         6.98 o                         
   7  -1   8         20.55         14.68         3.98 o                         
   8  -1   8          1.26         -2.05         2.05 o                         
   9  -1   8         23.01         30.97         3.76 o                         
  10  -1   8        114.41        151.25         7.24 o                         
  -4   0   8          6.94         15.90         3.88 o                         
  -3   0   8          1.21         -1.90         2.91 o                         
  -2   0   8         23.39         26.78         3.54 o                         
  -1   0   8         14.49         12.05         2.74 o                         
   0   0   8         22.79         20.16         2.89 o                         
   1   0   8        221.21        201.07         5.54 o                         
   2   0   8        149.65        139.09         3.39 o                         
   3   0   8        200.24        183.46         3.70 o                         
   4   0   8         36.98         40.15         2.15 o                         
   5   0   8         65.19         68.16         4.71 o                         
   6   0   8         12.99         14.35         3.73 o                         
   7   0   8        423.65        421.18         8.91 o                         
   8   0   8         21.07         14.80         2.88 o                         
   9   0   8          0.14          0.35         4.94 o                         
  10   0   8          3.67         12.72         3.10 o                         
  11   0   8         24.33          9.31         4.40 o                         
  -5   1   8          0.12         16.29         2.48 o                         
  -4   1   8          5.67          2.98         2.28 o                         
  -3   1   8         12.25         17.94         2.80 o                         
  -2   1   8          1.20          7.25         3.12 o                         
  -1   1   8        143.75        154.98         5.35 o                         
   0   1   8        124.72        138.57         4.94 o                         
   1   1   8        341.36        346.68         6.91 o                         
   2   1   8        536.28        548.00         5.40 o                         
   3   1   8        129.91        132.36         2.42 o                         
   4   1   8         90.94         86.25         2.88 o                         
   5   1   8         84.73         91.32         6.59 o                         
   6   1   8         14.94         17.51         2.18 o                         
   7   1   8        119.88        129.68         3.52 o                         
   8   1   8         73.91         74.39         2.46 o                         
   9   1   8        165.78        173.24         4.32 o                         
  10   1   8         20.10         30.82         3.15 o                         
  11   1   8          5.65          7.52         5.19 o                         
  -5   2   8          4.50         14.81         2.60 o                         
  -4   2   8          3.79          1.97         2.31 o                         
  -3   2   8         38.40         22.06         3.11 o                         
  -2   2   8          1.47          4.87         1.69 o                         
  -1   2   8        259.67        266.10         6.73 o                         
   0   2   8         10.86          9.81         1.68 o                         
   1   2   8         12.00         10.28         1.35 o                         
   2   2   8        908.06        901.86        14.30 o                         
   3   2   8         52.52         55.27         1.77 o                         
   4   2   8        481.04        456.43         4.98 o                         
   5   2   8          0.52          0.27         1.89 o                         
   6   2   8         97.12         97.54         3.06 o                         
   7   2   8         21.01         28.81         1.88 o                         
   8   2   8          5.54         -1.07         2.73 o                         
   9   2   8          8.78          8.81         1.81 o                         
  10   2   8          2.91         -1.94         1.94 o                         
  11   2   8         10.77         23.48         4.97 o                         
  -5   3   8          4.39         17.05         2.37 o                         
  -4   3   8         87.44         87.17         6.85 o                         
  -3   3   8         18.28         19.68         7.48 o                         
  -2   3   8         17.85         15.56         1.92 o                         
  -1   3   8          0.21         -3.03         3.03 o                         
   0   3   8          0.19          0.56         1.18 o                         
   1   3   8        443.20        447.16        14.53 o                         
   2   3   8         60.00         64.01         2.72 o                         
   3   3   8         21.98         21.19         2.32 o                         
   4   3   8         11.52         17.07         1.50 o                         
   5   3   8          9.24         11.04         2.46 o                         
   6   3   8          0.10         -1.58         1.58 o                         
   7   3   8         76.97         86.78         7.68 o                         
   8   3   8         14.40         14.61         7.37 o                         
   9   3   8         52.79         63.15         2.86 o                         
  10   3   8          0.17         10.99         1.96 o                         
  11   3   8         19.40         21.33         5.51 o                         
  -5   4   8         52.28         67.52         4.08 o                         
  -4   4   8         77.04         73.46         3.11 o                         
  -3   4   8        341.31        333.07         5.46 o                         
  -2   4   8          6.96          8.19         4.11 o                         
  -1   4   8        207.81        205.99         4.05 o                         
   0   4   8        184.78        181.71         2.82 o                         
   1   4   8        163.70        175.19         2.83 o                         
   2   4   8         42.26         46.26         1.78 o                         
   3   4   8        506.14        520.23        10.80 o                         
   4   4   8        100.22         86.01         3.88 o                         
   5   4   8        253.41        260.33        11.67 o                         
   6   4   8         95.68         87.91         2.34 o                         
   7   4   8         82.75         78.62         2.34 o                         
   8   4   8        251.39        236.00         3.81 o                         
   9   4   8         99.49        113.22         5.83 o                         
  10   4   8         56.03         71.41         3.24 o                         
  11   4   8         45.63         31.96         5.89 o                         
  -5   5   8         18.81         12.00         3.78 o                         
  -4   5   8        127.25        113.17         5.48 o                         
  -3   5   8          8.15         16.78         4.19 o                         
  -2   5   8         92.90         88.46         4.69 o                         
  -1   5   8          1.28          8.22         2.72 o                         
   0   5   8         68.04         73.13         3.97 o                         
   1   5   8          3.30          6.64         1.71 o                         
   2   5   8        700.28        680.80         6.41 o                         
   3   5   8        126.91        125.00         5.78 o                         
   4   5   8        175.12        172.57         5.03 o                         
   5   5   8        250.76        248.41         9.38 o                         
   6   5   8          0.70          6.00         1.91 o                         
   7   5   8          1.11          0.87         1.83 o                         
   8   5   8        125.01        120.27         5.02 o                         
   9   5   8          1.46          2.16         5.90 o                         
  10   5   8          1.89         -3.01         3.01 o                         
  11   5   8         28.94         55.58         5.71 o                         
  -5   6   8         32.86         27.48         4.29 o                         
  -4   6   8          5.54         17.14         4.01 o                         
  -3   6   8         23.30         36.16         4.20 o                         
  -2   6   8         29.88         22.57         3.40 o                         
  -1   6   8        385.35        399.97         8.24 o                         
   0   6   8        201.48        208.90         6.13 o                         
   1   6   8         51.15         56.05         2.43 o                         
   2   6   8        100.82        103.47         6.03 o                         
   3   6   8        636.09        593.36         6.27 o                         
   4   6   8         40.97         35.18         3.12 o                         
   5   6   8        888.84        867.22         7.77 o                         
   6   6   8         62.31         57.13         2.83 o                         
   7   6   8        382.88        371.42         8.19 o                         
   8   6   8         28.11         28.24         4.06 o                         
   9   6   8         62.26         63.99         5.33 o                         
  10   6   8          0.00          0.20         4.39 o                         
  -5   7   8         78.64         89.45         5.19 o                         
  -4   7   8         81.91         90.13         5.50 o                         
  -3   7   8          0.39         -2.91         2.91 o                         
  -2   7   8          2.73         -0.65         3.01 o                         
  -1   7   8          5.10          6.22         3.27 o                         
   0   7   8         59.36         53.53         3.91 o                         
   1   7   8          1.86          3.68         3.65 o                         
   2   7   8        106.96        110.10         4.00 o                         
   3   7   8       1546.30       1453.86        14.57 o                         
   4   7   8         91.97         94.63         4.13 o                         
   5   7   8        194.61        199.39         6.25 o                         
   6   7   8         19.67         17.81         3.68 o                         
   7   7   8          1.90          6.93         3.81 o                         
   8   7   8         22.20         25.41         4.33 o                         
  10   7   8          0.10         20.31         5.74 o                         
  -4   8   8          1.52         10.16         3.65 o                         
  -3   8   8         27.61         25.23         4.03 o                         
  -2   8   8          3.37         -3.34         3.34 o                         
  -1   8   8          2.02          5.37         3.12 o                         
   0   8   8          2.10         -1.07         2.76 o                         
   1   8   8          0.26         -3.25         3.25 o                         
   2   8   8        124.54        110.60         5.14 o                         
   3   8   8        233.23        212.94         6.54 o                         
   4   8   8         12.67         13.21         5.93 o                         
   5   8   8         41.85         47.88         4.18 o                         
   6   8   8          2.68          6.47         3.48 o                         
   7   8   8         14.51         25.61         4.65 o                         
   8   8   8         14.40         10.25         3.85 o                         
   9   8   8          9.90         11.82         4.98 o                         
  -4   9   8          6.47         20.47         3.92 o                         
  -3   9   8         49.03         52.76         4.83 o                         
  -2   9   8        165.46        146.62         6.44 o                         
  -1   9   8        221.07        212.53         6.93 o                         
   0   9   8        101.03        111.33         5.44 o                         
   1   9   8        165.18        173.53         6.12 o                         
   2   9   8         32.39         30.65         4.18 o                         
   3   9   8        148.13        166.84         6.27 o                         
   4   9   8         74.07         70.36         8.41 o                         
   5   9   8        187.54        204.47         3.91 o                         
   6   9   8          0.86         11.80         4.00 o                         
   7   9   8         48.50         43.68         5.09 o                         
   8   9   8         12.65          0.32         5.03 o                         
  -3  10   8         68.39         81.29         5.56 o                         
  -2  10   8          6.87         11.29         4.42 o                         
  -1  10   8         56.24         43.25         4.27 o                         
   0  10   8          9.38          6.00         3.50 o                         
   1  10   8          2.23         18.32         3.83 o                         
   2  10   8         14.17         16.98         4.28 o                         
   3  10   8          4.61         -0.91         3.89 o                         
   4  10   8         13.11          7.91         2.33 o                         
   5  10   8          5.26          7.15         4.80 o                         
   6  10   8         14.95          0.62         4.94 o                         
   7  10   8          3.60         -1.94         5.08 o                         
  -1  11   8         85.00         96.50         5.97 o                         
   0  11   8        160.56        168.42         7.01 o                         
   1  11   8         30.83         24.08         3.94 o                         
   2  11   8        110.04         96.18         5.65 o                         
   3  11   8         84.11         80.67         6.52 o                         
   4  11   8        219.71        214.96         8.54 o                         
   5  11   8         31.01         29.61         3.06 o                         
   6  11   8        230.45        251.34         8.68 o                         
   2  12   8          3.06         22.81         5.09 o                         
   1  -4   9         15.73         13.47         3.17 o                         
   2  -4   9         17.23         18.01         3.22 o                         
   3  -4   9         12.64          9.33         6.62 o                         
   4  -4   9          2.63          5.24         4.37 o                         
   5  -4   9         87.53         82.65         5.81 o                         
   6  -4   9         30.18         53.00         6.11 o                         
   7  -4   9          4.72         19.76         5.58 o                         
  -1  -3   9          0.01         -3.48         3.48 o                         
   0  -3   9        133.24        145.21         6.33 o                         
   1  -3   9         15.81         15.96         3.56 o                         
   2  -3   9         83.12         76.88         4.76 o                         
   3  -3   9         27.01         31.74         7.00 o                         
   4  -3   9         10.19          8.72         3.76 o                         
   5  -3   9          2.66          3.25         3.91 o                         
   6  -3   9          5.12         -1.40         4.26 o                         
   7  -3   9          0.00         -3.12         4.56 o                         
   8  -3   9         40.88         56.18         7.97 o                         
  -2  -2   9         33.49         25.46         4.11 o                         
  -1  -2   9         43.26         44.39         3.91 o                         
   0  -2   9         59.48         49.25         4.10 o                         
   1  -2   9          5.19          7.93         3.34 o                         
   2  -2   9         29.00         27.21         3.51 o                         
   3  -2   9         19.00         12.99         2.26 o                         
   4  -2   9         11.22         16.77         3.96 o                         
   5  -2   9          1.92         -0.41         3.95 o                         
   6  -2   9         91.09         99.05         5.68 o                         
   7  -2   9         21.16         19.38         5.54 o                         
   8  -2   9          0.00         -6.87         7.21 o                         
   9  -2   9          3.93          0.40        14.97 o                         
  -3  -1   9          6.43          8.88         3.12 o                         
  -2  -1   9         80.72         93.22         5.24 o                         
  -1  -1   9         28.68         20.38         3.67 o                         
   0  -1   9         21.70         26.62         3.47 o                         
   1  -1   9         26.53         27.85         3.41 o                         
   2  -1   9         51.36         58.95         2.96 o                         
   3  -1   9         13.50         11.37         4.40 o                         
   4  -1   9        292.92        272.23         7.52 o                         
   5  -1   9         78.59         83.86         4.87 o                         
   6  -1   9        245.32        235.75         5.02 o                         
   7  -1   9          7.77         -3.57         3.57 o                         
   8  -1   9         88.62         80.62         5.47 o                         
   9  -1   9          0.45         -2.10         2.10 o                         
  10  -1   9         37.47         21.93         5.78 o                         
  -3   0   9          2.15         19.01         3.74 o                         
  -2   0   9         25.61         19.93         3.33 o                         
  -1   0   9          0.69         -0.18         3.02 o                         
   0   0   9          1.57          4.58         2.86 o                         
   1   0   9         39.25         36.50         3.54 o                         
   2   0   9        107.04        117.46         4.69 o                         
   3   0   9          0.01          4.29         5.73 o                         
   4   0   9         31.80         31.34         3.98 o                         
   5   0   9         13.56          8.75         1.89 o                         
   6   0   9        129.37        114.21         3.65 o                         
   7   0   9          0.10         -3.16         3.16 o                         
   8   0   9          8.72          7.95         2.03 o                         
   9   0   9          3.07         13.33        11.31 o                         
  10   0   9          5.72          4.22         2.04 o                         
  -4   1   9          9.58         34.28         2.91 o                         
  -3   1   9          0.12         -2.21         2.21 o                         
  -2   1   9          0.00         -2.14         2.14 o                         
  -1   1   9         54.64         50.58         3.97 o                         
   0   1   9        234.21        229.35         6.52 o                         
   1   1   9        181.11        177.39         5.67 o                         
   2   1   9         25.42         26.01         3.02 o                         
   3   1   9        176.66        167.12         3.62 o                         
   4   1   9         60.77         62.05         3.27 o                         
   5   1   9         24.71         32.03         2.38 o                         
   6   1   9        214.32        188.01         4.30 o                         
   7   1   9          7.27          5.46         2.04 o                         
   8   1   9         53.18         48.91         4.23 o                         
   9   1   9         56.71         78.03         3.14 o                         
  10   1   9         20.88         38.70        13.62 o                         
  -4   2   9         35.25         45.64         3.74 o                         
  -3   2   9         14.34          9.42         2.89 o                         
  -2   2   9         24.11         19.37         2.97 o                         
  -1   2   9          8.82         12.40         2.90 o                         
   0   2   9          6.23         12.71         2.17 o                         
   1   2   9        214.73        213.72         4.89 o                         
   2   2   9        254.15        272.97         7.29 o                         
   3   2   9         16.62         21.85         1.59 o                         
   4   2   9        212.58        220.53         3.89 o                         
   5   2   9          3.74          5.27         2.44 o                         
   6   2   9         78.43         65.44         3.64 o                         
   7   2   9        107.01         75.59         4.02 o                         
   8   2   9          1.52          5.03         1.74 o                         
   9   2   9          5.34         12.25         2.20 o                         
  10   2   9         14.35         23.55        11.57 o                         
  11   2   9          1.47          1.13         5.37 o                         
  -4   3   9         22.44         34.03         3.20 o                         
  -3   3   9          0.00         -2.52         2.52 o                         
  -2   3   9         10.72         15.97         8.25 o                         
  -1   3   9         16.73         10.80         2.12 o                         
   0   3   9         48.17         49.05         2.42 o                         
   1   3   9        692.39        671.09         6.40 o                         
   2   3   9        304.64        312.75         4.00 o                         
   3   3   9         27.08         30.09         2.75 o                         
   4   3   9        302.29        279.33         4.24 o                         
   5   3   9          6.79          5.04         2.31 o                         
   6   3   9          4.07          5.56         2.46 o                         
   7   3   9        129.35        102.07         4.57 o                         
   8   3   9          8.09         13.15         4.95 o                         
   9   3   9          0.03         10.92         2.46 o                         
  10   3   9         13.49         26.26         2.49 o                         
  11   3   9          9.01         22.06        19.27 o                         
  -4   4   9          0.27         18.79         2.22 o                         
  -3   4   9         80.56         79.28         3.19 o                         
  -2   4   9         70.88         72.13         6.33 o                         
  -1   4   9        132.81        141.05         3.72 o                         
   0   4   9          8.84         15.45         7.07 o                         
   1   4   9        159.16        163.25         2.95 o                         
   2   4   9        524.57        490.19         7.78 o                         
   3   4   9        102.31        110.91         9.50 o                         
   4   4   9        268.97        250.13         6.13 o                         
   5   4   9        297.30        298.19         6.90 o                         
   6   4   9         11.23         17.91         2.03 o                         
   7   4   9          1.74          1.29         2.59 o                         
   8   4   9         10.66          3.73         1.93 o                         
   9   4   9         93.67         98.76         3.55 o                         
  10   4   9        107.51        121.33        15.25 o                         
  -4   5   9          6.99         17.31         2.73 o                         
  -3   5   9         32.86         30.09         8.34 o                         
  -2   5   9         36.24         39.12         4.56 o                         
  -1   5   9         78.02         90.38         4.49 o                         
   0   5   9         71.38         80.08         4.35 o                         
   1   5   9         24.66         18.70         2.41 o                         
   2   5   9       1085.94       1077.59        30.30 o                         
   3   5   9         18.58         24.16         2.32 o                         
   4   5   9         43.32         43.49         3.45 o                         
   5   5   9          0.08          1.08         2.31 o                         
   6   5   9         77.22         66.74         2.93 o                         
   7   5   9          3.40          3.87         3.34 o                         
   8   5   9          6.96          5.47         3.49 o                         
   9   5   9         43.62         42.67         3.82 o                         
  10   5   9          5.29         -4.34         4.34 o                         
  -4   6   9         15.56          0.88         3.31 o                         
  -3   6   9         69.25         73.45         5.06 o                         
  -2   6   9          0.11          2.49         2.73 o                         
  -1   6   9         96.96        100.99         4.89 o                         
   0   6   9        102.52        107.04         4.95 o                         
   1   6   9         88.43         83.05         4.84 o                         
   2   6   9          1.27         -0.32         2.69 o                         
   3   6   9         16.96         14.41         2.04 o                         
   4   6   9         60.87         65.38         4.23 o                         
   5   6   9        413.31        388.56         7.72 o                         
   6   6   9          0.57          1.35         2.19 o                         
   7   6   9        626.56        615.54         7.31 o                         
   8   6   9          2.59          4.15         3.20 o                         
   9   6   9        202.05        182.60         7.17 o                         
  10   6   9          3.49         15.29         4.88 o                         
  -4   7   9         14.79         20.15         3.92 o                         
  -3   7   9        261.68        275.80         8.12 o                         
  -2   7   9         22.13         20.81         3.90 o                         
  -1   7   9         42.79         58.08         4.28 o                         
   0   7   9          7.40          7.25         2.98 o                         
   1   7   9         79.49         69.52         4.43 o                         
   2   7   9          0.15          3.38         1.82 o                         
   3   7   9         14.06         21.71         2.30 o                         
   4   7   9         15.94         18.08         2.35 o                         
   5   7   9        169.93        163.07         4.01 o                         
   6   7   9          0.06          6.62         3.90 o                         
   7   7   9          1.82         12.81         4.07 o                         
   8   7   9          7.97         14.13         4.45 o                         
  -3   8   9          6.36         22.04         4.35 o                         
  -2   8   9         48.78         32.73         4.47 o                         
  -1   8   9          2.29          2.36         2.87 o                         
   0   8   9         11.38         15.80         3.77 o                         
   1   8   9          4.18          4.50         3.13 o                         
   2   8   9        163.06        143.79         6.23 o                         
   3   8   9         55.44         62.23         4.53 o                         
   4   8   9        105.93        102.65         5.18 o                         
   5   8   9        209.52        193.99         5.21 o                         
   6   8   9          7.46         11.97         4.11 o                         
   7   8   9          2.34          6.91         3.87 o                         
   8   8   9         34.22         18.51         4.50 o                         
   9   8   9          8.24          7.79         4.60 o                         
  -3   9   9         39.78         61.73         5.52 o                         
  -2   9   9         16.68         15.51         3.68 o                         
  -1   9   9        129.55        118.61         5.96 o                         
   0   9   9         22.29         18.52         3.86 o                         
   1   9   9        162.55        184.08         6.71 o                         
   2   9   9          0.33          1.85         4.10 o                         
   3   9   9        363.51        350.36         8.79 o                         
   4   9   9          1.67         -1.01         3.58 o                         
   5   9   9        465.63        448.88         6.99 o                         
   6   9   9         30.48         25.14         4.45 o                         
   7   9   9        111.53         98.52         6.15 o                         
   8   9   9         19.00          7.17         5.12 o                         
  -2  10   9         21.85         48.08         4.92 o                         
  -1  10   9         16.63         14.49         3.52 o                         
   1  10   9         34.40         28.78         4.23 o                         
   2  10   9         42.10         35.80         4.99 o                         
   3  10   9        177.33        179.68         7.04 o                         
   4  10   9         66.58         73.99         5.78 o                         
   5  10   9        111.30        115.27         9.40 o                         
   6  10   9         32.43         41.56        16.94 o                         
   7  10   9          0.15         -4.10         4.10 o                         
   0  11   9        160.43        172.40         7.13 o                         
   1  11   9         11.83         13.06         4.00 o                         
   2  11   9         40.13         28.57         4.31 o                         
   3  11   9         85.09         83.75         5.89 o                         
   4  11   9         19.43         15.30         6.60 o                         
   5  11   9        121.20        115.31         4.49 o                         
   2  -3  10         27.78         20.64         3.59 o                         
   3  -3  10         40.05         23.12         3.39 o                         
   4  -3  10         38.02         41.32         5.13 o                         
   5  -3  10          7.06          6.50         4.69 o                         
   7  -3  10          6.04         18.11         6.00 o                         
   0  -2  10          6.05         12.60         3.44 o                         
   1  -2  10         30.51         42.91         3.84 o                         
   2  -2  10         13.53         21.29         3.74 o                         
   3  -2  10         36.69         39.27        10.44 o                         
   4  -2  10          7.86          8.52         4.59 o                         
   5  -2  10        158.26        130.27         6.47 o                         
   6  -2  10          3.84         11.24         4.67 o                         
   7  -2  10          1.32         -1.16         8.15 o                         
   8  -2  10         35.03         23.17         2.25 o                         
  -1  -1  10         73.82         79.34         5.26 o                         
   0  -1  10         47.50         52.66         4.76 o                         
   1  -1  10          4.58          3.07         3.00 o                         
   2  -1  10         34.73         28.95         3.68 o                         
   3  -1  10          0.00          1.66         4.56 o                         
   4  -1  10        102.04         79.77         5.53 o                         
   5  -1  10         27.28         26.76         4.32 o                         
   6  -1  10        100.92        108.65         7.60 o                         
   7  -1  10          0.23          1.49         3.99 o                         
   8  -1  10         51.27         64.07        11.69 o                         
   9  -1  10         10.16         19.40        10.84 o                         
  -2   0  10          7.20         22.41         4.28 o                         
  -1   0  10          0.48          0.69         3.15 o                         
   0   0  10        104.98         96.97         5.35 o                         
   1   0  10         49.56         50.87         4.08 o                         
   2   0  10         30.09         34.53         3.46 o                         
   3   0  10          7.19         10.44         2.86 o                         
   4   0  10          3.29          5.46         3.62 o                         
   5   0  10          0.15          0.51         2.31 o                         
   6   0  10         15.59          6.00         2.08 o                         
   7   0  10          0.73          4.30         2.23 o                         
   8   0  10         29.18         50.00        11.98 o                         
   9   0  10         20.98         36.61        11.75 o                         
  -2   1  10          3.26          0.95         2.67 o                         
  -1   1  10          3.49         -2.33         2.33 o                         
   0   1  10        240.99        231.78         6.94 o                         
   1   1  10          6.23         -0.63         2.40 o                         
   2   1  10         54.46         51.37         3.42 o                         
   3   1  10          1.61         -2.39         3.49 o                         
   4   1  10         99.94        102.31         4.70 o                         
   5   1  10          2.70          3.24         2.44 o                         
   6   1  10         17.57         16.53         7.68 o                         
   7   1  10         28.83         29.69         2.64 o                         
   8   1  10          8.71         13.56         7.43 o                         
   9   1  10          5.96         11.80         3.97 o                         
  10   1  10          2.12          6.67         5.37 o                         
  -3   2  10          2.16         11.87         2.46 o                         
  -2   2  10         14.49          3.79         2.44 o                         
  -1   2  10         15.20         10.53         2.66 o                         
   0   2  10         21.91         19.27         2.94 o                         
   1   2  10          2.23          2.85         3.38 o                         
   2   2  10          9.83         10.87         1.74 o                         
   3   2  10         11.13          9.81         1.81 o                         
   4   2  10        264.16        242.31        24.08 o                         
   5   2  10         29.16         33.08         3.35 o                         
   6   2  10          9.93          7.59         2.53 o                         
   7   2  10          4.92          6.48         2.30 o                         
   8   2  10         21.60         35.95         3.38 o                         
  10   2  10         24.91         12.96         2.45 o                         
  -3   3  10          0.01          2.94         2.92 o                         
  -2   3  10         24.16         17.88         2.94 o                         
  -1   3  10         30.46         27.95         3.26 o                         
   0   3  10          2.43         -0.04         2.06 o                         
   1   3  10        169.35        154.88         3.20 o                         
   2   3  10         54.74         62.41         3.14 o                         
   3   3  10         14.14         17.55         2.39 o                         
   4   3  10        140.10        126.28         3.17 o                         
   5   3  10         67.86         61.38         3.92 o                         
   6   3  10          6.91          3.95         2.37 o                         
   7   3  10          0.33          0.56         2.36 o                         
   8   3  10         23.21         20.45         3.35 o                         
   9   3  10          6.82         -2.45         2.45 o                         
  10   3  10          4.14          2.84         4.46 o                         
  -3   4  10         38.71         38.08         3.05 o                         
  -2   4  10         16.53         19.75         6.44 o                         
  -1   4  10        118.26        104.68         3.57 o                         
   0   4  10          4.15          0.50         1.84 o                         
   1   4  10         35.12         39.66         3.33 o                         
   2   4  10         77.70         80.62         2.45 o                         
   3   4  10        247.53        240.54         3.60 o                         
   4   4  10        439.29        391.35         5.66 o                         
   5   4  10         26.46         34.35         3.47 o                         
   6   4  10        264.09        232.45         6.68 o                         
   7   4  10         35.52         40.29         3.94 o                         
   8   4  10         75.47         70.73         4.43 o                         
   9   4  10         23.01         29.59         3.71 o                         
  10   4  10         21.49         24.96         5.94 o                         
  -3   5  10         15.63         16.08         3.66 o                         
  -2   5  10         92.69         99.95        12.12 o                         
  -1   5  10         69.83         74.07         3.60 o                         
   0   5  10        300.08        296.27         5.70 o                         
   1   5  10         88.41        101.59         4.88 o                         
   2   5  10         61.11         70.97         2.82 o                         
   3   5  10          2.40          3.14         5.80 o                         
   4   5  10        124.27        119.32         3.60 o                         
   5   5  10          0.19         -2.35         2.35 o                         
   6   5  10         10.44         12.34         2.91 o                         
   7   5  10          6.39         -2.81         2.81 o                         
   8   5  10         27.79         36.75         3.71 o                         
   9   5  10         10.35          2.14         2.40 o                         
  10   5  10          9.43          8.99         2.74 o                         
  -2   6  10          2.05         12.45         3.17 o                         
  -1   6  10        129.65        115.71         5.52 o                         
   0   6  10          0.94          1.27         3.03 o                         
   1   6  10        385.82        389.34         8.54 o                         
   2   6  10          5.29          4.64         4.19 o                         
   3   6  10         75.11         75.36         4.90 o                         
   4   6  10        102.44         99.83         3.34 o                         
   5   6  10         41.23         30.67         3.12 o                         
   6   6  10         33.13         39.75         3.43 o                         
   7   6  10         70.65         75.69         3.39 o                         
   8   6  10          0.91          5.98         6.71 o                         
   9   6  10         67.06         71.21         4.45 o                         
  -2   7  10         47.63         77.43         5.32 o                         
  -1   7  10          5.45         -2.20         3.01 o                         
   0   7  10          4.13          5.54         2.94 o                         
   1   7  10          3.12         19.59         3.59 o                         
   2   7  10        138.89        111.70         7.98 o                         
   3   7  10        111.80        113.21         3.48 o                         
   4   7  10        209.67        206.07         8.12 o                         
   5   7  10         41.91         55.22         5.39 o                         
   6   7  10          4.18          1.82         2.81 o                         
   7   7  10          1.79         -1.19         2.18 o                         
   8   7  10          0.49         -4.39         4.39 o                         
   9   7  10          6.39          1.63         4.44 o                         
  -2   8  10          0.11         24.80         4.06 o                         
  -1   8  10         28.31         27.00         3.83 o                         
   0   8  10          5.67          1.88         3.55 o                         
   1   8  10          0.13         12.64         3.65 o                         
   2   8  10         47.31         59.69         4.97 o                         
   3   8  10          5.18          5.81         3.81 o                         
   4   8  10         13.85          8.37         3.61 o                         
   5   8  10         16.86         18.63         4.44 o                         
   6   8  10          1.66         -0.13         4.17 o                         
   7   8  10          7.46         -2.67         4.42 o                         
  -1   9  10         83.16         79.94         5.39 o                         
   0   9  10         56.59         48.16         4.91 o                         
   1   9  10         65.45         57.14         5.15 o                         
   2   9  10          0.82         -1.16         4.21 o                         
   3   9  10         44.35         54.40         5.16 o                         
   4   9  10         16.35         18.74         4.22 o                         
   5   9  10        204.48        215.20         7.43 o                         
   6   9  10          2.63          3.48         3.06 o                         
   7   9  10        139.26        138.10         7.02 o                         
   0  10  10         14.15         14.47         3.95 o                         
   1  10  10         85.39         83.49         5.28 o                         
   2  10  10         35.24         22.29         4.59 o                         
   3  10  10         24.09         16.27         4.18 o                         
   4  10  10         54.75         50.85         5.51 o                         
   5  10  10         34.58         31.75         5.29 o                         
   6  10  10         32.21         22.68         5.11 o                         
   2  11  10         72.63         92.45         6.35 o                         
   3  11  10         53.35         66.96         6.18 o                         
   4  -2  11          0.28          5.57         4.45 o                         
   5  -2  11          3.18          3.55         4.86 o                         
   2  -1  11          9.31          6.73         3.18 o                         
   3  -1  11         29.67         22.31         3.23 o                         
   4  -1  11         48.98         43.02         5.54 o                         
   5  -1  11         10.76         11.53         4.61 o                         
   6  -1  11         87.60         89.15        15.15 o                         
   7  -1  11          0.45         -1.54        11.42 o                         
   0   0  11         13.10         18.33         3.99 o                         
   1   0  11          8.89         20.13         3.61 o                         
   2   0  11         36.62         51.24         4.64 o                         
   3   0  11         82.75         94.29         4.84 o                         
   4   0  11         58.63         60.38         4.02 o                         
   5   0  11          4.32         13.53         3.01 o                         
   6   0  11         18.12         18.85         8.03 o                         
   7   0  11          1.93          1.43         2.31 o                         
   8   0  11          6.79         13.80        12.78 o                         
   0   1  11         16.62         19.16         2.92 o                         
   1   1  11          2.26         10.54         2.85 o                         
   2   1  11          8.11          9.65         6.81 o                         
   3   1  11          5.34         13.08         1.94 o                         
   4   1  11          0.76         -2.32         2.32 o                         
   5   1  11          1.18         12.85         2.24 o                         
   6   1  11          6.53          3.62         2.82 o                         
   7   1  11          0.88          9.22         2.85 o                         
   8   1  11         40.89         51.03         3.21 o                         
   9   1  11          3.35          7.29        20.73 o                         
  -1   2  11          7.28          7.39         2.85 o                         
   0   2  11          4.20          3.03         2.77 o                         
   1   2  11          0.12         -3.28         4.28 o                         
   2   2  11         50.19         48.46         2.80 o                         
   3   2  11         14.62         15.70         1.91 o                         
   4   2  11         15.91         17.34         3.14 o                         
   5   2  11         55.71         46.82         3.73 o                         
   6   2  11         47.12         47.67         3.94 o                         
   7   2  11          8.31         15.13         2.90 o                         
   8   2  11          7.12          1.82         2.49 o                         
   9   2  11          3.75         -0.36         2.73 o                         
  -1   3  11          3.38          2.34         2.75 o                         
   0   3  11         98.58         94.25         4.86 o                         
   1   3  11         11.23          5.68         2.91 o                         
   2   3  11         32.03         34.22         2.71 o                         
   3   3  11         21.53         26.52         3.19 o                         
   4   3  11         57.29         54.47         2.83 o                         
   5   3  11         10.11         16.48         4.08 o                         
   6   3  11          8.96          3.80         2.61 o                         
   7   3  11          0.69          7.43         2.40 o                         
   8   3  11          2.44         -2.90         2.90 o                         
   9   3  11          3.33          9.22         2.84 o                         
  -1   4  11         44.04         46.54         3.10 o                         
   0   4  11        141.16        147.59         5.78 o                         
   1   4  11         26.83         31.39         6.15 o                         
   2   4  11         81.34         81.94         4.89 o                         
   3   4  11          0.19          2.68         1.93 o                         
   4   4  11        164.55        143.51         3.89 o                         
   5   4  11         70.93         84.97         7.29 o                         
   6   4  11          5.66          4.08         2.69 o                         
   7   4  11         12.34         21.24         3.38 o                         
   8   4  11          2.79         -2.53         2.53 o                         
   9   4  11          6.80         16.33         2.89 o                         
  -1   5  11         37.17         33.15         9.58 o                         
   0   5  11        166.06        195.52        15.76 o                         
   1   5  11          5.62          2.04         9.58 o                         
   2   5  11        298.85        302.67         5.19 o                         
   3   5  11          7.47          5.42         1.91 o                         
   4   5  11        122.56        111.03         3.64 o                         
   5   5  11          0.55          8.45         2.10 o                         
   6   5  11         37.43         31.97         3.66 o                         
   7   5  11          0.80          5.15         2.81 o                         
   8   5  11         69.80         63.05         4.08 o                         
   9   5  11          0.24         10.68         3.12 o                         
  -1   6  11         98.17         91.39         5.59 o                         
   0   6  11         29.17         53.22         4.44 o                         
   2   6  11         27.53         22.30         4.13 o                         
   3   6  11          1.87          2.29         5.11 o                         
   4   6  11         41.71         31.27         4.44 o                         
   5   6  11          0.15         -2.48         3.73 o                         
   6   6  11          3.02         -2.90         2.90 o                         
   7   6  11        156.32        149.80         6.00 o                         
   9   6  11        120.48        152.85         6.03 o                         
  -1   7  11         93.93        114.28         5.60 o                         
   0   7  11         14.38         13.78         3.41 o                         
   2   7  11          5.82         -1.16         3.60 o                         
   3   7  11          4.33         12.36         2.72 o                         
   4   7  11        216.73        219.40         6.10 o                         
   5   7  11         21.63         19.99         2.38 o                         
   6   7  11         29.37         30.67         3.39 o                         
   7   7  11          4.16          7.93         3.28 o                         
   8   7  11          0.13         -1.54        11.12 o                         
   0   8  11        104.15        109.70         5.71 o                         
   1   8  11          7.89          0.65         3.55 o                         
   3   8  11          0.37         -4.87         4.87 o                         
   4   8  11          1.10          8.14         6.59 o                         
   5   8  11          2.41          5.26         6.82 o                         
   6   8  11          0.33         13.29         2.81 o                         
   8   8  11          4.34         14.52         5.65 o                         
   0   9  11         14.53         30.79         4.92 o                         
   1   9  11         95.29         86.57         5.53 o                         
   3   9  11         81.02         79.23         6.06 o                         
   4   9  11         13.23          2.68         4.17 o                         
   5   9  11         25.90         20.55         5.03 o                         
   6   9  11          8.37          2.21         4.12 o                         
   2  10  11         16.35         33.82         4.65 o                         
   3  10  11         55.04         78.24         5.80 o                         
   4  10  11        157.29        157.08         7.33 o                         
   5  10  11         31.93         34.89         5.02 o                         
   4   0  12          2.53          9.02         3.32 o                         
   5   0  12          3.48         11.32         3.29 o                         
   2   1  12          9.98         16.20         6.65 o                         
   3   1  12          4.59          4.39         8.20 o                         
   4   1  12         11.75          2.89         2.52 o                         
   5   1  12          0.11         10.89         2.81 o                         
   6   1  12         25.53         22.16         3.64 o                         
   7   1  12          1.34         10.52         2.96 o                         
   1   2  12          4.88          9.16         2.97 o                         
   2   2  12          1.70          7.84         1.97 o                         
   3   2  12         26.68         31.30        11.59 o                         
   4   2  12         21.91         21.28         3.39 o                         
   5   2  12          6.92          4.45         2.76 o                         
   6   2  12         16.00         13.44         2.83 o                         
   7   2  12          0.01          4.04         2.56 o                         
   8   2  12          2.58         -2.40         2.40 o                         
   1   3  12         28.92         41.09         3.95 o                         
   2   3  12         14.91         22.80         4.92 o                         
   3   3  12         60.04         52.98         8.85 o                         
   4   3  12         16.03          9.48         2.44 o                         
   5   3  12         29.44         30.92         3.45 o                         
   6   3  12         14.95         18.51         2.89 o                         
   7   3  12         36.46         27.97         3.90 o                         
   8   3  12          1.10         -2.79         2.79 o                         
   1   4  12          0.39          6.95         3.24 o                         
   2   4  12          5.52         12.59         2.56 o                         
   3   4  12          6.25          1.27         8.03 o                         
   4   4  12         10.26         -0.11         2.22 o                         
   5   4  12          4.97         17.02        11.09 o                         
   6   4  12         94.02        102.04        15.10 o                         
   7   4  12          5.99          7.78         3.23 o                         
   8   4  12         14.08         19.22         3.35 o                         
   0   5  12         30.66         34.02         3.30 o                         
   1   5  12         27.50         35.84        10.20 o                         
   2   5  12        130.87        156.14         6.06 o                         
   3   5  12         46.41         45.48         4.27 o                         
   4   5  12         54.32         50.80         3.16 o                         
   5   5  12          0.81          9.19        11.18 o                         
   6   5  12         35.55         49.05         7.56 o                         
   7   5  12          0.93         -2.75         2.75 o                         
   8   5  12         29.54         43.87         3.89 o                         
   1   6  12        135.72        145.29         6.35 o                         
   2   6  12         41.58         68.73         5.15 o                         
   3   6  12          2.26          1.23         2.20 o                         
   4   6  12         16.55         10.12         2.38 o                         
   5   6  12          6.54          7.87         2.77 o                         
   6   6  12          5.49         21.01        10.43 o                         
   7   6  12         35.29         36.41         3.81 o                         
   8   6  12          1.07         14.93         3.29 o                         
   1   7  12         28.67         64.84         5.24 o                         
   2   7  12        111.08        132.88         6.30 o                         
   3   7  12          1.31          5.06         4.58 o                         
   4   7  12         40.36         31.90         6.04 o                         
   5   7  12          3.22         14.79        12.34 o                         
   6   7  12         52.97         57.71         3.12 o                         
   7   7  12         10.31          9.30         2.99 o                         
   2   8  12        112.95        156.82         6.67 o                         
   3   8  12         49.99         70.39         5.72 o                         
   4   8  12         12.13         14.28        10.09 o                         
   5   8  12          0.53          3.74         7.29 o                         
   6   8  12         17.82         16.55         4.78 o                         
   5   4  13          1.23         -0.60         2.82 o                         
   4   5  13         29.64         39.09         2.79 o                         
   5   5  13         20.69         34.36        17.46 o                         
                                                                                
