# Supplementary material for: Crystal structures of three N-acyl­hydrazone isomers
Source: Acta Crystallogr E Crystallogr Commun. 2021 Jul 9;77(Pt 8):780–4. doi: 10.1107/S2056989021006885 (PMC8340974; doi:10.1107/S2056989021006885)
Supplement: Supplementary file 4 [file e-77-00780-IIIsup4.hkl]

data_III                                                                        
_shelx_title ' GSH10 P-1'                                                       
_shelx_refln_list_code          4                                               
_shelx_F_calc_maximum      112.30                                               
_exptl_crystal_F_000       396.00                                               
_reflns_d_resolution_high  0.8000                                               
                                                                                
loop_                                                                           
 _space_group_symop_operation_xyz                                               
 'x, y, z'                                                                      
 '-x, -y, -z'                                                                   
                                                                                
_cell_length_a     6.7234                                                       
_cell_length_b    10.2810                                                       
_cell_length_c    13.6110                                                       
_cell_angle_alpha  74.980                                                       
_cell_angle_beta   87.110                                                       
_cell_angle_gamma  75.340                                                       
                                                                                
_shelx_F_squared_multiplier     1.000                                           
                                                                                
loop_                                                                           
 _refln_index_h                                                                 
 _refln_index_k                                                                 
 _refln_index_l                                                                 
 _refln_F_squared_calc                                                          
 _refln_F_squared_meas                                                          
 _refln_F_squared_sigma                                                         
 _refln_observed_status                                                         
   1   0   0         31.16         33.00         0.95 o                         
   2   0   0       2710.49       2601.16        23.44 o                         
   3   0   0         12.90         13.43         0.95 o                         
   4   0   0         93.58         78.69         2.03 o                         
   5   0   0        165.24        169.46         3.26 o                         
   6   0   0         69.55         67.28         4.38 o                         
   7   0   0         47.03         46.19         3.84 o                         
   8   0   0          0.02          5.99         2.85 o                         
  -7   1   0         82.73         89.43         5.18 o                         
  -6   1   0        250.11        258.11         7.20 o                         
  -5   1   0        189.05        203.54         5.66 o                         
  -4   1   0         42.45         47.10         1.54 o                         
  -3   1   0        611.94        597.50         8.74 o                         
  -2   1   0         76.28         97.06         2.34 o                         
  -1   1   0       5064.44       4845.32        12.28 o                         
   1   1   0        687.23        735.24         9.95 o                         
   2   1   0        974.46        983.87        16.44 o                         
   3   1   0        310.64        336.32         6.86 o                         
   4   1   0         48.92         46.05         2.12 o                         
   5   1   0        136.02        141.01         3.11 o                         
   6   1   0        655.41        690.47         7.24 o                         
   7   1   0         25.67         25.21         3.26 o                         
   8   1   0          0.88         -0.80         2.57 o                         
  -7   2   0         18.74         17.49         3.50 o                         
  -6   2   0          2.32          5.36         2.37 o                         
  -5   2   0        121.80        122.15         4.75 o                         
  -4   2   0          0.61          0.62         0.98 o                         
  -3   2   0         11.99         10.27         0.72 o                         
  -2   2   0        955.88        959.33        13.26 o                         
  -1   2   0       5815.60       5379.94        11.89 o                         
   0   2   0       8857.11       8370.25        16.71 o                         
   1   2   0          0.65          1.14         0.31 o                         
   2   2   0        797.74        708.88         9.79 o                         
   3   2   0          1.55          0.01         0.32 o                         
   4   2   0        172.27        198.80         3.31 o                         
   5   2   0          1.61          1.44         1.35 o                         
   6   2   0          1.13         -0.70         1.69 o                         
   7   2   0         40.76         40.87         3.91 o                         
   8   2   0          6.04          0.26         2.99 o                         
  -7   3   0         61.80         72.02         4.49 o                         
  -6   3   0          5.88          8.27         2.52 o                         
  -5   3   0         14.46         11.91         1.65 o                         
  -4   3   0        154.66        149.51         3.23 o                         
  -3   3   0         26.80         33.61         1.36 o                         
  -2   3   0        165.18        178.86         7.51 o                         
  -1   3   0        479.20        507.83         8.38 o                         
   0   3   0         20.47         12.56         0.68 o                         
   1   3   0        681.43        741.36        11.74 o                         
   2   3   0          7.88          8.37         0.53 o                         
   3   3   0        784.35        759.41        19.14 o                         
   4   3   0        431.35        458.65         5.01 o                         
   5   3   0        151.65        151.55         3.43 o                         
   6   3   0        107.17        104.94         3.34 o                         
   7   3   0         57.35         64.18         3.00 o                         
   8   3   0         44.43         49.89         4.00 o                         
  -7   4   0          8.38         16.54         2.55 o                         
  -6   4   0          2.50         -1.98         1.98 o                         
  -5   4   0        178.89        176.11         4.08 o                         
  -4   4   0         23.91         26.84         1.79 o                         
  -3   4   0        132.00        131.45         2.60 o                         
  -2   4   0        150.84        156.76         3.16 o                         
  -1   4   0          0.02          0.35         0.81 o                         
   0   4   0        145.87        150.57         4.91 o                         
   1   4   0         22.22         30.22         1.16 o                         
   2   4   0          8.23         11.92         0.50 o                         
   3   4   0        259.87        267.37         5.79 o                         
   4   4   0         15.70         11.54         2.70 o                         
   5   4   0         84.52         89.97         4.41 o                         
   6   4   0          4.47          1.42         2.67 o                         
   7   4   0          0.23         -2.89         2.98 o                         
   8   4   0          3.35         -3.47         3.47 o                         
  -6   5   0          4.76         -0.01         2.48 o                         
  -5   5   0          3.87          3.97         2.20 o                         
  -4   5   0          1.29          2.44         1.96 o                         
  -3   5   0         99.56         99.95         3.09 o                         
  -2   5   0        362.58        371.26         4.19 o                         
  -1   5   0          0.15          0.83         1.04 o                         
   0   5   0         41.53         38.29         1.25 o                         
   1   5   0        121.88        127.34         2.69 o                         
   2   5   0        199.63        173.16         2.85 o                         
   3   5   0         77.27         76.37         3.04 o                         
   4   5   0       1056.36       1020.26         5.46 o                         
   5   5   0         50.69         57.07         3.94 o                         
   6   5   0        111.91        125.30         5.59 o                         
   7   5   0          0.45         -0.63         2.59 o                         
   8   5   0          7.53          7.96         3.65 o                         
  -6   6   0          1.39         -1.88         1.88 o                         
  -5   6   0         12.59         15.60         1.87 o                         
  -4   6   0         13.04         13.43         2.43 o                         
  -3   6   0        102.78        110.31         3.06 o                         
  -2   6   0        112.10        108.97         2.73 o                         
  -1   6   0         23.94         24.92         1.87 o                         
   0   6   0          8.89          8.96         1.85 o                         
   1   6   0        291.16        277.89         4.50 o                         
   2   6   0        123.17        123.90         4.70 o                         
   3   6   0        127.51        120.70         2.84 o                         
   4   6   0         55.50         50.57         1.57 o                         
   5   6   0          0.01          1.38         2.79 o                         
   6   6   0         34.85         30.58         3.96 o                         
   7   6   0         12.57         14.98         3.37 o                         
   8   6   0          8.99          4.80         3.87 o                         
  -5   7   0          8.81          6.76         1.53 o                         
  -4   7   0         13.84          9.35         2.45 o                         
  -3   7   0        104.65        112.75         3.22 o                         
  -2   7   0        142.03        138.20         4.60 o                         
  -1   7   0        318.03        315.58         4.34 o                         
   0   7   0         69.19         65.06         3.53 o                         
   1   7   0          1.96          1.97         1.04 o                         
   2   7   0         85.35         85.65         2.57 o                         
   3   7   0         96.89         95.41         2.81 o                         
   4   7   0         93.55         96.95         3.04 o                         
   5   7   0         14.05         12.89         3.53 o                         
   6   7   0          2.16          5.31         3.08 o                         
   7   7   0          6.71          9.66         3.92 o                         
  -4   8   0          0.09         -0.31         2.00 o                         
  -3   8   0          5.57          5.87         2.06 o                         
  -2   8   0          7.10          3.26         1.42 o                         
  -1   8   0        165.11        172.51         3.62 o                         
   0   8   0         41.82         43.89         3.63 o                         
   1   8   0          6.87          3.57         2.30 o                         
   2   8   0          6.41          7.86         1.79 o                         
   3   8   0         28.87         29.29         2.12 o                         
   4   8   0         46.73         38.86         2.59 o                         
   5   8   0          3.40          2.20         3.68 o                         
   6   8   0         74.14         80.50         5.35 o                         
   7   8   0          7.51         12.46         3.92 o                         
  -4   9   0          0.26          0.59         2.04 o                         
  -3   9   0         25.61         23.39         2.91 o                         
  -2   9   0          0.06         -1.57         1.57 o                         
  -1   9   0          6.81          4.60         1.43 o                         
   0   9   0        293.43        312.47         8.01 o                         
   1   9   0         33.57         30.35         3.71 o                         
   2   9   0         13.88         13.23         2.83 o                         
   3   9   0          0.10          0.01         1.73 o                         
   4   9   0         57.04         61.64         2.99 o                         
   5   9   0         38.47         32.79         4.77 o                         
   6   9   0         21.57         22.02         4.19 o                         
   7   9   0          4.27          3.27         4.43 o                         
  -3  10   0          4.86         11.13         2.61 o                         
  -2  10   0          3.40          3.03         1.73 o                         
  -1  10   0         28.95         27.38         2.04 o                         
   0  10   0         39.50         38.94         2.19 o                         
   1  10   0         17.20         17.51         3.99 o                         
   2  10   0         48.61         43.55         4.13 o                         
   3  10   0         13.90         10.36         3.11 o                         
   4  10   0         62.65         64.65         3.06 o                         
   5  10   0          0.56          0.67         3.18 o                         
   6  10   0         53.46         62.42         5.76 o                         
  -1  11   0          6.93          8.68         1.61 o                         
   0  11   0          1.28         -1.50         1.50 o                         
   1  11   0          0.05         -1.30         3.94 o                         
   2  11   0         40.45         39.28         4.48 o                         
   3  11   0         16.58         17.04         3.47 o                         
   4  11   0         16.99         16.14         3.46 o                         
   5  11   0          0.73         10.77         3.86 o                         
   0  12   0          5.57          3.83         1.44 o                         
   1  12   0         51.03         49.36         5.17 o                         
   2  12   0          4.53         -0.12         3.52 o                         
   3  12   0         12.04         15.15         4.15 o                         
   4  12   0         15.81          6.03         3.24 o                         
  -3 -12   1          1.32         -1.35         3.55 o                         
  -2 -12   1         21.34         20.79         4.10 o                         
  -1 -12   1         35.26         31.83         4.97 o                         
  -5 -11   1          0.35          2.60         4.02 o                         
  -4 -11   1          6.52          2.77         2.93 o                         
  -3 -11   1          1.66         -0.02         3.31 o                         
  -2 -11   1         26.17         18.87         4.38 o                         
  -1 -11   1         14.39         14.88         4.17 o                         
   0 -11   1          0.16         -0.98         1.48 o                         
   1 -11   1          6.34          7.96         3.50 o                         
  -6 -10   1         16.00         23.67         4.72 o                         
  -5 -10   1          0.19         -1.22         3.76 o                         
  -4 -10   1         37.54         40.44         2.91 o                         
  -3 -10   1          0.63         -0.98         2.62 o                         
  -2 -10   1         63.20         62.45         4.96 o                         
  -1 -10   1         33.85         39.18         4.26 o                         
   0 -10   1          0.99          1.86         1.48 o                         
   1 -10   1         20.10         20.16         3.18 o                         
   2 -10   1          0.41          1.12         3.46 o                         
  -6  -9   1          0.33          4.05         3.13 o                         
  -5  -9   1          0.27         -2.57         3.67 o                         
  -4  -9   1         87.05         88.80         3.43 o                         
  -3  -9   1          0.17          0.53         1.69 o                         
  -2  -9   1         28.83         29.04         3.33 o                         
  -1  -9   1          5.29          5.62         2.99 o                         
   0  -9   1        193.02        198.73         9.66 o                         
   1  -9   1          0.15          0.74         1.37 o                         
   2  -9   1         16.25         14.89         2.00 o                         
   3  -9   1          4.01          5.93         3.30 o                         
  -7  -8   1          7.17          7.25         3.37 o                         
  -6  -8   1         36.31         46.14         4.75 o                         
  -5  -8   1          2.73          0.17         3.50 o                         
  -4  -8   1        286.67        266.36        38.30 o                         
  -3  -8   1          7.28          5.17         1.72 o                         
  -2  -8   1         73.64         76.02         2.73 o                         
  -1  -8   1         34.59         35.79         3.24 o                         
   0  -8   1         22.82         23.81         1.71 o                         
   1  -8   1         18.91         18.68         1.74 o                         
   2  -8   1         67.67         77.93         3.27 o                         
   3  -8   1          5.64          8.65         2.79 o                         
   4  -8   1          3.32          5.22         2.08 o                         
  -7  -7   1         28.91         47.19         4.71 o                         
  -6  -7   1          0.60          2.22         3.29 o                         
  -5  -7   1        323.76        335.44         8.67 o                         
  -4  -7   1        132.83        111.49        11.66 o                         
  -3  -7   1          2.13          0.87         1.38 o                         
  -2  -7   1         10.87         11.08         1.45 o                         
  -1  -7   1          0.01          0.30         1.06 o                         
   0  -7   1         83.27         87.95         2.33 o                         
   1  -7   1        139.36        135.94         3.01 o                         
   2  -7   1        176.50        177.11         3.72 o                         
   3  -7   1         31.26         35.89         3.31 o                         
   4  -7   1          6.85          5.73         2.12 o                         
   5  -7   1          7.53         15.16         4.10 o                         
  -8  -6   1          5.08          5.15         3.99 o                         
  -7  -6   1         10.14         16.07         3.71 o                         
  -6  -6   1          1.58          0.57         3.15 o                         
  -5  -6   1         55.93         59.30         4.30 o                         
  -4  -6   1        106.29        104.45         4.55 o                         
  -3  -6   1         20.13         20.88         1.59 o                         
  -2  -6   1        119.58        112.16         3.10 o                         
  -1  -6   1          3.77          3.45         1.09 o                         
   0  -6   1        164.13        134.35        24.14 o                         
   1  -6   1        256.15        265.27         5.04 o                         
   2  -6   1        193.94        200.84         4.24 o                         
   3  -6   1          0.04          0.51         1.87 o                         
   4  -6   1          2.06          1.60         1.92 o                         
   5  -6   1         18.91         19.47         1.80 o                         
   6  -6   1          0.07         -1.87         1.87 o                         
  -8  -5   1          3.85          4.70         3.11 o                         
  -7  -5   1         23.72         25.69         3.49 o                         
  -6  -5   1          4.37          3.94         2.83 o                         
  -5  -5   1        660.79        673.28        10.73 o                         
  -4  -5   1          3.04          4.11         0.96 o                         
  -3  -5   1         10.15         10.71         0.80 o                         
  -2  -5   1        429.13        403.41         4.34 o                         
  -1  -5   1        886.29        868.22         5.89 o                         
   0  -5   1         95.15         95.93         1.93 o                         
   1  -5   1        621.33        625.61        13.06 o                         
   2  -5   1        174.13        175.01         3.09 o                         
   3  -5   1        120.67        119.43         2.85 o                         
   4  -5   1         65.84         55.22         3.43 o                         
   5  -5   1          9.22          9.75         1.61 o                         
   6  -5   1          9.75          9.41         2.64 o                         
  -8  -4   1          0.53          1.36         3.73 o                         
  -7  -4   1          0.01          4.65         2.93 o                         
  -6  -4   1         30.05         31.30         3.50 o                         
  -5  -4   1         11.49          9.82         2.76 o                         
  -4  -4   1         31.38         38.57         2.86 o                         
  -3  -4   1        235.83        222.78         3.66 o                         
  -2  -4   1        269.32        263.04         3.17 o                         
  -1  -4   1         47.77         45.43         1.37 o                         
   0  -4   1         57.44         53.91         1.32 o                         
   1  -4   1        838.44        877.98         5.18 o                         
   2  -4   1         70.62         82.92         2.06 o                         
   3  -4   1         28.98         24.89         1.37 o                         
   4  -4   1         21.15         16.89         1.72 o                         
   5  -4   1        184.38        167.20         4.04 o                         
   6  -4   1          0.34         -1.74         2.05 o                         
  -8  -3   1          5.15          3.06         2.66 o                         
  -7  -3   1         48.69         53.36         2.92 o                         
  -6  -3   1         12.41         16.10         2.06 o                         
  -5  -3   1         20.89         21.09         3.17 o                         
  -4  -3   1        201.13        205.30         3.47 o                         
  -3  -3   1          0.27          0.20         0.64 o                         
  -2  -3   1        291.32        265.09         2.25 o                         
  -1  -3   1       4147.90       4031.22        12.54 o                         
   0  -3   1       1268.19       1222.23        10.47 o                         
   1  -3   1        342.94        331.26         3.57 o                         
   2  -3   1         37.62         21.48         1.55 o                         
   3  -3   1         27.36         20.60         1.13 o                         
   4  -3   1        244.88        257.56        12.44 o                         
   5  -3   1          5.77          4.51         1.56 o                         
   6  -3   1         30.56         30.32         3.07 o                         
   7  -3   1          7.31          8.28         2.49 o                         
  -8  -2   1          1.36         -3.14         3.14 o                         
  -7  -2   1          1.59         -0.77         2.97 o                         
  -6  -2   1        239.40        242.17         4.70 o                         
  -5  -2   1        583.35        633.62        12.33 o                         
  -4  -2   1         24.15         22.02         2.86 o                         
  -3  -2   1       1189.20       1169.56         5.07 o                         
  -2  -2   1        882.88        857.10         4.97 o                         
  -1  -2   1       7187.78       6534.75        10.72 o                         
   0  -2   1        549.76        540.30         4.97 o                         
   1  -2   1        892.65        997.81        38.32 o                         
   2  -2   1        570.19        606.74         8.46 o                         
   3  -2   1        448.70        489.39         4.60 o                         
   4  -2   1         23.86         22.81         1.56 o                         
   5  -2   1        393.16        388.96         7.79 o                         
   6  -2   1          9.34         16.83         2.54 o                         
   7  -2   1          3.17          5.77         2.89 o                         
  -8  -1   1          3.41          0.63         2.72 o                         
  -7  -1   1          5.33          3.05         2.59 o                         
  -6  -1   1          1.44          1.50         2.22 o                         
  -5  -1   1         64.33         65.92         4.78 o                         
  -4  -1   1        101.09        104.92         2.45 o                         
  -3  -1   1         43.95         37.74         1.32 o                         
  -2  -1   1       1095.59       1060.81         6.23 o                         
  -1  -1   1         21.87         19.07         0.62 o                         
   0  -1   1         52.49         67.05         1.27 o                         
   1  -1   1       4820.61       4745.40        11.18 o                         
   2  -1   1         35.21         47.38         0.96 o                         
   3  -1   1        835.85        850.82        11.48 o                         
   4  -1   1        150.64        155.08         2.51 o                         
   5  -1   1        127.70        123.32         4.56 o                         
   6  -1   1        127.33        132.33         5.32 o                         
   7  -1   1          1.26          4.75         2.70 o                         
  -8   0   1          1.39         -0.50         2.96 o                         
  -7   0   1         57.44         59.07         4.42 o                         
  -6   0   1         60.85         62.06         4.10 o                         
  -5   0   1         97.82         92.65         4.04 o                         
  -4   0   1        211.33        197.31         3.14 o                         
  -3   0   1         44.34         61.13         1.56 o                         
  -2   0   1        824.25        818.06         4.26 o                         
  -1   0   1        285.25        288.44         1.89 o                         
   1   0   1       2244.62       2272.24        16.41 o                         
   2   0   1        484.34        493.36         2.80 o                         
   3   0   1        101.94         99.59         2.31 o                         
   4   0   1          0.65          1.37         0.85 o                         
   5   0   1         66.74         65.32         2.17 o                         
   6   0   1          0.72          1.09         2.44 o                         
   7   0   1         57.46         55.20         4.08 o                         
   8   0   1          7.88         10.52         3.02 o                         
  -7   1   1          0.89          1.68         2.77 o                         
  -6   1   1          0.02         -0.48         3.01 o                         
  -5   1   1         30.65         31.41         2.66 o                         
  -4   1   1         99.78        111.04         2.28 o                         
  -3   1   1          4.99          4.49         0.75 o                         
  -2   1   1        161.25        150.45         1.47 o                         
  -1   1   1        155.22        159.41         1.78 o                         
   1   1   1         56.33         51.67         0.67 o                         
   2   1   1        375.29        364.68         4.29 o                         
   3   1   1        184.61        213.14         2.75 o                         
   4   1   1          0.62          1.69         1.05 o                         
   5   1   1        138.29        139.54         3.07 o                         
   6   1   1        198.48        198.29         7.57 o                         
   7   1   1          5.08          6.55         2.22 o                         
   8   1   1          3.34          3.84         2.44 o                         
  -7   2   1         31.46         38.06         4.02 o                         
  -6   2   1         84.94         99.30         4.92 o                         
  -5   2   1         22.31         22.69         2.65 o                         
  -4   2   1         20.60         19.35         2.06 o                         
  -3   2   1        489.84        534.69         4.30 o                         
  -2   2   1          0.09          0.18         0.44 o                         
  -1   2   1        139.02        133.76         1.30 o                         
   0   2   1       5801.46       5865.59        14.28 o                         
   1   2   1       1948.07       1926.79         8.90 o                         
   2   2   1       2859.12       2739.45        38.01 o                         
   3   2   1       1997.15       2089.15        20.48 o                         
   4   2   1        885.67        852.99         6.48 o                         
   5   2   1          1.31          0.46         1.31 o                         
   6   2   1        364.01        363.49        10.94 o                         
   7   2   1         12.35          9.76         2.84 o                         
   8   2   1         10.38          4.30         2.78 o                         
  -7   3   1          8.67         11.04         2.73 o                         
  -6   3   1         20.94         22.84         2.87 o                         
  -5   3   1         30.13         33.00         3.08 o                         
  -4   3   1         17.72         18.82         3.66 o                         
  -3   3   1        117.02        115.49         2.18 o                         
  -2   3   1       1212.07       1212.71        10.00 o                         
  -1   3   1       4781.66       4509.21        16.08 o                         
   0   3   1       2900.00       2742.15         8.82 o                         
   1   3   1       2686.99       2547.89        14.52 o                         
   2   3   1       1568.38       1528.54         5.68 o                         
   3   3   1          6.60         17.42         0.95 o                         
   4   3   1         78.73         93.15         2.43 o                         
   5   3   1          1.18          0.67         1.29 o                         
   6   3   1        115.93        113.09         3.49 o                         
   7   3   1         45.14         44.71         2.65 o                         
   8   3   1          8.62         12.82         2.72 o                         
  -7   4   1          8.30         10.63         2.59 o                         
  -6   4   1          1.45          1.53         2.34 o                         
  -5   4   1        106.08        100.44         4.07 o                         
  -4   4   1         61.21         68.07         4.35 o                         
  -3   4   1        231.16        249.56         4.25 o                         
  -2   4   1        360.80        397.71        17.87 o                         
  -1   4   1       1163.62       1126.08         9.06 o                         
   0   4   1         59.40         40.77         1.85 o                         
   1   4   1        152.52        164.21         3.98 o                         
   2   4   1        767.82        757.18         5.69 o                         
   3   4   1         33.34         43.27         2.11 o                         
   4   4   1       1483.11       1521.89        13.47 o                         
   5   4   1        287.27        283.54         6.63 o                         
   6   4   1        131.30        133.44         5.33 o                         
   7   4   1         51.39         53.01         4.01 o                         
   8   4   1         19.70         22.17         3.57 o                         
  -6   5   1         23.31         19.72         3.08 o                         
  -5   5   1          2.41         -0.55         1.45 o                         
  -4   5   1         80.93         83.58         3.94 o                         
  -3   5   1        406.67        415.05         4.78 o                         
  -2   5   1          6.52          3.48         1.13 o                         
  -1   5   1       1566.98       1480.80        11.72 o                         
   0   5   1          2.93          4.41         0.48 o                         
   1   5   1        787.31        771.51         5.33 o                         
   2   5   1         49.61         35.86         0.78 o                         
   3   5   1         27.97         26.40         0.95 o                         
   4   5   1          0.02          0.89         0.81 o                         
   5   5   1          2.81         -0.21         2.68 o                         
   6   5   1          8.83          6.80         2.76 o                         
   7   5   1         15.91         18.84         3.01 o                         
   8   5   1          7.52          1.30         3.09 o                         
  -6   6   1          5.60          8.11         1.70 o                         
  -5   6   1          0.18          1.86         1.52 o                         
  -4   6   1          1.66          0.72         2.15 o                         
  -3   6   1        139.11        129.66         4.43 o                         
  -2   6   1         91.03         92.37         2.54 o                         
  -1   6   1        250.13        247.94         4.04 o                         
   0   6   1          8.82          4.32         0.78 o                         
   1   6   1         82.18         78.83         2.09 o                         
   2   6   1        251.84        260.39         3.76 o                         
   3   6   1         97.56         87.25         2.77 o                         
   4   6   1        138.23        139.61         2.35 o                         
   5   6   1         48.14         45.00         2.07 o                         
   6   6   1          9.92          9.60         3.00 o                         
   7   6   1          0.88         -0.93         3.14 o                         
   8   6   1         20.82         14.88         4.47 o                         
  -5   7   1          1.09          2.42         2.20 o                         
  -4   7   1         62.50         58.70         3.62 o                         
  -3   7   1         62.36         62.40         2.01 o                         
  -2   7   1          0.27         -0.69         1.49 o                         
  -1   7   1        250.90        239.27         3.82 o                         
   0   7   1         20.01         23.40         2.68 o                         
   1   7   1         78.21         69.56         4.16 o                         
   2   7   1        209.14        210.33         6.90 o                         
   3   7   1         62.83         56.17         2.30 o                         
   4   7   1         25.62         21.01         1.47 o                         
   5   7   1          8.41          6.07         1.52 o                         
   6   7   1         22.93         24.37         3.57 o                         
   7   7   1          2.04         -2.84         2.84 o                         
  -4   8   1          0.07          2.76         2.15 o                         
  -3   8   1         17.21         17.22         1.56 o                         
  -2   8   1          0.01         -0.91         2.00 o                         
  -1   8   1        259.88        254.42         4.27 o                         
   0   8   1          0.03         -1.04         2.29 o                         
   1   8   1         18.51         13.97         2.59 o                         
   2   8   1         14.18         12.26         3.69 o                         
   3   8   1        145.04        137.26         3.50 o                         
   4   8   1          6.90          4.60         1.87 o                         
   5   8   1         76.85         76.15         5.06 o                         
   6   8   1         30.48         36.55         4.24 o                         
   7   8   1          0.13         -0.70         3.59 o                         
  -4   9   1          6.10          6.90         2.21 o                         
  -3   9   1          5.69          5.60         2.56 o                         
  -2   9   1         15.48         15.32         1.90 o                         
  -1   9   1         21.52         16.95         1.98 o                         
   0   9   1         28.20         17.74         3.51 o                         
   1   9   1         78.94         77.05         4.63 o                         
   2   9   1         10.68          8.37         2.66 o                         
   3   9   1         52.05         49.52         2.56 o                         
   4   9   1          6.28          1.44         1.93 o                         
   5   9   1        119.72         98.55         5.86 o                         
   6   9   1          1.64          4.21         3.26 o                         
   7   9   1          0.00          0.00         3.70 o                         
  -3  10   1         10.12         14.44         2.03 o                         
  -2  10   1         17.88         17.26         2.86 o                         
  -1  10   1          9.71         11.05         1.73 o                         
   0  10   1          2.41          5.95         1.54 o                         
   1  10   1          1.06          0.56         3.15 o                         
   2  10   1          3.27          4.80         2.90 o                         
   3  10   1         36.46         38.89         3.71 o                         
   4  10   1          0.05         -3.33         3.33 o                         
   5  10   1         69.93         73.35         5.38 o                         
   6  10   1          6.93          1.49         4.05 o                         
  -2  11   1          8.63         10.09         5.41 o                         
  -1  11   1          4.21          3.01         1.42 o                         
   0  11   1          4.03          5.66         1.58 o                         
   1  11   1         15.58          9.89         3.36 o                         
   2  11   1          2.86         -2.94         3.35 o                         
   3  11   1         32.67         31.43         4.10 o                         
   4  11   1          0.01         -1.06         2.64 o                         
   5  11   1          8.07          9.55         3.21 o                         
   0  12   1          2.42         -2.56         3.88 o                         
   1  12   1          3.61          1.95         3.30 o                         
   2  12   1          0.00         -0.61         3.04 o                         
   3  12   1         17.32         12.93         3.22 o                         
   4  12   1          2.23          1.42         3.00 o                         
  -4 -11   2          2.86          0.65         2.95 o                         
  -3 -11   2         24.92         32.03         4.63 o                         
  -2 -11   2          8.75          9.49         4.19 o                         
  -1 -11   2          0.00         -0.29         4.19 o                         
   0 -11   2          8.51         14.02         3.87 o                         
   1 -11   2          5.40          9.54         3.33 o                         
  -6 -10   2         14.29         15.86         5.02 o                         
  -5 -10   2          6.28          7.85         3.31 o                         
  -4 -10   2          1.18         -0.68         2.85 o                         
  -3 -10   2         55.25         57.01         4.72 o                         
  -2 -10   2         45.71         52.96         4.57 o                         
  -1 -10   2         40.76         46.83         4.89 o                         
   0 -10   2         15.70         20.73         4.12 o                         
   1 -10   2          4.80          7.00         1.67 o                         
   2 -10   2          4.69         10.27         2.38 o                         
  -6  -9   2          1.98          0.29         3.48 o                         
  -5  -9   2          0.59          0.34         3.41 o                         
  -4  -9   2          1.68          1.64         1.95 o                         
  -3  -9   2         15.96         21.43         2.32 o                         
  -2  -9   2         16.90         21.31         3.43 o                         
  -1  -9   2          8.71         13.51         3.42 o                         
   0  -9   2        157.10        158.73        11.98 o                         
   1  -9   2          0.39         -0.38         1.38 o                         
   2  -9   2          6.09          8.46         1.79 o                         
   3  -9   2         12.90         14.35         3.49 o                         
  -7  -8   2          4.55         12.74         3.82 o                         
  -6  -8   2          0.88          0.40         3.23 o                         
  -5  -8   2          5.28          8.60         2.66 o                         
  -4  -8   2          0.37         -1.52         2.30 o                         
  -3  -8   2        204.24        207.40         4.46 o                         
  -2  -8   2         36.98         41.80         2.33 o                         
  -1  -8   2          9.17         12.37         2.77 o                         
   0  -8   2         67.63         64.16         2.32 o                         
   1  -8   2          7.40          8.27         1.58 o                         
   2  -8   2         38.68         36.09         2.16 o                         
   3  -8   2         17.54         15.90         3.21 o                         
   4  -8   2         16.34         23.91         2.86 o                         
  -7  -7   2          1.91         12.73         4.30 o                         
  -6  -7   2          0.03         -0.53         3.20 o                         
  -5  -7   2         24.91         28.90         3.45 o                         
  -4  -7   2         11.56         10.53         3.17 o                         
  -3  -7   2         45.32         39.94         3.34 o                         
  -2  -7   2         29.06         24.13         2.44 o                         
  -1  -7   2          0.02          0.10         1.14 o                         
   0  -7   2        108.94         99.83         3.83 o                         
   1  -7   2          0.19          0.69         1.24 o                         
   2  -7   2        134.26        136.51         3.36 o                         
   3  -7   2         12.24         15.09         3.00 o                         
   4  -7   2         12.56         11.82         2.39 o                         
   5  -7   2          2.49          4.72         2.19 o                         
  -7  -6   2          8.67         12.30         3.95 o                         
  -6  -6   2          5.28          5.57         3.08 o                         
  -5  -6   2         58.74         52.61         3.81 o                         
  -4  -6   2          6.16          6.81         2.62 o                         
  -3  -6   2          0.08          0.33         1.28 o                         
  -2  -6   2        157.21        159.58         3.21 o                         
  -1  -6   2         53.49         52.50         6.56 o                         
   0  -6   2        112.59        100.30         2.25 o                         
   1  -6   2        179.79        168.24         2.97 o                         
   2  -6   2        330.97        327.60         4.54 o                         
   3  -6   2         11.39         17.14         2.41 o                         
   4  -6   2          5.64          6.00         1.93 o                         
   5  -6   2         38.58         38.10         5.72 o                         
  -8  -5   2          1.55          2.98         3.68 o                         
  -7  -5   2         11.22         21.49         3.86 o                         
  -6  -5   2          8.74         10.41         2.99 o                         
  -5  -5   2        838.69        933.99        12.63 o                         
  -4  -5   2         47.96         43.51         3.38 o                         
  -3  -5   2        164.99        159.69         8.39 o                         
  -2  -5   2         37.40         36.97         3.53 o                         
  -1  -5   2         34.95         33.33         2.16 o                         
   0  -5   2         17.02         20.15         0.86 o                         
   1  -5   2          5.57          2.87         0.55 o                         
   2  -5   2        311.51        329.58        19.74 o                         
   3  -5   2          2.22          1.22         1.67 o                         
   4  -5   2        140.68        125.12         4.86 o                         
   5  -5   2          1.65          2.09         2.86 o                         
   6  -5   2          3.72         -1.05         2.28 o                         
  -8  -4   2         27.98         29.22         3.98 o                         
  -7  -4   2         54.84         59.81         4.67 o                         
  -6  -4   2         91.48         86.90         4.90 o                         
  -5  -4   2        225.98        234.74         6.48 o                         
  -4  -4   2          7.94          4.40         1.93 o                         
  -3  -4   2        363.63        359.63         2.84 o                         
  -2  -4   2        920.23        910.96        12.77 o                         
  -1  -4   2          7.87         11.86         1.58 o                         
   0  -4   2        175.86        154.67         2.82 o                         
   1  -4   2       1545.73       1553.41        22.04 o                         
   2  -4   2         75.90         69.71         2.88 o                         
   3  -4   2          0.68          0.22         1.03 o                         
   4  -4   2        112.48        112.70         7.57 o                         
   5  -4   2         17.27         17.57         1.77 o                         
   6  -4   2         10.14          7.61         3.28 o                         
  -8  -3   2          0.71         -0.70         2.91 o                         
  -7  -3   2         30.56         34.43         2.60 o                         
  -6  -3   2         93.44        105.59         4.16 o                         
  -5  -3   2        769.05        755.16         9.20 o                         
  -4  -3   2        287.40        296.09         4.15 o                         
  -3  -3   2       1185.77       1105.03        23.97 o                         
  -2  -3   2        126.65        108.35         3.54 o                         
  -1  -3   2       1412.22       1393.70        14.99 o                         
   0  -3   2        132.31        129.32         1.68 o                         
   1  -3   2        397.29        430.37        17.56 o                         
   2  -3   2        671.67        745.83         7.53 o                         
   3  -3   2          7.09          7.34         0.96 o                         
   4  -3   2          9.03          8.67         1.43 o                         
   5  -3   2         97.44         86.23         5.15 o                         
   6  -3   2         24.08         20.04         2.63 o                         
   7  -3   2          1.06          9.08         2.79 o                         
  -8  -2   2         10.04         11.13         3.08 o                         
  -7  -2   2         48.73         47.46         4.01 o                         
  -6  -2   2         25.62         20.56         2.26 o                         
  -5  -2   2         25.06         27.27         4.01 o                         
  -4  -2   2         79.20         71.53         4.23 o                         
  -3  -2   2        119.38        105.83         2.83 o                         
  -2  -2   2         10.10          9.84         0.57 o                         
  -1  -2   2        404.68        477.69         9.19 o                         
   0  -2   2         38.78         34.35         1.52 o                         
   1  -2   2        120.96        113.27         1.86 o                         
   2  -2   2          5.98          7.26         0.98 o                         
   3  -2   2        280.97        310.17         4.26 o                         
   4  -2   2        172.97        179.28         3.41 o                         
   5  -2   2         43.61         51.61         2.93 o                         
   6  -2   2         11.89         11.40         2.19 o                         
   7  -2   2          1.90          6.29         2.58 o                         
  -8  -1   2         16.97         18.56         3.65 o                         
  -7  -1   2          6.92          4.71         2.96 o                         
  -6  -1   2         59.25         56.87         2.99 o                         
  -5  -1   2         21.19         21.94         1.84 o                         
  -4  -1   2        221.70        217.22         3.40 o                         
  -3  -1   2         10.64          9.61         0.91 o                         
  -2  -1   2        284.11        314.46         1.74 o                         
  -1  -1   2       5475.66       5441.35        21.36 o                         
   0  -1   2        116.60        123.07         2.03 o                         
   1  -1   2         91.97         89.75         1.28 o                         
   2  -1   2        144.78        185.73         1.73 o                         
   3  -1   2         69.48         60.78         3.33 o                         
   4  -1   2         62.71         63.26         2.09 o                         
   5  -1   2        106.67        103.96         4.29 o                         
   6  -1   2        135.76        142.14         5.43 o                         
   7  -1   2          0.37          3.03         2.30 o                         
  -8   0   2          8.90          8.31         2.92 o                         
  -7   0   2         24.72         26.62         3.61 o                         
  -6   0   2         13.36         12.95         2.94 o                         
  -5   0   2         17.74         19.48         1.65 o                         
  -4   0   2        113.64        126.50         2.61 o                         
  -3   0   2        153.31        168.95         2.50 o                         
  -2   0   2       1844.41       1839.23         5.94 o                         
  -1   0   2        883.64        920.74         6.73 o                         
   0   0   2         75.68         75.03         0.99 o                         
   1   0   2       4340.58       4254.96        25.89 o                         
   2   0   2         56.93         50.19         1.61 o                         
   3   0   2       1909.23       1968.33         8.06 o                         
   4   0   2        102.96         99.92         4.54 o                         
   5   0   2        158.67        161.94         3.09 o                         
   6   0   2         14.91         15.48         2.47 o                         
   7   0   2          3.77          6.28         2.56 o                         
   8   0   2          4.39          2.35         2.21 o                         
  -7   1   2          0.82          1.99         2.46 o                         
  -6   1   2        200.71        205.26         6.58 o                         
  -5   1   2          6.70          7.66         1.99 o                         
  -4   1   2         15.52         18.43         1.21 o                         
  -3   1   2        403.81        437.68         4.88 o                         
  -2   1   2        403.74        401.14         4.90 o                         
  -1   1   2        150.57        174.76         1.22 o                         
   0   1   2        891.96        911.92         7.47 o                         
   1   1   2       5535.70       5251.59        26.67 o                         
   2   1   2        483.23        502.02         5.95 o                         
   3   1   2         55.10         72.89         2.15 o                         
   4   1   2       1348.49       1394.38         7.82 o                         
   5   1   2        531.02        515.86         5.46 o                         
   6   1   2         12.42         15.52         2.54 o                         
   7   1   2         26.23         25.28         3.49 o                         
   8   1   2         17.81         20.44         3.32 o                         
  -7   2   2          6.20          6.56         2.58 o                         
  -6   2   2         37.96         47.36         3.79 o                         
  -5   2   2         52.73         51.23         3.33 o                         
  -4   2   2          4.35          2.06         1.45 o                         
  -3   2   2         61.62         98.18         1.91 o                         
  -2   2   2         10.36         11.46         0.41 o                         
  -1   2   2        581.17        596.89         4.34 o                         
   0   2   2      12611.64      11640.48       357.45 o                         
   1   2   2       3521.04       3514.66         4.94 o                         
   2   2   2        539.86        548.75         3.63 o                         
   3   2   2       1805.03       1847.57         8.08 o                         
   4   2   2          9.16         15.16         1.35 o                         
   5   2   2         26.46         19.67         1.73 o                         
   6   2   2         47.13         47.15         2.39 o                         
   7   2   2         62.63         62.33         4.30 o                         
   8   2   2          3.34         -0.11         2.53 o                         
  -7   3   2          4.18         11.60         3.03 o                         
  -6   3   2        171.41        180.78         6.33 o                         
  -5   3   2          3.36          1.30         2.16 o                         
  -4   3   2         35.83         37.44         1.84 o                         
  -3   3   2         24.65         25.17         1.31 o                         
  -2   3   2         90.74        111.40         2.09 o                         
  -1   3   2        140.74        132.98         2.50 o                         
   0   3   2       1929.69       2125.62        15.76 o                         
   1   3   2       1271.12       1374.82        11.46 o                         
   2   3   2        261.48        290.95         3.21 o                         
   3   3   2         41.35         44.96         2.43 o                         
   4   3   2          8.03          5.45         1.10 o                         
   5   3   2        130.56        121.05         3.05 o                         
   6   3   2          0.60         -1.57         1.57 o                         
   7   3   2         32.18         29.14         2.33 o                         
   8   3   2          6.39          6.61         2.81 o                         
  -7   4   2          0.07          5.93         2.88 o                         
  -6   4   2         26.10         25.52         3.14 o                         
  -5   4   2         52.73         54.94         3.73 o                         
  -4   4   2         98.10         92.14         2.75 o                         
  -3   4   2         17.11         14.82         0.99 o                         
  -2   4   2        887.74        963.01         6.50 o                         
  -1   4   2        318.62        335.04         5.16 o                         
   0   4   2       4383.50       4712.84         7.50 o                         
   1   4   2       1082.41       1071.59        14.74 o                         
   2   4   2          4.94          9.27         0.79 o                         
   3   4   2          4.58          4.53         0.70 o                         
   4   4   2        819.31        864.75        11.84 o                         
   5   4   2         16.84         14.37         2.69 o                         
   6   4   2         40.57         41.28         3.58 o                         
   7   4   2          2.30         -1.99         2.84 o                         
   8   4   2         28.94         28.68         3.58 o                         
  -6   5   2         29.01         24.53         3.08 o                         
  -5   5   2          6.54          3.46         2.70 o                         
  -4   5   2          0.01         -0.80         2.11 o                         
  -3   5   2         50.37         52.46         1.63 o                         
  -2   5   2        143.04        139.96         2.63 o                         
  -1   5   2        116.32        108.89         2.15 o                         
   0   5   2         16.43         21.90         0.74 o                         
   1   5   2        407.24        410.23         9.04 o                         
   2   5   2         13.45         10.74         0.54 o                         
   3   5   2         70.14         64.29         1.83 o                         
   4   5   2          2.76          1.78         0.76 o                         
   5   5   2        141.02        117.69         3.71 o                         
   6   5   2          8.21          8.24         1.63 o                         
   7   5   2          0.03         -3.33         4.57 o                         
   8   5   2          4.98          3.16         1.60 o                         
  -6   6   2         10.13          8.31         2.57 o                         
  -5   6   2          0.13          0.04         3.33 o                         
  -4   6   2         59.81         68.22         3.63 o                         
  -3   6   2        132.02        137.14         5.01 o                         
  -2   6   2        444.48        458.49         4.97 o                         
  -1   6   2        333.62        340.67         3.80 o                         
   0   6   2          2.83          1.98         0.49 o                         
   1   6   2          4.75          3.01         1.02 o                         
   2   6   2          0.61         -0.62         1.22 o                         
   3   6   2         49.91         40.20         2.50 o                         
   4   6   2        138.43        134.07         2.30 o                         
   5   6   2         38.90         38.44         2.05 o                         
   6   6   2         43.31         36.92         3.96 o                         
   7   6   2          2.02          1.19         3.01 o                         
   8   6   2         53.43         56.76         5.19 o                         
  -5   7   2          0.85         -0.89         3.94 o                         
  -4   7   2          8.51         15.73         2.47 o                         
  -3   7   2         35.28         37.37         1.64 o                         
  -2   7   2        213.26        221.26         7.24 o                         
  -1   7   2        106.27        112.57         4.57 o                         
   0   7   2         45.65         43.04         3.11 o                         
   1   7   2         48.98         57.02         2.02 o                         
   2   7   2          1.82          2.87         1.29 o                         
   3   7   2        345.55        339.00         8.59 o                         
   4   7   2         74.14         59.10         1.78 o                         
   5   7   2        314.39        327.39         8.06 o                         
   6   7   2          1.06         -0.53         1.57 o                         
   7   7   2          0.23         -0.07         3.34 o                         
  -5   8   2          2.59          3.08         5.68 o                         
  -4   8   2         13.23         17.02         2.81 o                         
  -3   8   2          0.50          1.73         1.97 o                         
  -2   8   2         48.38         59.23         2.43 o                         
  -1   8   2        654.06        669.08         6.54 o                         
   0   8   2          0.16         -0.26         2.30 o                         
   1   8   2         13.66          9.44         2.47 o                         
   2   8   2          2.10          1.07         1.29 o                         
   3   8   2         50.42         49.97         2.38 o                         
   4   8   2         91.77         79.74         3.10 o                         
   5   8   2          6.71          8.98         2.63 o                         
   6   8   2          3.31          1.18         3.28 o                         
   7   8   2          7.31          5.45         3.37 o                         
  -4   9   2          6.02          9.67         2.38 o                         
  -3   9   2         10.53         16.25         4.30 o                         
  -2   9   2        103.64        104.14         6.98 o                         
  -1   9   2          0.06         -0.72         1.47 o                         
   0   9   2         64.36         75.81         4.68 o                         
   1   9   2         48.61         48.44         3.82 o                         
   2   9   2          0.42         -0.19         2.51 o                         
   3   9   2         63.52         63.80         2.74 o                         
   4   9   2         44.35         39.69         2.58 o                         
   5   9   2         93.02         91.06         5.54 o                         
   6   9   2          2.04         -1.46         3.60 o                         
   7   9   2          0.02         -3.44         3.44 o                         
  -3  10   2          0.66          5.18         2.17 o                         
  -2  10   2         49.54         50.42         4.39 o                         
  -1  10   2          3.36          1.87         1.54 o                         
   0  10   2         38.49         25.33         3.68 o                         
   1  10   2         26.15         21.63         3.63 o                         
   2  10   2          0.56         -1.70         2.53 o                         
   3  10   2          5.34          3.37         2.51 o                         
   4  10   2          9.26          7.56         2.07 o                         
   5  10   2         65.36         65.39         5.13 o                         
   6  10   2         28.30         21.09         4.07 o                         
  -2  11   2         12.80          8.57         1.69 o                         
  -1  11   2          0.18         -2.63         3.62 o                         
   0  11   2         72.81         72.83         2.79 o                         
   1  11   2         16.04         10.51         3.62 o                         
   2  11   2          2.44          2.48         2.81 o                         
   3  11   2         25.83         23.52         3.83 o                         
   4  11   2          9.60          7.83         1.85 o                         
   5  11   2          4.03          7.20         3.57 o                         
   0  12   2          0.82         -1.37         1.37 o                         
   1  12   2          0.19         -0.33         2.88 o                         
   2  12   2          2.63          0.18         3.02 o                         
   3  12   2          8.97         10.08         3.33 o                         
   4  12   2         22.36         25.91         3.84 o                         
  -4 -11   3          0.46         -3.59         3.59 o                         
  -3 -11   3         27.04         24.85         3.80 o                         
  -2 -11   3          1.73          2.50         3.60 o                         
  -1 -11   3          1.79          0.50         3.68 o                         
   0 -11   3         11.06         10.09         3.78 o                         
  -5 -10   3         10.62         15.43         3.80 o                         
  -4 -10   3         10.51          8.55         4.32 o                         
  -3 -10   3          7.55         12.41         3.70 o                         
  -2 -10   3          2.06          3.55         2.90 o                         
  -1 -10   3        119.62        129.70         6.66 o                         
   0 -10   3          1.53          1.91         3.49 o                         
   1 -10   3          0.58          1.55         3.11 o                         
   2 -10   3          8.70         12.68         3.75 o                         
  -6  -9   3          0.51         -3.28         3.28 o                         
  -5  -9   3          7.46          6.42         3.15 o                         
  -4  -9   3          0.22         -0.60         2.37 o                         
  -3  -9   3         12.14          9.93         2.05 o                         
  -2  -9   3          0.77          2.37         2.66 o                         
  -1  -9   3          2.11          3.74         3.46 o                         
   0  -9   3         62.92         58.84         4.66 o                         
   1  -9   3          3.70          5.69         1.79 o                         
   2  -9   3          0.84          3.26         3.02 o                         
   3  -9   3         10.73         14.28         3.49 o                         
  -7  -8   3          0.04         -0.84         3.86 o                         
  -6  -8   3          1.06          8.89         3.21 o                         
  -5  -8   3          8.73          9.74         3.17 o                         
  -4  -8   3          3.42          2.24         1.68 o                         
  -3  -8   3         91.26         92.65         3.33 o                         
  -2  -8   3         10.77          7.44         1.66 o                         
  -1  -8   3         98.95         77.63         4.64 o                         
   0  -8   3        176.58        178.74        18.12 o                         
   1  -8   3         45.34         42.55         2.37 o                         
   2  -8   3         18.88         23.31         3.46 o                         
   3  -8   3          0.62          5.57         3.03 o                         
   4  -8   3          9.68         14.01         2.78 o                         
  -7  -7   3          4.64          6.11         4.12 o                         
  -6  -7   3          2.03          6.62         2.98 o                         
  -5  -7   3          0.14          0.79         2.35 o                         
  -4  -7   3         28.59         31.54         3.39 o                         
  -3  -7   3          8.00          8.05         1.58 o                         
  -2  -7   3          0.01         -0.05         1.40 o                         
  -1  -7   3        188.23        191.29         4.31 o                         
   0  -7   3         48.59         51.40         1.94 o                         
   1  -7   3         57.53         59.90         2.27 o                         
   2  -7   3          8.61         11.99         2.68 o                         
   3  -7   3         40.20         42.87         3.63 o                         
   4  -7   3          5.21          6.85         2.16 o                         
   5  -7   3          2.35          6.75         6.06 o                         
  -7  -6   3          3.32         10.52         3.93 o                         
  -6  -6   3         24.43         21.52         3.87 o                         
  -5  -6   3         70.09         72.00         4.37 o                         
  -4  -6   3        262.61        249.33         6.92 o                         
  -3  -6   3        148.54        157.46         3.45 o                         
  -2  -6   3          7.05          5.09         1.30 o                         
  -1  -6   3        262.62        266.47         2.77 o                         
   0  -6   3         23.18         21.70         1.05 o                         
   1  -6   3        160.60        177.48         4.06 o                         
   2  -6   3         16.01         12.76         2.45 o                         
   3  -6   3         15.36         23.02         2.82 o                         
   4  -6   3          0.15          1.22         1.75 o                         
   5  -6   3          0.85          5.20         2.95 o                         
  -7  -5   3          0.01          1.27         3.33 o                         
  -6  -5   3         30.95         32.83         3.77 o                         
  -5  -5   3         48.36         41.88         3.78 o                         
  -4  -5   3        509.93        509.47         9.12 o                         
  -3  -5   3          0.00          0.05         1.11 o                         
  -2  -5   3        572.60        592.29         5.66 o                         
  -1  -5   3          2.52          3.22         1.11 o                         
   0  -5   3          1.88          2.38         0.64 o                         
   1  -5   3        115.62        114.97         2.50 o                         
   2  -5   3         43.45         37.65         2.79 o                         
   3  -5   3         45.59         47.47         3.08 o                         
   4  -5   3        203.70        184.71         5.64 o                         
   5  -5   3          5.00          5.87         2.51 o                         
   6  -5   3          5.92          3.54         2.53 o                         
  -8  -4   3         20.25         21.34         4.33 o                         
  -7  -4   3          1.27          3.70         3.38 o                         
  -6  -4   3         21.33         32.49         3.44 o                         
  -5  -4   3         13.57         23.14         3.19 o                         
  -4  -4   3        455.64        465.97         8.23 o                         
  -3  -4   3          3.26          3.07         0.92 o                         
  -2  -4   3        346.87        360.86         4.06 o                         
  -1  -4   3          1.87          1.22         0.93 o                         
   0  -4   3        489.29        506.32        11.90 o                         
   1  -4   3          0.24          0.23         0.62 o                         
   2  -4   3         61.28         75.32         2.28 o                         
   3  -4   3          1.26         -0.34         1.14 o                         
   4  -4   3          1.12         -0.00         1.32 o                         
   5  -4   3          8.06         10.23         1.68 o                         
   6  -4   3         30.81         27.90         2.18 o                         
  -8  -3   3         14.17          9.66         3.15 o                         
  -7  -3   3          1.33          0.64         1.90 o                         
  -6  -3   3          0.92          3.59         3.54 o                         
  -5  -3   3         79.26         70.63         2.75 o                         
  -4  -3   3          4.97          0.39         2.03 o                         
  -3  -3   3         80.95         80.51         2.14 o                         
  -2  -3   3          0.66          0.39         0.62 o                         
  -1  -3   3        872.51        808.52         5.07 o                         
   0  -3   3        380.39        368.43         3.50 o                         
   1  -3   3       1246.10       1227.79        10.11 o                         
   2  -3   3          4.78          5.27         0.97 o                         
   3  -3   3         70.69         66.33         2.44 o                         
   4  -3   3        357.03        369.77         5.00 o                         
   5  -3   3         23.65         19.54         1.80 o                         
   6  -3   3          0.69         -1.72         2.06 o                         
   7  -3   3          0.20          3.28         2.50 o                         
  -8  -2   3          3.46         -1.32         3.11 o                         
  -7  -2   3        136.63        143.76         6.28 o                         
  -6  -2   3        120.57        126.39         3.71 o                         
  -5  -2   3         86.34         83.04         3.20 o                         
  -4  -2   3         41.58         37.06         1.72 o                         
  -3  -2   3        728.30        715.76        10.48 o                         
  -2  -2   3         44.67         57.23         1.12 o                         
  -1  -2   3       1503.30       1613.13         5.23 o                         
   0  -2   3         95.24         90.81         1.96 o                         
   1  -2   3         38.90         28.13         0.94 o                         
   2  -2   3          0.01          1.21         0.72 o                         
   3  -2   3         16.57         15.03         0.86 o                         
   4  -2   3        245.92        257.81        10.92 o                         
   5  -2   3        262.64        249.64         9.74 o                         
   6  -2   3         13.75         15.59         2.53 o                         
   7  -2   3          2.47          8.09         2.69 o                         
  -8  -1   3         12.75         11.64         3.41 o                         
  -7  -1   3         62.69         63.16         4.66 o                         
  -6  -1   3          0.17         -1.58         1.72 o                         
  -5  -1   3        119.07        124.34         3.85 o                         
  -4  -1   3          1.14          2.21         1.02 o                         
  -3  -1   3        767.47        741.23         5.92 o                         
  -2  -1   3        606.89        644.35         2.77 o                         
   0  -1   3       2555.53       2399.56         6.60 o                         
   1  -1   3       2732.85       2686.36        49.82 o                         
   2  -1   3        162.23        182.19         1.71 o                         
   3  -1   3        642.54        664.62         6.85 o                         
   4  -1   3        183.21        179.90         3.28 o                         
   5  -1   3        175.58        173.91         5.28 o                         
   6  -1   3         14.71         12.08         2.50 o                         
   7  -1   3          5.87         12.29         2.98 o                         
  -7   0   3         22.15         24.65         3.64 o                         
  -6   0   3        243.62        240.33         6.95 o                         
  -5   0   3          4.59          3.12         1.36 o                         
  -4   0   3        320.89        308.38         3.96 o                         
  -3   0   3         17.42         17.10         1.35 o                         
  -2   0   3        477.42        440.51         3.87 o                         
  -1   0   3       1256.31       1276.59         8.10 o                         
   0   0   3         41.64         38.55         0.90 o                         
   1   0   3         76.26         61.92         1.44 o                         
   2   0   3          4.96          4.34         0.46 o                         
   3   0   3         82.58         96.07         1.97 o                         
   4   0   3         63.84         65.85         2.78 o                         
   5   0   3        884.46        853.09        10.59 o                         
   6   0   3         13.12         15.98         2.68 o                         
   7   0   3         15.93         17.56         2.78 o                         
  -7   1   3         24.74         26.13         3.58 o                         
  -6   1   3        130.87        125.49         5.42 o                         
  -5   1   3          1.07         -1.00         1.94 o                         
  -4   1   3          1.88          2.67         0.84 o                         
  -3   1   3        213.37        224.51         3.48 o                         
  -2   1   3       1473.24       1443.01        12.15 o                         
  -1   1   3       2681.86       2665.27         9.43 o                         
   0   1   3        134.40        134.10         1.79 o                         
   1   1   3        511.79        458.08         3.45 o                         
   2   1   3        100.78         78.34         1.94 o                         
   3   1   3        182.30        205.15         2.45 o                         
   4   1   3         54.28         46.67         2.35 o                         
   5   1   3         21.71         16.58         1.52 o                         
   6   1   3        145.25        132.17         5.00 o                         
   7   1   3          3.56          3.25         2.13 o                         
   8   1   3          0.16         -2.63         2.63 o                         
  -7   2   3         23.06         28.85         3.94 o                         
  -6   2   3         46.10         42.87         3.64 o                         
  -5   2   3        141.80        138.88         4.97 o                         
  -4   2   3          8.11          7.71         1.84 o                         
  -3   2   3        278.29        272.43         3.07 o                         
  -2   2   3        244.66        255.48         3.21 o                         
  -1   2   3         51.58         48.72         0.81 o                         
   0   2   3        168.94        192.18         8.89 o                         
   1   2   3         54.55         64.39         1.04 o                         
   2   2   3        940.38        962.78         7.10 o                         
   3   2   3        434.65        504.44         3.50 o                         
   4   2   3        247.56        249.94         5.54 o                         
   5   2   3        403.74        406.57         4.97 o                         
   6   2   3         59.40         64.64         2.52 o                         
   7   2   3        200.02        199.15         6.59 o                         
   8   2   3          2.95         -2.04         2.04 o                         
  -7   3   3          1.58          3.88         2.49 o                         
  -6   3   3        110.16        110.75         5.20 o                         
  -5   3   3          7.39          9.77         2.39 o                         
  -4   3   3         33.96         32.52         2.57 o                         
  -3   3   3         19.22         20.07         0.82 o                         
  -2   3   3         76.69         66.88         1.71 o                         
  -1   3   3        128.42        145.55         1.96 o                         
   0   3   3        394.74        370.47        12.97 o                         
   1   3   3         17.42         12.48         0.64 o                         
   2   3   3         63.26         92.19         1.29 o                         
   3   3   3         81.74         83.70         1.45 o                         
   4   3   3         28.30         39.27         3.69 o                         
   5   3   3          9.24          8.14         1.43 o                         
   6   3   3         23.90         15.36         1.77 o                         
   7   3   3         26.08         18.76         1.96 o                         
   8   3   3         23.73         22.01         2.17 o                         
  -7   4   3         12.86         27.19         3.16 o                         
  -6   4   3          7.06          4.01         2.49 o                         
  -5   4   3         19.08         19.61         2.63 o                         
  -4   4   3         47.15         47.79         2.11 o                         
  -3   4   3         63.91         56.35         1.39 o                         
  -2   4   3        131.82        115.63         1.74 o                         
  -1   4   3         17.29         21.80         1.07 o                         
   0   4   3       1778.27       1834.31         7.09 o                         
   1   4   3        676.39        661.77         6.30 o                         
   2   4   3         90.26        111.89         1.41 o                         
   3   4   3       2769.11       2813.82        10.19 o                         
   4   4   3        168.72        190.23         2.35 o                         
   5   4   3        322.60        336.98        12.44 o                         
   6   4   3         76.26         65.46         2.50 o                         
   7   4   3        108.20        106.92         3.29 o                         
   8   4   3          0.51         -2.90         2.90 o                         
  -6   5   3         13.51         16.02         2.82 o                         
  -5   5   3          9.40          6.30         1.56 o                         
  -4   5   3         55.50         57.61         3.28 o                         
  -3   5   3          0.53         -0.42         1.00 o                         
  -2   5   3         25.73         33.13         1.14 o                         
  -1   5   3        308.50        280.42         5.08 o                         
   0   5   3       3111.35       3048.41        52.83 o                         
   1   5   3        395.05        412.87         7.78 o                         
   2   5   3        912.51        899.25         6.44 o                         
   3   5   3        274.33        302.08         3.96 o                         
   4   5   3          2.95          0.79         0.75 o                         
   5   5   3         12.70         13.24         1.49 o                         
   6   5   3          3.17          2.02         1.41 o                         
   7   5   3         60.40         58.03         2.73 o                         
   8   5   3         23.28         17.91         2.71 o                         
  -6   6   3          4.76          6.74         2.07 o                         
  -5   6   3         15.49         12.96         1.80 o                         
  -4   6   3         38.92         39.94         2.24 o                         
  -3   6   3         36.69         32.98         1.49 o                         
  -2   6   3        381.32        369.36        10.28 o                         
  -1   6   3         82.53         78.01         2.07 o                         
   0   6   3        356.66        336.69         4.08 o                         
   1   6   3        216.44        254.05         3.69 o                         
   2   6   3        590.92        556.06         8.73 o                         
   3   6   3        345.72        369.67         7.67 o                         
   4   6   3         42.16         42.68         1.19 o                         
   5   6   3          2.16          0.48         1.05 o                         
   6   6   3        139.58        134.84         3.39 o                         
   7   6   3          5.68          3.76         1.50 o                         
   8   6   3          0.81         -0.22         2.97 o                         
  -5   7   3          0.07         -1.90         2.42 o                         
  -4   7   3          0.09         -0.31         1.48 o                         
  -3   7   3          0.80          2.35         1.84 o                         
  -2   7   3        151.10        145.06         3.27 o                         
  -1   7   3        652.38        658.51         9.59 o                         
   0   7   3        118.57        108.14         4.20 o                         
   1   7   3        110.04        121.45         4.10 o                         
   2   7   3        179.32        193.43         4.30 o                         
   3   7   3         75.63         69.09         2.46 o                         
   4   7   3         10.75         10.72         1.20 o                         
   5   7   3        257.60        240.80         8.01 o                         
   6   7   3          0.50          0.28         1.41 o                         
   7   7   3          9.85         -0.18         3.31 o                         
  -5   8   3          1.22          0.30         5.05 o                         
  -4   8   3          4.29          3.50         1.72 o                         
  -3   8   3         10.52         11.47         2.48 o                         
  -2   8   3          5.93          3.72         1.39 o                         
  -1   8   3        293.83        306.42         7.35 o                         
   0   8   3        182.89        171.10         5.51 o                         
   1   8   3         10.25         10.35         2.39 o                         
   2   8   3         34.22         28.92         2.36 o                         
   3   8   3         55.28         54.10         2.48 o                         
   4   8   3        321.58        312.58         6.52 o                         
   5   8   3        123.60        113.75         3.31 o                         
   6   8   3          0.28         -4.23         6.65 o                         
   7   8   3          4.96          1.32         2.75 o                         
  -4   9   3          1.33          4.19         1.81 o                         
  -3   9   3         28.57         32.39         4.34 o                         
  -2   9   3         42.40         36.64         3.49 o                         
  -1   9   3        118.98        121.92         5.23 o                         
   0   9   3         14.97         11.63         2.80 o                         
   1   9   3         24.56         16.53         2.90 o                         
   2   9   3          7.72          5.13         2.35 o                         
   3   9   3         44.17         38.74         2.36 o                         
   4   9   3         80.19         65.61         2.87 o                         
   5   9   3        200.22        200.19         4.15 o                         
   6   9   3          0.09         -3.61         3.61 o                         
   7   9   3          6.80         -3.56         3.56 o                         
  -3  10   3         10.14         14.23         3.18 o                         
  -2  10   3         30.04         37.77         2.30 o                         
  -1  10   3          0.99         -1.34         2.75 o                         
   0  10   3          0.01          0.43         2.51 o                         
   1  10   3         47.38         40.84         3.92 o                         
   2  10   3         18.53         13.08         2.98 o                         
   3  10   3          0.08         -0.62         2.27 o                         
   4  10   3         55.71         54.35         3.32 o                         
   5  10   3          0.83         -0.32         3.54 o                         
   6  10   3         51.37         43.47         4.29 o                         
  -2  11   3          3.61         -1.62         1.62 o                         
  -1  11   3          9.98          9.01         1.93 o                         
   0  11   3         60.44         72.55         4.66 o                         
   1  11   3          5.88          6.14         2.89 o                         
   2  11   3          9.37          9.09         2.98 o                         
   3  11   3          0.17         -3.21         3.28 o                         
   4  11   3         30.92         34.84         3.58 o                         
   5  11   3          5.62          1.52         3.51 o                         
   6  11   3          3.63         -3.54         3.54 o                         
   0  12   3          0.51         -1.57         1.57 o                         
   1  12   3          0.27         -3.03         3.03 o                         
   2  12   3          5.55         11.33         3.25 o                         
   3  12   3          0.38         -0.53         2.72 o                         
   4  12   3         12.26         17.53         3.25 o                         
  -3 -11   4         15.39         17.16         4.38 o                         
  -2 -11   4          0.03         -1.69         4.51 o                         
  -1 -11   4          0.36          1.17         4.53 o                         
  -5 -10   4          6.38         13.65         4.26 o                         
  -4 -10   4          3.22          6.06         4.20 o                         
  -3 -10   4          3.04          2.36         3.46 o                         
  -2 -10   4          3.66          5.70         3.78 o                         
  -1 -10   4         85.88         83.38         5.57 o                         
   0 -10   4          0.11          3.26         3.17 o                         
   1 -10   4          7.74         10.92         4.13 o                         
  -6  -9   4          0.32          5.41         4.21 o                         
  -5  -9   4         25.62         43.61         4.67 o                         
  -4  -9   4         17.63         17.74         3.17 o                         
  -3  -9   4          4.13          4.83         2.12 o                         
  -2  -9   4          6.61          7.03         3.09 o                         
  -1  -9   4         20.98         25.50         3.95 o                         
   0  -9   4          0.00         -0.28         3.08 o                         
   1  -9   4         23.15         24.21         3.88 o                         
   2  -9   4          0.41          5.35         3.13 o                         
   3  -9   4          3.59          4.71         2.92 o                         
  -6  -8   4         51.35         51.93         4.61 o                         
  -5  -8   4          4.98          3.30         3.03 o                         
  -4  -8   4          4.24         -0.01         2.61 o                         
  -3  -8   4          0.42         -0.37         1.80 o                         
  -2  -8   4         36.54         39.29         2.57 o                         
  -1  -8   4         39.56         45.63         4.14 o                         
   0  -8   4         29.20         27.38         3.83 o                         
   1  -8   4         76.21         77.62         4.74 o                         
   2  -8   4          1.16          3.69         3.07 o                         
   3  -8   4          4.35         10.42         2.94 o                         
   4  -8   4          0.10          5.11         2.26 o                         
  -7  -7   4          0.16         -0.57         3.87 o                         
  -6  -7   4          3.45          9.93         3.19 o                         
  -5  -7   4          6.33         10.16         2.70 o                         
  -4  -7   4          8.67          5.50         2.36 o                         
  -3  -7   4          1.48         -1.18         1.66 o                         
  -2  -7   4         37.72         50.09         4.09 o                         
  -1  -7   4         51.89         48.60         2.36 o                         
   0  -7   4        160.18        169.82         5.98 o                         
   1  -7   4         94.63         99.88         4.82 o                         
   2  -7   4          3.05          2.86         2.37 o                         
   3  -7   4          0.92          1.34         2.44 o                         
   4  -7   4          1.05          2.93         2.02 o                         
  -7  -6   4          1.95          1.66         3.66 o                         
  -6  -6   4        141.52        143.65         6.46 o                         
  -5  -6   4          4.18          2.82         2.53 o                         
  -4  -6   4          4.64          1.01         2.54 o                         
  -3  -6   4         72.86         73.44         3.55 o                         
  -2  -6   4         50.83         45.15         3.68 o                         
  -1  -6   4         10.89         15.02         1.54 o                         
   0  -6   4        174.47        169.10         2.42 o                         
   1  -6   4         83.04         71.01         3.84 o                         
   2  -6   4         14.48         12.28         2.37 o                         
   3  -6   4         32.31         24.93         2.94 o                         
   4  -6   4          2.23          2.61         2.08 o                         
   5  -6   4         41.78         43.10         3.40 o                         
  -7  -5   4          2.36          8.23         3.73 o                         
  -6  -5   4          5.12         12.35         3.24 o                         
  -5  -5   4          1.85          0.08         2.32 o                         
  -4  -5   4        109.19        113.09         5.04 o                         
  -3  -5   4         43.48         39.13         1.96 o                         
  -2  -5   4        140.39        144.09        10.05 o                         
  -1  -5   4         85.93         72.23         2.93 o                         
   0  -5   4        313.15        322.94         6.43 o                         
   1  -5   4         49.11         47.53         3.15 o                         
   2  -5   4          5.56          2.80         2.01 o                         
   3  -5   4         45.61         41.58         3.06 o                         
   4  -5   4         57.56         41.06         3.05 o                         
   5  -5   4         15.96         13.61         1.78 o                         
   6  -5   4         24.50         18.23         3.27 o                         
  -7  -4   4         26.82         25.57         3.63 o                         
  -6  -4   4         11.29         14.26         2.78 o                         
  -5  -4   4          1.61         -2.39         2.39 o                         
  -4  -4   4        198.60        196.77         5.93 o                         
  -3  -4   4         62.03         50.57         1.95 o                         
  -2  -4   4        327.88        336.07         4.19 o                         
  -1  -4   4       1481.45       1353.18        71.33 o                         
   0  -4   4         37.41         25.25         0.68 o                         
   1  -4   4          7.06          1.71         0.59 o                         
   2  -4   4        119.92        113.79         2.72 o                         
   3  -4   4        207.92        226.82         5.54 o                         
   4  -4   4         41.54         36.99         1.66 o                         
   5  -4   4         78.76         90.17         4.97 o                         
   6  -4   4         16.64         16.83         2.28 o                         
  -8  -3   4          0.55         -2.30         2.30 o                         
  -7  -3   4         31.74         31.52         2.50 o                         
  -6  -3   4         89.96        109.98         6.98 o                         
  -5  -3   4        168.44        162.68        13.40 o                         
  -4  -3   4       1196.59       1206.09        12.67 o                         
  -3  -3   4        131.99        126.34         3.03 o                         
  -2  -3   4       4428.49       4500.09        24.18 o                         
  -1  -3   4         47.18         50.86         2.47 o                         
   0  -3   4        326.46        318.81         2.88 o                         
   1  -3   4          9.77          7.20         0.77 o                         
   2  -3   4        994.44       1080.82         6.47 o                         
   3  -3   4          8.31          6.13         0.94 o                         
   4  -3   4        202.42        188.61         3.00 o                         
   5  -3   4         52.56         53.72         2.51 o                         
   6  -3   4         10.21          7.82         1.42 o                         
  -8  -2   4          0.13          1.31         2.75 o                         
  -7  -2   4          7.49          2.28         2.87 o                         
  -6  -2   4          0.40         -2.05         3.22 o                         
  -5  -2   4        333.66        326.62         5.03 o                         
  -4  -2   4        387.66        389.35         8.19 o                         
  -3  -2   4         35.72         37.87         1.01 o                         
  -2  -2   4        823.37        897.16         5.48 o                         
  -1  -2   4       1117.67       1151.14         4.96 o                         
   0  -2   4        726.03        681.01         3.52 o                         
   1  -2   4        145.68        183.77         4.50 o                         
   2  -2   4       1147.02       1188.47         7.80 o                         
   3  -2   4        160.30        168.07         1.97 o                         
   4  -2   4        286.76        307.23         3.63 o                         
   5  -2   4        230.85        240.13         4.46 o                         
   6  -2   4          2.75          3.56         4.34 o                         
   7  -2   4          3.50         -0.41         3.69 o                         
  -8  -1   4          5.08         -0.66         3.70 o                         
  -7  -1   4         15.93         21.76         3.38 o                         
  -6  -1   4          1.39          3.15         1.90 o                         
  -5  -1   4        603.78        586.20         8.19 o                         
  -4  -1   4         56.31         52.61         2.00 o                         
  -3  -1   4        592.17        588.58         3.90 o                         
  -2  -1   4        805.75        835.50        10.00 o                         
  -1  -1   4        611.60        681.90         4.83 o                         
   0  -1   4        558.77        543.37         3.70 o                         
   1  -1   4       1211.76       1245.88         6.58 o                         
   2  -1   4         92.19        102.38         1.80 o                         
   3  -1   4          0.90          1.93         0.55 o                         
   4  -1   4         70.90         66.48         2.02 o                         
   5  -1   4          0.02         -0.14         1.81 o                         
   6  -1   4         56.31         47.20         3.33 o                         
   7  -1   4         15.31         15.83         5.36 o                         
  -7   0   4          1.90          0.08         2.68 o                         
  -6   0   4         31.42         27.49         3.18 o                         
  -5   0   4         32.97         32.85         2.21 o                         
  -4   0   4         12.58         18.88         1.36 o                         
  -3   0   4         14.19         15.90         0.97 o                         
  -2   0   4        220.83        211.71         2.36 o                         
  -1   0   4        488.65        490.17        23.34 o                         
   0   0   4        416.31        371.04         3.09 o                         
   1   0   4        232.72        230.22         2.78 o                         
   2   0   4          0.13          0.63         0.40 o                         
   3   0   4         41.29         37.02         1.62 o                         
   4   0   4        375.61        373.00        10.38 o                         
   5   0   4        112.28        113.75         4.10 o                         
   6   0   4         26.03         26.11         2.84 o                         
   7   0   4          5.70          3.05         2.62 o                         
  -7   1   4         35.22         42.64         4.59 o                         
  -6   1   4          4.35          6.95         2.69 o                         
  -5   1   4         59.72         57.72         3.52 o                         
  -4   1   4        156.49        152.73         2.85 o                         
  -3   1   4         47.21         45.76         1.57 o                         
  -2   1   4         39.89         37.73         0.76 o                         
  -1   1   4        304.14        297.70        12.09 o                         
   0   1   4        662.62        603.48         5.43 o                         
   1   1   4       1130.08       1117.24         8.53 o                         
   2   1   4       1188.18       1199.77        13.11 o                         
   3   1   4       1585.55       1604.56        16.39 o                         
   4   1   4          3.08          1.03         1.02 o                         
   5   1   4        432.47        410.85         5.18 o                         
   6   1   4        142.29        134.60         3.53 o                         
   7   1   4         35.42         39.70         5.26 o                         
   8   1   4          7.77          2.54         1.93 o                         
  -7   2   4         23.05         26.70         3.94 o                         
  -6   2   4          4.34          5.04         2.44 o                         
  -5   2   4          3.46          3.12         2.06 o                         
  -4   2   4         41.03         40.22         2.68 o                         
  -3   2   4        539.61        581.87         9.54 o                         
  -2   2   4       1165.17       1074.81         7.75 o                         
  -1   2   4        247.11        245.81         8.90 o                         
   0   2   4       7084.19       6675.71        87.71 o                         
   1   2   4        976.23        976.87        32.38 o                         
   2   2   4        316.27        300.39         3.70 o                         
   3   2   4        443.21        490.44         8.20 o                         
   4   2   4         29.89         26.76         1.14 o                         
   5   2   4          0.73         -1.08         1.08 o                         
   6   2   4          1.19          0.92         1.53 o                         
   7   2   4          1.59          0.04         1.63 o                         
   8   2   4          7.07          6.79         1.92 o                         
  -7   3   4         13.77         22.62         3.90 o                         
  -6   3   4         99.94        109.50         5.33 o                         
  -5   3   4         53.49         58.80         3.84 o                         
  -4   3   4         33.56         32.26         2.52 o                         
  -3   3   4        201.17        209.31         3.11 o                         
  -2   3   4         18.25         16.99         0.60 o                         
  -1   3   4        996.25       1068.62         7.06 o                         
   0   3   4        453.59        508.70        11.22 o                         
   1   3   4        347.77        331.90         2.17 o                         
   2   3   4          6.07          7.64         0.73 o                         
   3   3   4       2076.02       2165.14        16.01 o                         
   4   3   4        523.38        578.33         5.18 o                         
   5   3   4        197.55        189.49         5.04 o                         
   6   3   4        399.71        402.83         7.67 o                         
   7   3   4         38.25         40.03         2.43 o                         
   8   3   4         20.34         19.76         2.23 o                         
  -6   4   4          0.00         -0.90         2.12 o                         
  -5   4   4         42.97         43.15         3.43 o                         
  -4   4   4        172.91        193.89         3.70 o                         
  -3   4   4         13.42         15.27         0.78 o                         
  -2   4   4        538.82        528.07         3.06 o                         
  -1   4   4        668.32        693.80         4.72 o                         
   0   4   4       1427.88       1505.23        39.90 o                         
   1   4   4        802.77        802.54         5.10 o                         
   2   4   4         44.66         53.23         0.97 o                         
   3   4   4        181.47        176.82         2.14 o                         
   4   4   4         46.87         49.68         1.35 o                         
   5   4   4         41.49         32.64         1.81 o                         
   6   4   4          8.32          7.95         1.49 o                         
   7   4   4          5.67          7.35         2.90 o                         
   8   4   4          2.95          2.56         2.61 o                         
  -6   5   4          0.01         -2.28         2.28 o                         
  -5   5   4          5.00          6.47         2.57 o                         
  -4   5   4         67.97         62.10         1.96 o                         
  -3   5   4         62.59         66.28         1.78 o                         
  -2   5   4          1.49          1.84         0.62 o                         
  -1   5   4          2.66          5.40         0.91 o                         
   0   5   4         33.34         32.12         2.87 o                         
   1   5   4        767.00        917.65        10.31 o                         
   2   5   4        103.32         98.02         2.36 o                         
   3   5   4        348.44        346.57         2.61 o                         
   4   5   4        260.72        255.88         5.05 o                         
   5   5   4          0.63         -0.32         1.17 o                         
   6   5   4         26.12         24.81         1.90 o                         
   7   5   4         46.47         42.05         2.39 o                         
   8   5   4          7.56          7.88         4.66 o                         
  -6   6   4          0.01         -2.85         2.85 o                         
  -5   6   4         40.36         38.79         3.92 o                         
  -4   6   4         36.50         38.01         2.62 o                         
  -3   6   4          1.00          3.97         2.00 o                         
  -2   6   4        153.77        153.16         2.50 o                         
  -1   6   4        326.35        348.93         3.94 o                         
   0   6   4         66.70         65.96         1.71 o                         
   1   6   4         41.81         43.10         1.56 o                         
   2   6   4        181.07        186.34         2.06 o                         
   3   6   4         17.74         14.69         1.22 o                         
   4   6   4          1.63          1.48         0.87 o                         
   5   6   4          2.50          1.72         1.22 o                         
   6   6   4         22.47         19.67         1.75 o                         
   7   6   4          0.14          0.72         2.32 o                         
   8   6   4          2.63          0.79         1.71 o                         
  -5   7   4          1.57          2.73         5.51 o                         
  -4   7   4          5.11          1.04         1.46 o                         
  -3   7   4          0.00          0.02         1.13 o                         
  -2   7   4        152.79        141.72         3.75 o                         
  -1   7   4         44.22         44.11         3.12 o                         
   0   7   4         32.58         26.98         2.56 o                         
   1   7   4         65.03         68.96         2.09 o                         
   2   7   4        453.97        445.64         7.18 o                         
   3   7   4         14.86         15.44         1.23 o                         
   4   7   4        199.58        204.07         3.04 o                         
   5   7   4          4.16          4.24         1.78 o                         
   6   7   4         48.77         45.78         2.42 o                         
   7   7   4          5.37          2.47         1.86 o                         
  -4   8   4          0.85         -0.13         2.44 o                         
  -3   8   4         27.72         33.76         1.91 o                         
  -2   8   4          0.42         -0.71         1.40 o                         
  -1   8   4         21.32         22.85         2.90 o                         
   0   8   4        182.50        176.44         5.51 o                         
   1   8   4          1.99          1.72         2.36 o                         
   2   8   4        248.48        225.92         3.98 o                         
   3   8   4          7.16          4.39         1.54 o                         
   4   8   4        169.03        153.01         3.68 o                         
   5   8   4         48.20         44.43         7.17 o                         
   6   8   4          4.52          3.27         1.53 o                         
   7   8   4         25.96         24.50         2.17 o                         
  -4   9   4          1.92          1.43         2.35 o                         
  -3   9   4         30.73         26.59         2.89 o                         
  -2   9   4          0.05          1.03         1.41 o                         
  -1   9   4         64.35         60.48         4.00 o                         
   0   9   4          9.03          8.71         2.16 o                         
   1   9   4          0.19          0.92         2.27 o                         
   2   9   4         71.65         84.42         4.30 o                         
   3   9   4          0.77         -1.49         1.62 o                         
   4   9   4        168.07        170.56         4.06 o                         
   5   9   4          6.25          7.31         4.22 o                         
   6   9   4         35.08         32.83         4.84 o                         
   7   9   4          0.57         -3.31         3.31 o                         
  -3  10   4         20.39         21.15         2.69 o                         
  -2  10   4          5.72          6.37         1.69 o                         
  -1  10   4         71.13         79.35         4.93 o                         
   0  10   4         33.66         26.01         3.21 o                         
   1  10   4          0.20         -1.66         2.21 o                         
   2  10   4         62.37         59.59         4.23 o                         
   3  10   4          0.05         -0.51         2.59 o                         
   4  10   4         15.78         12.10         3.20 o                         
   5  10   4          1.36         -0.79         3.16 o                         
   6  10   4         37.96         36.43         4.29 o                         
  -2  11   4          3.55          3.46         2.25 o                         
  -1  11   4         20.40         22.20         2.04 o                         
   0  11   4         11.28          8.94         2.77 o                         
   1  11   4          0.03         -0.24         2.33 o                         
   2  11   4         22.50         24.55         3.62 o                         
   3  11   4         41.06         43.83         4.46 o                         
   4  11   4          7.44          8.33         2.84 o                         
   5  11   4          2.86          0.77         3.32 o                         
   6  11   4          5.15         -3.41         3.41 o                         
   0  12   4          0.32          3.18         2.62 o                         
   1  12   4          1.32          0.25         2.34 o                         
   2  12   4          8.62          5.55         3.00 o                         
   3  12   4          2.93          7.61         2.99 o                         
   4  12   4          2.41          5.93         3.25 o                         
  -4 -10   5          3.53          8.88         3.27 o                         
  -3 -10   5          0.60          4.12         3.26 o                         
  -2 -10   5          5.31          9.80         3.46 o                         
  -1 -10   5         23.93         30.98         4.46 o                         
   0 -10   5          6.68         19.09         4.13 o                         
   1 -10   5          2.22          9.28         4.57 o                         
  -5  -9   5          0.39         -1.06         2.97 o                         
  -4  -9   5         46.51         42.64         4.36 o                         
  -3  -9   5         19.67         26.92         2.68 o                         
  -2  -9   5         10.69         15.40         3.77 o                         
  -1  -9   5          4.73          8.42         3.36 o                         
   0  -9   5         11.15         11.82         3.68 o                         
   1  -9   5          8.68          8.38         3.82 o                         
   2  -9   5          2.56          2.00         3.19 o                         
  -6  -8   5          2.98         12.10         3.97 o                         
  -5  -8   5          0.15          1.35         2.64 o                         
  -4  -8   5          5.40          1.92         2.91 o                         
  -3  -8   5          0.45          0.97         1.78 o                         
  -2  -8   5         10.47         11.08         2.04 o                         
  -1  -8   5         46.67         41.78         3.99 o                         
   0  -8   5          1.40         -0.87         2.96 o                         
   1  -8   5         37.39         34.99         4.01 o                         
   2  -8   5         15.74         15.70         3.17 o                         
   3  -8   5          0.83          5.05         3.05 o                         
  -6  -7   5          8.78         13.07         3.99 o                         
  -5  -7   5          0.88         -0.36         2.89 o                         
  -4  -7   5          2.13          1.34         2.33 o                         
  -3  -7   5          0.05          1.26         1.70 o                         
  -2  -7   5          4.65          3.14         1.70 o                         
  -1  -7   5         11.27          9.67         1.91 o                         
   0  -7   5         75.69         66.68         4.54 o                         
   1  -7   5         76.35         77.14         4.53 o                         
   2  -7   5          0.56         -1.41         2.50 o                         
   3  -7   5          0.66         -0.09         2.65 o                         
   4  -7   5          0.71          3.21         1.92 o                         
  -7  -6   5          1.29          7.78         3.21 o                         
  -6  -6   5         82.50        109.20         6.18 o                         
  -5  -6   5          0.05         -2.76         2.76 o                         
  -4  -6   5         14.83         14.41         2.91 o                         
  -3  -6   5         13.23          9.00         1.86 o                         
  -2  -6   5         70.24         74.51         6.65 o                         
  -1  -6   5          0.11         -0.37         1.30 o                         
   0  -6   5         49.82         43.23         2.15 o                         
   1  -6   5        106.63        101.79         4.72 o                         
   2  -6   5          8.16          8.55         2.53 o                         
   3  -6   5         15.69         16.67         3.02 o                         
   4  -6   5          7.98          8.42         2.00 o                         
   5  -6   5          3.72          3.01         2.35 o                         
  -7  -5   5         16.07         27.13         3.98 o                         
  -6  -5   5         39.91         50.44         4.38 o                         
  -5  -5   5          6.01          1.70         2.65 o                         
  -4  -5   5         22.95         24.82         3.36 o                         
  -3  -5   5          0.68         -1.40         1.40 o                         
  -2  -5   5          7.83          6.70         1.41 o                         
  -1  -5   5         25.90         20.51         2.10 o                         
   0  -5   5        589.81        608.61        19.04 o                         
   1  -5   5         13.14         15.66         2.48 o                         
   2  -5   5          0.33         -1.33         2.07 o                         
   3  -5   5         23.50         24.70         2.95 o                         
   4  -5   5          3.07          3.39         1.92 o                         
   5  -5   5         10.55          9.25         2.12 o                         
  -7  -4   5         12.71         19.66         3.18 o                         
  -6  -4   5         81.36         95.63         5.29 o                         
  -5  -4   5         39.20         39.04         3.39 o                         
  -4  -4   5         73.65         78.23         4.37 o                         
  -3  -4   5        211.38        205.85         4.13 o                         
  -2  -4   5        349.18        340.39        12.61 o                         
  -1  -4   5        411.94        412.22         7.46 o                         
   0  -4   5        502.10        506.98         7.99 o                         
   1  -4   5        276.43        236.22        34.75 o                         
   2  -4   5         22.45         26.67         3.90 o                         
   3  -4   5         10.81         13.35         1.46 o                         
   4  -4   5         32.63         23.44         1.86 o                         
   5  -4   5          7.01          6.50         1.54 o                         
   6  -4   5          0.06         -2.55         2.55 o                         
  -7  -3   5         14.62         17.24         3.25 o                         
  -6  -3   5          0.90          1.37         1.37 o                         
  -5  -3   5          7.97          4.04         2.15 o                         
  -4  -3   5         11.90          5.33         2.56 o                         
  -3  -3   5         13.45         10.03         0.93 o                         
  -2  -3   5        680.84        665.88         8.11 o                         
  -1  -3   5         34.82         38.53         4.02 o                         
   0  -3   5         25.19         23.71         1.02 o                         
   1  -3   5          3.63          4.04         1.61 o                         
   2  -3   5        214.45        224.47         3.14 o                         
   3  -3   5        131.29        138.21         6.72 o                         
   4  -3   5        169.70        168.01         3.49 o                         
   5  -3   5         32.82         33.47         4.83 o                         
   6  -3   5          7.33         10.13         1.99 o                         
  -7  -2   5          6.08          6.81         2.97 o                         
  -6  -2   5          9.36          9.24         2.41 o                         
  -5  -2   5         63.72         68.49         2.54 o                         
  -4  -2   5          0.42          0.42         0.97 o                         
  -3  -2   5         10.63         14.18         0.85 o                         
  -2  -2   5       1379.28       1420.66         6.73 o                         
  -1  -2   5          1.08          0.93         0.71 o                         
   0  -2   5          0.06         -0.03         0.49 o                         
   1  -2   5        317.03        364.69         9.75 o                         
   2  -2   5          0.21          0.98         0.95 o                         
   3  -2   5          0.47          2.10         0.67 o                         
   4  -2   5         49.48         48.24         1.76 o                         
   5  -2   5        221.23        210.75         6.44 o                         
   6  -2   5          4.63          0.90         2.88 o                         
   7  -2   5          5.39          3.58         3.47 o                         
  -7  -1   5          0.12          0.48         2.74 o                         
  -6  -1   5          2.04          2.13         1.42 o                         
  -5  -1   5          0.02         -1.36         1.39 o                         
  -4  -1   5         21.03         19.44         1.79 o                         
  -3  -1   5        518.78        514.52         5.87 o                         
  -2  -1   5        604.88        648.16         4.14 o                         
  -1  -1   5       1495.17       1500.16         7.82 o                         
   0  -1   5        916.59        926.46         5.46 o                         
   1  -1   5         36.28         54.49         1.57 o                         
   2  -1   5       3198.18       3269.62        11.47 o                         
   3  -1   5          0.45         -0.36         0.55 o                         
   4  -1   5        846.38        861.64        14.31 o                         
   5  -1   5         93.37         90.43         2.39 o                         
   6  -1   5          1.03         -2.91         2.91 o                         
   7  -1   5          0.04         -2.61         2.61 o                         
  -7   0   5         40.27         42.05         4.04 o                         
  -6   0   5          6.43          6.70         2.69 o                         
  -5   0   5        126.05        118.00         3.07 o                         
  -4   0   5        393.63        409.65         3.96 o                         
  -3   0   5        732.08        715.73        10.99 o                         
  -2   0   5       2033.39       2031.12        37.99 o                         
  -1   0   5        485.58        543.70         3.27 o                         
   0   0   5        569.03        552.16         4.24 o                         
   1   0   5        174.05        197.16         2.80 o                         
   2   0   5        145.13        178.28         2.06 o                         
   3   0   5        509.42        494.66         7.67 o                         
   4   0   5        878.92        860.34         6.04 o                         
   5   0   5        191.06        186.67         3.68 o                         
   6   0   5          0.23         -1.65         1.65 o                         
   7   0   5         12.90         16.11         3.09 o                         
  -7   1   5         10.23         13.67         3.50 o                         
  -6   1   5         40.79         36.52         3.35 o                         
  -5   1   5        145.21        153.96         5.32 o                         
  -4   1   5          8.27          8.50         0.98 o                         
  -3   1   5        232.99        231.60         3.43 o                         
  -2   1   5       2126.24       2136.04        12.04 o                         
  -1   1   5        576.40        567.18         9.02 o                         
   0   1   5        734.31        680.70         3.29 o                         
   1   1   5       1711.73       1826.25        12.31 o                         
   2   1   5       2404.41       2344.81        13.12 o                         
   3   1   5        231.74        215.56         6.54 o                         
   4   1   5        655.82        603.02         5.33 o                         
   5   1   5         61.25         50.39         2.20 o                         
   6   1   5         74.45         71.27         2.77 o                         
   7   1   5          1.38         -2.69         2.69 o                         
  -7   2   5         30.68         39.38         4.18 o                         
  -6   2   5         60.62         63.94         4.29 o                         
  -5   2   5        217.30        233.37         6.40 o                         
  -4   2   5         16.61          9.95         1.40 o                         
  -3   2   5        241.40        240.99         4.94 o                         
  -2   2   5         50.32         60.46         1.01 o                         
  -1   2   5        262.05        262.27         8.85 o                         
   0   2   5         15.13         15.94         0.61 o                         
   1   2   5          0.13          0.51         0.74 o                         
   2   2   5         66.71         70.25         1.97 o                         
   3   2   5          9.47         12.42         1.12 o                         
   4   2   5        272.92        257.57         3.49 o                         
   5   2   5         31.44         27.93         3.65 o                         
   6   2   5         56.16         54.17         2.42 o                         
   7   2   5         10.70          4.96         2.36 o                         
   8   2   5         23.88         26.91         3.67 o                         
  -7   3   5          0.73          3.83         3.12 o                         
  -6   3   5          9.49         10.49         2.74 o                         
  -5   3   5        162.47        163.18         5.67 o                         
  -4   3   5          0.50         -4.05         5.51 o                         
  -3   3   5        712.52        703.70         6.21 o                         
  -2   3   5          2.91          1.25         0.65 o                         
  -1   3   5       2129.95       2188.18        15.83 o                         
   0   3   5       1070.86       1144.17         6.15 o                         
   1   3   5          4.35          2.25         0.49 o                         
   2   3   5          0.06          0.28         0.63 o                         
   3   3   5        324.18        386.98         5.05 o                         
   4   3   5         41.37         47.08         2.43 o                         
   5   3   5          0.00          0.75         1.82 o                         
   6   3   5         42.92         31.95         2.02 o                         
   7   3   5          7.78         13.68         1.78 o                         
   8   3   5          2.06         -0.53         3.02 o                         
  -6   4   5         30.45         27.01         3.37 o                         
  -5   4   5          9.52          8.39         2.70 o                         
  -4   4   5          0.00         -1.03         1.34 o                         
  -3   4   5         43.41         42.24         1.38 o                         
  -2   4   5          0.00          0.42         0.64 o                         
  -1   4   5        147.73        155.04         2.03 o                         
   0   4   5        214.25        198.05         2.43 o                         
   1   4   5          6.89         16.03         0.74 o                         
   2   4   5         99.42        104.52         4.11 o                         
   3   4   5         19.26         19.49         1.18 o                         
   4   4   5        218.74        222.79         3.37 o                         
   5   4   5          7.89          6.70         1.37 o                         
   6   4   5         49.38         53.59         2.55 o                         
   7   4   5          0.01         -0.32         2.36 o                         
   8   4   5         30.62         31.98         3.49 o                         
  -6   5   5          6.29          4.64         2.34 o                         
  -5   5   5         47.64         38.82         3.27 o                         
  -4   5   5         63.01         67.74         2.57 o                         
  -3   5   5        230.34        214.34         3.31 o                         
  -2   5   5         91.63         89.02         1.69 o                         
  -1   5   5        132.82        133.13         2.75 o                         
   0   5   5         11.87         11.09         0.98 o                         
   1   5   5        204.43        208.64         2.47 o                         
   2   5   5         66.53         56.20         1.23 o                         
   3   5   5         55.57         57.65         1.25 o                         
   4   5   5          2.52          3.21         0.83 o                         
   5   5   5         17.70         15.34         1.55 o                         
   6   5   5          2.20          1.43         1.39 o                         
   7   5   5         41.52         46.48         2.50 o                         
   8   5   5         18.08         25.31         2.34 o                         
  -6   6   5          4.69          0.37         3.03 o                         
  -5   6   5          3.65          5.28         2.57 o                         
  -4   6   5         24.16         19.88         4.50 o                         
  -3   6   5         73.62         56.22         2.84 o                         
  -2   6   5         39.70         32.66         1.39 o                         
  -1   6   5        216.23        197.25         6.63 o                         
   0   6   5          2.56          1.54         0.96 o                         
   1   6   5        150.78        138.75         2.20 o                         
   2   6   5        557.19        583.11         8.75 o                         
   3   6   5         93.19         87.70         1.75 o                         
   4   6   5        636.72        643.22         9.41 o                         
   5   6   5         70.20         66.33         2.22 o                         
   6   6   5          9.40         14.77         3.33 o                         
   7   6   5         49.62         51.45         3.52 o                         
   8   6   5          0.25          5.20         1.98 o                         
  -5   7   5         13.76         18.45         2.75 o                         
  -4   7   5          0.86          0.79         2.00 o                         
  -3   7   5          5.21          8.10         2.02 o                         
  -2   7   5        323.04        318.96         3.60 o                         
  -1   7   5         16.81         21.67         1.50 o                         
   0   7   5         28.78         24.89         4.21 o                         
   1   7   5        140.16        147.70         2.40 o                         
   2   7   5         44.56         40.45         1.93 o                         
   3   7   5        295.45        288.20         6.83 o                         
   4   7   5         26.71         24.38         1.57 o                         
   5   7   5         10.59          8.18         1.62 o                         
   6   7   5          5.89          5.88         1.69 o                         
   7   7   5          0.14          1.38         2.71 o                         
  -4   8   5          8.27          8.82         2.50 o                         
  -3   8   5         22.59         16.22         2.25 o                         
  -2   8   5         44.28         46.79         2.20 o                         
  -1   8   5         70.48         80.05         3.99 o                         
   0   8   5         11.69          7.91         2.37 o                         
   1   8   5         43.31         40.62         3.12 o                         
   2   8   5        141.81        150.70         5.50 o                         
   3   8   5        196.84        200.44         6.71 o                         
   4   8   5        169.82        171.10         5.32 o                         
   5   8   5          6.54          7.58         2.56 o                         
   6   8   5          0.67         -1.28         1.43 o                         
   7   8   5          0.11         -1.80         1.80 o                         
  -4   9   5          0.52          1.11         2.51 o                         
  -3   9   5         28.51         33.05         2.81 o                         
  -2   9   5          0.85          1.71         1.47 o                         
  -1   9   5         45.97         34.58         3.32 o                         
   0   9   5          0.06          1.38         1.87 o                         
   1   9   5          5.72          3.70         2.15 o                         
   2   9   5          0.08          0.01         2.20 o                         
   3   9   5         30.02         25.33         3.82 o                         
   4   9   5         72.56         60.18         4.25 o                         
   5   9   5        151.19        132.84         7.28 o                         
   6   9   5          9.91          9.12         1.86 o                         
   7   9   5          0.10         -1.84         2.24 o                         
  -3  10   5          3.17          1.63         2.08 o                         
  -2  10   5         22.87         26.78         2.28 o                         
  -1  10   5         73.79         78.99         4.65 o                         
   0  10   5          0.86          0.22         2.26 o                         
   1  10   5         19.11         22.71         3.08 o                         
   2  10   5         25.98         18.93         3.09 o                         
   3  10   5         31.14         31.08         3.30 o                         
   4  10   5          2.19          2.99         1.79 o                         
   5  10   5          5.53          1.13         2.38 o                         
   6  10   5         29.52         23.97         2.36 o                         
  -2  11   5         13.92         17.10         2.11 o                         
  -1  11   5          0.15         -1.60         1.60 o                         
   0  11   5          0.12         -1.52         2.32 o                         
   1  11   5          9.48         11.55         2.82 o                         
   2  11   5          7.06          6.93         2.98 o                         
   3  11   5         53.77         46.20         4.33 o                         
   4  11   5          0.05          2.28         2.18 o                         
   5  11   5         46.46         35.16         4.13 o                         
   0  12   5          3.95          7.87         3.22 o                         
   1  12   5          5.00          5.17         2.66 o                         
   2  12   5          4.14          3.21         2.58 o                         
   3  12   5          0.18          2.43         2.65 o                         
   4  12   5          0.72         -2.28         3.26 o                         
  -3 -10   6          0.27         -1.51         3.36 o                         
  -2 -10   6          1.71          4.64         3.46 o                         
  -1 -10   6          0.67          1.77         3.34 o                         
   0 -10   6          7.26         13.25         4.14 o                         
  -5  -9   6          1.23          2.31         3.83 o                         
  -4  -9   6         10.93         12.26         3.49 o                         
  -3  -9   6          9.92          5.33         2.27 o                         
  -2  -9   6         12.65         12.33         3.57 o                         
  -1  -9   6         11.69         12.09         3.40 o                         
   0  -9   6         33.56         35.65         4.58 o                         
   1  -9   6          5.95         14.49         3.64 o                         
   2  -9   6          0.98          3.42         3.06 o                         
  -6  -8   6          2.45          7.22         4.18 o                         
  -5  -8   6          2.29         -2.11         3.66 o                         
  -4  -8   6          0.03          0.00         2.73 o                         
  -3  -8   6         19.91         24.18         3.48 o                         
  -2  -8   6         28.62         34.13         3.73 o                         
  -1  -8   6          3.26          2.86         3.40 o                         
   0  -8   6         65.24         70.42         5.14 o                         
   1  -8   6          2.17          2.55         3.14 o                         
   2  -8   6         20.34         16.76         3.55 o                         
   3  -8   6          1.21          0.30         3.12 o                         
  -6  -7   6         23.54         30.89         4.28 o                         
  -5  -7   6         28.65         26.56         3.96 o                         
  -4  -7   6          6.90          8.33         3.06 o                         
  -3  -7   6          5.47          7.41         2.26 o                         
  -2  -7   6         31.39         40.52         4.73 o                         
  -1  -7   6          7.34          7.37         1.85 o                         
   0  -7   6         89.05        107.28         5.57 o                         
   1  -7   6          6.95          3.70         3.19 o                         
   2  -7   6          8.59          7.17         2.66 o                         
   3  -7   6          9.60         10.65         2.92 o                         
   4  -7   6          3.14         11.38         2.32 o                         
  -7  -6   6         28.25         44.82         4.78 o                         
  -6  -6   6          0.57         -0.93         3.09 o                         
  -5  -6   6         76.72         77.65         4.84 o                         
  -4  -6   6         12.74         17.37         3.34 o                         
  -3  -6   6        286.03        294.87        15.26 o                         
  -2  -6   6          7.86          3.72         1.64 o                         
  -1  -6   6         59.86         70.73         3.20 o                         
   0  -6   6         63.58         67.12         6.23 o                         
   1  -6   6          6.89          2.82         2.74 o                         
   2  -6   6          9.96         10.07         2.76 o                         
   3  -6   6         80.93         74.89         4.44 o                         
   4  -6   6          6.40         11.78         2.18 o                         
  -7  -5   6         15.21         27.68         3.68 o                         
  -6  -5   6          4.94          1.86         2.69 o                         
  -5  -5   6         68.59         74.70         4.89 o                         
  -4  -5   6         15.28         11.67         2.82 o                         
  -3  -5   6         99.09         85.28         8.55 o                         
  -2  -5   6          0.13          0.47         1.35 o                         
  -1  -5   6        138.53        150.65        14.12 o                         
   0  -5   6          7.37          4.01         2.41 o                         
   1  -5   6         34.89         41.38         3.31 o                         
   2  -5   6          2.97          2.69         2.21 o                         
   3  -5   6         53.32         66.09         4.10 o                         
   4  -5   6          0.20          1.73         1.72 o                         
   5  -5   6          2.74          0.28         2.26 o                         
  -7  -4   6          4.74          3.89         2.96 o                         
  -6  -4   6         21.71         15.05         3.54 o                         
  -5  -4   6          4.50          3.00         2.34 o                         
  -4  -4   6          0.24          0.96         2.38 o                         
  -3  -4   6         53.92         45.35         2.12 o                         
  -2  -4   6         61.03         57.56         3.29 o                         
  -1  -4   6          2.00          1.74         1.25 o                         
   0  -4   6        292.42        288.15         6.41 o                         
   1  -4   6         15.44         17.18         2.76 o                         
   2  -4   6         18.68         13.99         2.38 o                         
   3  -4   6        152.51        132.55        15.74 o                         
   4  -4   6          3.69          2.99         1.26 o                         
   5  -4   6          1.50          0.28         1.54 o                         
   6  -4   6          7.86         -2.64         2.64 o                         
  -7  -3   6         18.34         22.90         3.23 o                         
  -6  -3   6          3.59          2.29         2.70 o                         
  -5  -3   6          7.90          8.47         2.26 o                         
  -4  -3   6        139.84        137.17         3.29 o                         
  -3  -3   6          8.50          8.24         0.96 o                         
  -2  -3   6        120.18        132.25         2.14 o                         
  -1  -3   6         44.70         41.27         3.02 o                         
   0  -3   6         42.92         44.60         6.26 o                         
   1  -3   6        196.40        222.23        10.75 o                         
   2  -3   6          1.43          0.56         1.47 o                         
   3  -3   6          0.27          0.39         0.96 o                         
   4  -3   6        219.39        210.63        18.13 o                         
   5  -3   6         13.37         19.71         3.38 o                         
   6  -3   6         26.41         22.59         4.79 o                         
  -7  -2   6          0.01         -2.32         2.32 o                         
  -6  -2   6          3.45          2.36         2.08 o                         
  -5  -2   6         11.73         12.48         1.62 o                         
  -4  -2   6          0.02         -0.15         0.98 o                         
  -3  -2   6          0.09         -0.74         0.74 o                         
  -2  -2   6       3558.47       3552.15        38.09 o                         
  -1  -2   6       1344.80       1337.92         9.12 o                         
   0  -2   6        612.03        602.49        13.69 o                         
   1  -2   6        159.90        152.41         6.80 o                         
   2  -2   6        362.52        347.28         3.94 o                         
   3  -2   6        236.31        247.99         3.62 o                         
   4  -2   6        104.99         94.45         3.73 o                         
   5  -2   6          1.08          1.51         1.38 o                         
   6  -2   6         50.58         66.06         4.48 o                         
  -7  -1   6         21.81         26.07         3.43 o                         
  -6  -1   6          0.39          0.66         1.31 o                         
  -5  -1   6         33.31         36.49         3.52 o                         
  -4  -1   6        127.91        125.21         2.42 o                         
  -3  -1   6        323.09        298.12         2.89 o                         
  -2  -1   6        742.57        787.96        14.70 o                         
  -1  -1   6        855.95        854.58         6.38 o                         
   0  -1   6          2.70          2.99         0.72 o                         
   1  -1   6        317.47        327.62         3.88 o                         
   2  -1   6         23.70         33.14         1.03 o                         
   3  -1   6         25.89         26.42         1.18 o                         
   4  -1   6        459.17        437.61         7.88 o                         
   5  -1   6          2.70          1.28         1.55 o                         
   6  -1   6         37.68         38.93         3.42 o                         
   7  -1   6         16.93         16.22         3.05 o                         
  -7   0   6         20.01         16.28         3.42 o                         
  -6   0   6          0.90         -0.23         1.95 o                         
  -5   0   6         40.30         38.08         3.57 o                         
  -4   0   6         70.55         64.06         2.59 o                         
  -3   0   6        176.65        180.37         2.78 o                         
  -2   0   6          4.38          1.64         0.35 o                         
  -1   0   6        344.56        358.32         2.77 o                         
   0   0   6         50.75         46.25         1.47 o                         
   1   0   6         73.87         60.73         1.76 o                         
   2   0   6        110.22        124.97         2.26 o                         
   3   0   6        189.44        188.58         2.97 o                         
   4   0   6         87.85         86.19         2.55 o                         
   5   0   6        238.09        222.63         5.90 o                         
   6   0   6          0.34          0.55         2.32 o                         
   7   0   6          8.41          4.79         2.60 o                         
  -7   1   6          5.48          9.11         2.80 o                         
  -6   1   6         40.70         47.89         3.59 o                         
  -5   1   6         44.88         42.72         3.02 o                         
  -4   1   6        338.97        345.16         3.73 o                         
  -3   1   6         42.48         43.36         2.54 o                         
  -2   1   6        228.95        231.60         2.04 o                         
  -1   1   6        171.95        192.04         2.22 o                         
   0   1   6          0.48          0.39         0.43 o                         
   1   1   6        390.97        417.33         7.56 o                         
   2   1   6          8.92         16.86         1.61 o                         
   3   1   6         70.18         73.07         2.05 o                         
   4   1   6        549.88        530.85         4.97 o                         
   5   1   6        115.30        108.74         4.38 o                         
   6   1   6        183.54        192.41         5.85 o                         
   7   1   6          2.33          1.29         2.46 o                         
  -7   2   6         23.04         19.78         3.80 o                         
  -6   2   6          1.96          7.99         2.83 o                         
  -5   2   6          3.93          6.17         2.21 o                         
  -4   2   6          3.61          1.98         1.24 o                         
  -3   2   6         18.68         18.24         0.81 o                         
  -2   2   6          6.65         10.36         1.01 o                         
  -1   2   6         72.75         65.91         2.20 o                         
   0   2   6          3.79          7.28         0.72 o                         
   1   2   6         26.36         22.07         1.23 o                         
   2   2   6         30.04         36.94         1.74 o                         
   3   2   6        250.25        249.31         4.27 o                         
   4   2   6        180.42        170.64         6.26 o                         
   5   2   6         14.95          9.30         1.44 o                         
   6   2   6          0.17         -0.55         2.28 o                         
   7   2   6         11.42         15.80         2.85 o                         
  -7   3   6          0.12          4.16         3.11 o                         
  -6   3   6         33.76         35.71         3.42 o                         
  -5   3   6         17.53         18.80         2.66 o                         
  -4   3   6          0.06         -0.53         1.16 o                         
  -3   3   6        323.82        312.96         4.22 o                         
  -2   3   6          4.30          3.41         0.97 o                         
  -1   3   6        469.06        474.91        14.55 o                         
   0   3   6         67.40         66.00         1.71 o                         
   1   3   6         24.75         30.16         0.93 o                         
   2   3   6       1226.00       1301.07         8.11 o                         
   3   3   6         42.36         40.96         1.94 o                         
   4   3   6        947.44        913.20         8.90 o                         
   5   3   6         14.84         19.73         2.36 o                         
   6   3   6        108.32        113.44         4.42 o                         
   7   3   6         11.35         10.07         2.81 o                         
  -6   4   6          1.81          2.40         2.59 o                         
  -5   4   6         48.46         50.01         3.62 o                         
  -4   4   6         31.47         29.83         1.66 o                         
  -3   4   6         58.72         62.93         3.37 o                         
  -2   4   6          4.27          1.46         0.86 o                         
  -1   4   6       1176.24       1157.82         9.59 o                         
   0   4   6       1231.37       1351.97        31.33 o                         
   1   4   6       1330.71       1307.49         8.94 o                         
   2   4   6         35.23         42.26         1.56 o                         
   3   4   6        589.85        551.94        26.48 o                         
   4   4   6         45.89         42.16         2.23 o                         
   5   4   6         48.52         46.96         2.77 o                         
   6   4   6         22.33         22.64         2.53 o                         
   7   4   6         35.80         37.83         3.28 o                         
   8   4   6         25.08         30.53         3.30 o                         
  -6   5   6         45.12         44.56         4.20 o                         
  -5   5   6         28.50         34.12         3.41 o                         
  -4   5   6          0.04         -0.12         1.41 o                         
  -3   5   6        472.87        466.78         6.97 o                         
  -2   5   6          0.83          0.92         1.37 o                         
  -1   5   6         76.10         70.78         2.78 o                         
   0   5   6          0.12          1.19         0.87 o                         
   1   5   6        668.84        663.50         7.25 o                         
   2   5   6        114.10        121.19         2.13 o                         
   3   5   6        146.49        147.00         3.87 o                         
   4   5   6          0.01         -1.16         1.16 o                         
   5   5   6        204.13        203.12         6.90 o                         
   6   5   6         38.85         36.93         2.71 o                         
   7   5   6          1.86          4.95         2.31 o                         
  -5   6   6          0.22         -1.29         2.23 o                         
  -4   6   6          5.57          6.95         1.62 o                         
  -3   6   6        144.86        136.57         3.13 o                         
  -2   6   6        414.34        427.10         6.44 o                         
  -1   6   6          0.04          8.80         5.99 o                         
   0   6   6        450.93        535.32         4.73 o                         
   1   6   6        267.43        313.78         4.69 o                         
   2   6   6          0.10          0.91         0.74 o                         
   3   6   6         43.29         44.76         1.64 o                         
   4   6   6        492.40        481.34         3.63 o                         
   5   6   6          1.33         -0.44         1.26 o                         
   6   6   6          3.05          5.39         1.38 o                         
   7   6   6          1.24          3.68         1.63 o                         
  -5   7   6          0.81         -0.41         2.56 o                         
  -4   7   6         18.64         23.10         2.79 o                         
  -3   7   6          8.18          4.75         1.37 o                         
  -2   7   6        261.32        249.95         4.54 o                         
  -1   7   6        107.09         88.48         2.44 o                         
   0   7   6         10.69          9.45         1.30 o                         
   1   7   6        137.68        120.32         2.34 o                         
   2   7   6         31.67         32.54         1.38 o                         
   3   7   6        608.48        607.09         7.59 o                         
   4   7   6        408.67        396.41         3.48 o                         
   5   7   6          1.82          0.21         0.99 o                         
   6   7   6          1.20         -1.26         1.26 o                         
   7   7   6         25.20         35.40         3.73 o                         
  -4   8   6         22.33         24.34         3.31 o                         
  -3   8   6         15.41          9.95         2.07 o                         
  -2   8   6        126.54        134.85         3.30 o                         
  -1   8   6          1.26          1.76         2.16 o                         
   0   8   6          9.26         16.33         2.69 o                         
   1   8   6          7.26          6.64         2.22 o                         
   2   8   6         37.23         28.17         3.02 o                         
   3   8   6        204.47        184.94         7.29 o                         
   4   8   6        261.48        255.97         3.70 o                         
   5   8   6         11.64          7.66         1.72 o                         
   6   8   6          1.04          3.07         1.66 o                         
   7   8   6          4.75          4.24         3.52 o                         
  -4   9   6         10.39         11.03         2.62 o                         
  -3   9   6          9.76          9.15         2.29 o                         
  -2   9   6          1.33          1.48         1.34 o                         
  -1   9   6          5.68          4.94         2.21 o                         
   0   9   6          0.07         -1.03         1.96 o                         
   1   9   6         47.20         36.48         3.22 o                         
   2   9   6          5.13          3.19         2.27 o                         
   3   9   6        116.23        119.57         3.58 o                         
   4   9   6          6.30          2.48         1.64 o                         
   5   9   6        116.86        122.07         5.80 o                         
   6   9   6          3.24          2.75         1.69 o                         
   7   9   6          8.46         13.64         2.08 o                         
  -3  10   6          0.36          0.55         2.30 o                         
  -2  10   6         15.60         16.07         1.79 o                         
  -1  10   6         11.76         11.55         2.77 o                         
   0  10   6          2.62          2.53         2.45 o                         
   1  10   6         21.40         14.48         2.62 o                         
   2  10   6         17.98         18.34         3.13 o                         
   3  10   6         74.31         69.44         4.51 o                         
   4  10   6          0.41         -1.70         1.70 o                         
   5  10   6          1.81          5.31         2.93 o                         
   6  10   6          7.35          8.31         3.48 o                         
  -2  11   6         32.03         35.61         4.23 o                         
  -1  11   6         16.21         13.72         3.19 o                         
   0  11   6         14.98         17.97         2.85 o                         
   1  11   6         11.05         12.02         2.78 o                         
   2  11   6          1.30          1.71         2.46 o                         
   3  11   6         19.80         17.45         3.47 o                         
   4  11   6          3.73          6.13         2.22 o                         
   5  11   6         29.55         31.24         3.65 o                         
   0  12   6          9.62          6.71         2.80 o                         
   1  12   6          2.76          0.93         2.78 o                         
   2  12   6          8.37          7.23         3.10 o                         
   3  12   6          6.35          3.35         2.46 o                         
   4  12   6          6.90          5.46         2.80 o                         
  -4  -9   7          0.37         -2.76         3.77 o                         
  -3  -9   7         10.68         17.74         3.03 o                         
  -2  -9   7          4.31          8.56         3.55 o                         
  -1  -9   7          4.39          0.33         2.87 o                         
   0  -9   7          6.21          5.33         3.23 o                         
   1  -9   7          7.84         15.89         3.67 o                         
  -5  -8   7         10.81         18.83         4.19 o                         
  -4  -8   7          5.47          5.38         2.83 o                         
  -3  -8   7          7.69         15.61         3.04 o                         
  -2  -8   7          1.34          0.38         2.01 o                         
  -1  -8   7         42.24         43.05         4.51 o                         
   0  -8   7          9.07          6.54         3.64 o                         
   1  -8   7          9.74         16.30         4.07 o                         
   2  -8   7          6.05          6.07         3.12 o                         
  -6  -7   7         11.30         14.29         3.68 o                         
  -5  -7   7          1.92          3.29         3.53 o                         
  -4  -7   7          7.43         17.22         3.70 o                         
  -3  -7   7          0.35          0.92         3.38 o                         
  -2  -7   7          4.59          5.41         2.01 o                         
  -1  -7   7         12.44          9.61         2.40 o                         
   0  -7   7         22.54         14.02         3.40 o                         
   1  -7   7          0.05         -0.19         3.12 o                         
   2  -7   7          1.52         -0.21         2.97 o                         
   3  -7   7          3.97          2.61         2.71 o                         
  -6  -6   7          0.18         -3.55         3.55 o                         
  -5  -6   7          7.71          9.11         3.31 o                         
  -4  -6   7          1.51          0.75         2.34 o                         
  -3  -6   7         25.19         26.69         2.40 o                         
  -2  -6   7          0.01          0.36         1.79 o                         
  -1  -6   7        154.54        151.62         3.94 o                         
   0  -6   7         54.31         53.73         2.64 o                         
   1  -6   7          0.50         -1.55         2.75 o                         
   2  -6   7         24.31         22.90         3.24 o                         
   3  -6   7         17.32         12.25         2.69 o                         
   4  -6   7          1.89          7.63         2.10 o                         
  -7  -5   7          4.35         12.13         3.38 o                         
  -6  -5   7          1.02         -3.10         3.10 o                         
  -5  -5   7         33.16         25.66         3.93 o                         
  -4  -5   7          1.52         -0.92         2.41 o                         
  -3  -5   7         24.20         32.88         2.43 o                         
  -2  -5   7        121.32        129.29        10.03 o                         
  -1  -5   7        166.57        162.25         8.87 o                         
   0  -5   7         39.77         30.29         3.47 o                         
   1  -5   7          8.52          4.81         2.73 o                         
   2  -5   7         38.35         35.45         3.35 o                         
   3  -5   7         30.91         31.46         3.53 o                         
   4  -5   7          1.52          5.56         1.84 o                         
   5  -5   7          0.20         -2.04         2.50 o                         
  -7  -4   7         33.13         51.09         4.54 o                         
  -6  -4   7          7.36          2.48         2.41 o                         
  -5  -4   7        106.13        126.96         5.79 o                         
  -4  -4   7          1.13          0.52         2.19 o                         
  -3  -4   7        632.21        652.54        22.33 o                         
  -2  -4   7         68.98         59.58         2.72 o                         
  -1  -4   7        395.29        408.78         7.92 o                         
   0  -4   7         37.62         40.59         3.43 o                         
   1  -4   7        364.29        390.33         8.02 o                         
   2  -4   7          0.00          0.05         2.27 o                         
   3  -4   7        103.03         89.13         4.43 o                         
   4  -4   7          3.31          4.15         1.92 o                         
   5  -4   7          2.99          2.71         2.29 o                         
  -7  -3   7         10.63         10.68         2.94 o                         
  -6  -3   7         60.21         57.57         4.24 o                         
  -5  -3   7         39.56         46.89         3.70 o                         
  -4  -3   7         12.95          7.23         1.43 o                         
  -3  -3   7         72.44         77.00         3.40 o                         
  -2  -3   7          0.27          0.18         0.93 o                         
  -1  -3   7        292.36        296.51         6.35 o                         
   0  -3   7         15.34         15.20         1.42 o                         
   1  -3   7        246.21        247.68        10.52 o                         
   2  -3   7         42.92         42.45         1.72 o                         
   3  -3   7        108.58        102.21         4.10 o                         
   4  -3   7         67.97         80.39         2.66 o                         
   5  -3   7         33.11         34.81         6.29 o                         
   6  -3   7          6.95         10.56         4.36 o                         
  -7  -2   7          1.42          0.76         2.69 o                         
  -6  -2   7         87.70         89.87         3.25 o                         
  -5  -2   7          1.49          2.34         1.43 o                         
  -4  -2   7        134.52        137.69         2.63 o                         
  -3  -2   7         30.70         31.22         1.33 o                         
  -2  -2   7          2.03          1.09         1.07 o                         
  -1  -2   7        114.54        112.04         2.16 o                         
   0  -2   7        504.87        526.00        15.45 o                         
   1  -2   7        182.66        187.32         9.61 o                         
   2  -2   7          9.91         12.62         1.15 o                         
   3  -2   7          9.26          7.29         1.02 o                         
   4  -2   7         15.96         19.88         1.53 o                         
   5  -2   7         10.55          9.20         1.77 o                         
   6  -2   7         15.59         20.11         3.41 o                         
  -7  -1   7          8.47          2.47         2.45 o                         
  -6  -1   7         13.72         11.47         2.76 o                         
  -5  -1   7          0.46          1.18         1.06 o                         
  -4  -1   7          0.06         -0.97         0.97 o                         
  -3  -1   7          6.93          9.73         0.93 o                         
  -2  -1   7         95.28         98.75         3.04 o                         
  -1  -1   7         74.83         82.67         2.39 o                         
   0  -1   7         18.80         21.68         1.28 o                         
   1  -1   7         10.98          9.91         1.14 o                         
   2  -1   7         18.35         13.22         1.45 o                         
   3  -1   7        389.18        394.58         3.67 o                         
   4  -1   7         50.06         50.15         2.41 o                         
   5  -1   7        104.79        119.16         6.72 o                         
   6  -1   7          0.15          0.38         2.38 o                         
   7  -1   7          4.26          7.96         2.83 o                         
  -7   0   7          0.73         -2.16         2.16 o                         
  -6   0   7         27.00         30.29         3.23 o                         
  -5   0   7         38.36         34.42         1.63 o                         
  -4   0   7         38.62         34.63         1.51 o                         
  -3   0   7          0.01         -0.19         0.74 o                         
  -2   0   7         17.40         16.95         1.07 o                         
  -1   0   7        173.97        128.54        22.46 o                         
   0   0   7         30.94         37.22         1.51 o                         
   1   0   7        134.29        132.42         2.73 o                         
   2   0   7        266.88        238.11         8.53 o                         
   3   0   7         27.45         32.16         2.17 o                         
   4   0   7        231.80        218.34         4.10 o                         
   5   0   7        326.85        318.16         6.69 o                         
   6   0   7         89.92         91.72         4.49 o                         
   7   0   7         12.73         16.74         2.68 o                         
  -7   1   7          1.34         -0.35         2.69 o                         
  -6   1   7          1.80          0.08         2.04 o                         
  -5   1   7          0.03          1.46         1.44 o                         
  -4   1   7          9.39         13.18         1.18 o                         
  -3   1   7        301.93        293.23         4.27 o                         
  -2   1   7          0.64          1.30         0.80 o                         
  -1   1   7       3373.50       3224.34         8.76 o                         
   0   1   7         89.57         77.90         2.88 o                         
   1   1   7        226.37        187.12         2.04 o                         
   2   1   7        792.11        901.65         5.25 o                         
   3   1   7        211.34        199.06         2.93 o                         
   4   1   7        122.89        109.34         3.75 o                         
   5   1   7         83.15         85.35         4.00 o                         
   6   1   7          7.31          7.16         2.36 o                         
   7   1   7          0.94          1.46         2.59 o                         
  -7   2   7         18.98         18.42         3.16 o                         
  -6   2   7         17.58         19.38         2.79 o                         
  -5   2   7         21.88         18.52         4.49 o                         
  -4   2   7        259.18        252.77         4.32 o                         
  -3   2   7          0.12          0.74         0.53 o                         
  -2   2   7       1317.23       1279.80        26.77 o                         
  -1   2   7         43.70         45.66         1.43 o                         
   0   2   7         17.97         19.25         1.29 o                         
   1   2   7        113.19        139.33         2.78 o                         
   2   2   7        305.91        285.27         4.21 o                         
   3   2   7        459.15        489.76         6.00 o                         
   4   2   7         69.83         64.54         2.98 o                         
   5   2   7       1075.54       1032.16        11.32 o                         
   6   2   7        112.50        109.40         4.45 o                         
   7   2   7         45.04         47.16         3.53 o                         
  -6   3   7          0.90          5.48         2.37 o                         
  -5   3   7          3.89         -2.60         8.24 o                         
  -4   3   7         30.91         30.64         2.03 o                         
  -3   3   7         51.68         49.33         1.47 o                         
  -2   3   7       1442.80       1428.05         7.60 o                         
  -1   3   7       1267.08       1324.73        12.86 o                         
   0   3   7        634.03        592.01         5.77 o                         
   1   3   7        160.85        180.35         8.48 o                         
   2   3   7        827.14        872.05         7.18 o                         
   3   3   7         89.08         99.54         2.89 o                         
   4   3   7        332.65        306.45         5.33 o                         
   5   3   7          9.98          8.39         2.27 o                         
   6   3   7          2.77          5.54         2.32 o                         
   7   3   7          2.90          8.23         2.29 o                         
  -6   4   7          2.49          1.17         2.27 o                         
  -5   4   7          6.73          5.89         2.33 o                         
  -4   4   7         99.04        105.65         2.45 o                         
  -3   4   7        118.00        123.28         2.22 o                         
  -2   4   7        138.43        145.54         2.71 o                         
  -1   4   7         48.85         44.62         2.78 o                         
   0   4   7        337.83        390.17         3.76 o                         
   1   4   7         17.17         30.69         2.34 o                         
   2   4   7        157.41        157.21         2.61 o                         
   3   4   7        441.76        456.07         5.68 o                         
   4   4   7         53.84         39.64         2.46 o                         
   5   4   7        122.84        116.15         3.88 o                         
   6   4   7         57.87         52.86         3.35 o                         
   7   4   7         39.53         32.45         3.21 o                         
  -6   5   7          0.38         -2.76         2.83 o                         
  -5   5   7          2.20          2.88         1.97 o                         
  -4   5   7          8.41          6.97         1.26 o                         
  -3   5   7         15.97         14.66         1.91 o                         
  -2   5   7        585.63        581.65        13.29 o                         
  -1   5   7         14.21          8.41         1.15 o                         
   0   5   7         12.51         10.85         1.26 o                         
   1   5   7         67.34         70.90         1.80 o                         
   2   5   7         25.17         31.20         1.19 o                         
   3   5   7          7.84          6.28         1.00 o                         
   4   5   7          0.11         -1.67         1.67 o                         
   5   5   7          2.99          3.33         1.64 o                         
   6   5   7         18.52         10.37         1.95 o                         
   7   5   7         16.42         14.74         2.50 o                         
  -5   6   7          2.79          1.63         1.95 o                         
  -4   6   7          1.64          1.51         1.42 o                         
  -3   6   7         50.48         45.57         2.56 o                         
  -2   6   7         17.19         11.38         1.59 o                         
  -1   6   7          0.12          0.84         1.06 o                         
   0   6   7         96.69         96.67         2.25 o                         
   1   6   7        351.08        340.00         3.76 o                         
   2   6   7         12.74         10.67         0.97 o                         
   3   6   7        474.79        481.01         6.87 o                         
   4   6   7          3.95          5.75         1.17 o                         
   5   6   7         60.94         63.29         2.88 o                         
   6   6   7         11.88          8.34         1.72 o                         
   7   6   7          8.64          8.71         2.24 o                         
  -5   7   7         10.29         12.96         2.79 o                         
  -4   7   7         25.51         26.77         2.84 o                         
  -3   7   7          0.01          0.21         1.66 o                         
  -2   7   7         13.46         16.78         2.70 o                         
  -1   7   7         14.57          9.35         1.57 o                         
   0   7   7         89.65         94.62         4.13 o                         
   1   7   7        231.85        226.62         3.25 o                         
   2   7   7         48.86         50.61         1.77 o                         
   3   7   7        310.25        305.02         3.29 o                         
   4   7   7         23.54         21.52         1.91 o                         
   5   7   7         13.51         10.99         1.34 o                         
   6   7   7         10.22         10.75         3.09 o                         
   7   7   7         10.58         11.39         2.03 o                         
  -4   8   7         32.13         32.15         3.17 o                         
  -3   8   7          4.44          4.07         1.94 o                         
  -2   8   7          7.30          8.51         2.14 o                         
  -1   8   7         16.89         15.88         2.37 o                         
   0   8   7         23.59         26.44         2.70 o                         
   1   8   7         10.73         23.73         2.60 o                         
   2   8   7         71.76         68.91         4.12 o                         
   3   8   7        390.58        434.83         8.68 o                         
   4   8   7         19.74         18.73         4.83 o                         
   5   8   7         16.30         21.10         2.03 o                         
   6   8   7         16.50         18.67         2.15 o                         
   7   8   7          4.44          9.47         2.57 o                         
  -4   9   7         27.07         29.58         3.18 o                         
  -3   9   7          4.97          4.32         2.03 o                         
  -2   9   7         19.47         24.65         4.61 o                         
  -1   9   7          2.89          5.67         2.37 o                         
   0   9   7         14.15         25.89         2.89 o                         
   1   9   7         13.07          8.38         2.37 o                         
   2   9   7         16.90         21.70         2.89 o                         
   3   9   7         63.04         62.51         4.08 o                         
   4   9   7          0.38         -0.11         2.74 o                         
   5   9   7         35.02         35.32         4.65 o                         
   6   9   7          2.18          4.95         1.79 o                         
  -3  10   7          0.79         -0.52         2.33 o                         
  -2  10   7          1.71         -0.13         1.65 o                         
  -1  10   7          0.01         -1.96         1.96 o                         
   0  10   7          1.25          2.32         2.45 o                         
   1  10   7          1.79          3.84         2.38 o                         
   2  10   7        176.15        190.06         6.72 o                         
   3  10   7         10.98         12.60         2.53 o                         
   4  10   7         24.20         31.19         3.31 o                         
   5  10   7          0.03         -1.26         1.62 o                         
   6  10   7          0.01          0.72         1.88 o                         
  -2  11   7         32.74         41.35         2.59 o                         
  -1  11   7         30.09         54.29         4.49 o                         
   0  11   7          2.52          4.63         2.63 o                         
   1  11   7          0.19         -0.19         2.29 o                         
   2  11   7          0.16          3.20         2.69 o                         
   3  11   7          3.69         -1.13         2.89 o                         
   4  11   7          0.25         -1.74         2.51 o                         
   5  11   7         26.90         27.89         3.16 o                         
   0  12   7         12.14         14.26         3.01 o                         
   1  12   7          0.02          4.63         3.01 o                         
   2  12   7         61.53         69.36         5.13 o                         
   3  12   7          0.02          2.55         2.74 o                         
   4  12   7         12.48         11.39         2.93 o                         
  -3  -9   8          2.39          5.83         2.99 o                         
  -2  -9   8          4.43          7.20         3.75 o                         
  -1  -9   8          0.62         -0.04         3.89 o                         
   0  -9   8          0.43          0.68         3.97 o                         
  -4  -8   8          0.07          6.74         3.99 o                         
  -3  -8   8          0.46          0.87         2.46 o                         
  -2  -8   8          0.08          1.97         2.27 o                         
  -1  -8   8         10.49         11.19         3.36 o                         
   0  -8   8          0.09          1.92         2.59 o                         
   1  -8   8          9.64          3.59         3.50 o                         
   2  -8   8          0.34          0.07         3.61 o                         
  -5  -7   8          4.31          9.45         3.60 o                         
  -4  -7   8          5.63          1.63         3.43 o                         
  -3  -7   8         25.18         27.20         4.20 o                         
  -2  -7   8          5.28         -0.14         4.09 o                         
  -1  -7   8          5.29          4.79         1.96 o                         
   0  -7   8          0.00         -3.26         3.26 o                         
   1  -7   8         37.09         36.00         4.02 o                         
   2  -7   8          3.37          0.74         3.36 o                         
   3  -7   8          7.35          8.30         3.11 o                         
  -6  -6   8         25.68         22.40         4.37 o                         
  -5  -6   8         14.00         15.06         3.57 o                         
  -4  -6   8          3.34          7.01         2.95 o                         
  -3  -6   8          9.26          6.51         1.98 o                         
  -2  -6   8         24.56         19.17         2.23 o                         
  -1  -6   8         48.50         57.67         2.88 o                         
   0  -6   8         36.43         38.91         3.04 o                         
   1  -6   8         27.32         30.08         3.71 o                         
   2  -6   8          3.34          5.89         3.21 o                         
   3  -6   8         16.76         16.98         3.50 o                         
   4  -6   8          5.03          8.57         2.19 o                         
  -6  -5   8         45.77         52.32         5.18 o                         
  -5  -5   8         15.53         14.80         3.97 o                         
  -4  -5   8         60.22         80.53         4.75 o                         
  -3  -5   8         33.91         34.88         4.16 o                         
  -2  -5   8        108.84        116.38         3.56 o                         
  -1  -5   8         65.62         71.57         2.89 o                         
   0  -5   8        188.29        208.12         6.95 o                         
   1  -5   8         47.53         62.53         4.42 o                         
   2  -5   8          7.56         11.36         2.80 o                         
   3  -5   8          7.64          5.32         2.45 o                         
   4  -5   8          0.01          6.58         2.06 o                         
  -6  -4   8         19.85         16.30         3.46 o                         
  -5  -4   8          1.09         -0.08         2.72 o                         
  -4  -4   8          5.57          4.89         2.31 o                         
  -3  -4   8        223.63        201.31         6.95 o                         
  -2  -4   8         15.15         10.53         1.92 o                         
  -1  -4   8          2.00          1.54         2.25 o                         
   0  -4   8         54.66         52.47         4.01 o                         
   1  -4   8         74.47         66.62         4.31 o                         
   2  -4   8         29.45         24.55         3.08 o                         
   3  -4   8         77.21         78.36         4.51 o                         
   4  -4   8          0.91          2.12         1.49 o                         
   5  -4   8         20.95         17.99         2.83 o                         
  -7  -3   8          2.18         11.64         3.37 o                         
  -6  -3   8         31.51         26.59         3.76 o                         
  -5  -3   8          2.03          0.68         2.23 o                         
  -4  -3   8          1.33          2.41         2.20 o                         
  -3  -3   8        159.11        148.60         9.55 o                         
  -2  -3   8         45.84         45.74         2.16 o                         
  -1  -3   8          8.01          6.33         1.09 o                         
   0  -3   8         51.98         48.25         3.01 o                         
   1  -3   8          2.99          2.85         2.18 o                         
   2  -3   8         10.33         14.71         2.63 o                         
   3  -3   8         86.64         87.40         2.40 o                         
   4  -3   8         22.07         16.85         1.35 o                         
   5  -3   8          0.46         -1.17         1.69 o                         
  -7  -2   8          5.60          6.37         2.52 o                         
  -6  -2   8          0.07         -3.27         5.52 o                         
  -5  -2   8         14.25         11.24         1.69 o                         
  -4  -2   8         76.80         80.23         5.24 o                         
  -3  -2   8         30.28         31.45         1.48 o                         
  -2  -2   8        153.33        146.29         2.87 o                         
  -1  -2   8        365.06        362.40         3.99 o                         
   0  -2   8          0.09          0.61         0.85 o                         
   1  -2   8        959.79        979.08        19.36 o                         
   2  -2   8          1.42          0.98         1.00 o                         
   3  -2   8        338.24        343.61         4.47 o                         
   4  -2   8          1.78          1.07         1.04 o                         
   5  -2   8         26.65         30.74         4.34 o                         
   6  -2   8          4.76          5.22         2.94 o                         
  -7  -1   8          0.07         -0.79         3.05 o                         
  -6  -1   8         17.99         21.19         3.20 o                         
  -5  -1   8         53.21         52.06         2.03 o                         
  -4  -1   8        218.53        215.83         3.28 o                         
  -3  -1   8        222.86        211.90         3.67 o                         
  -2  -1   8         61.85         50.32         2.43 o                         
  -1  -1   8        220.18        204.83         3.79 o                         
   0  -1   8         77.79         80.21         2.33 o                         
   1  -1   8        186.49        197.77         3.55 o                         
   2  -1   8        130.30        131.09         3.17 o                         
   3  -1   8        119.06        109.63         4.03 o                         
   4  -1   8         21.36         19.80         1.39 o                         
   5  -1   8          0.02         -0.20         1.32 o                         
   6  -1   8          0.43          2.77         2.48 o                         
  -7   0   8          9.18          9.99         3.17 o                         
  -6   0   8         19.26         18.97         2.98 o                         
  -5   0   8         28.61         26.63         1.61 o                         
  -4   0   8         61.08         60.92         2.15 o                         
  -3   0   8        140.19        133.75         2.30 o                         
  -2   0   8        182.13        150.75        27.30 o                         
  -1   0   8        283.73        266.74         4.35 o                         
   0   0   8        321.68        340.63         4.46 o                         
   1   0   8        763.45        782.82         6.83 o                         
   2   0   8        213.62        211.73        11.23 o                         
   3   0   8        343.92        320.37         7.28 o                         
   4   0   8         14.08         13.81         1.42 o                         
   5   0   8         89.05         91.92         4.06 o                         
   6   0   8         36.33         44.98         3.55 o                         
   7   0   8          4.46         11.22         3.10 o                         
  -7   1   8          6.57          5.85         2.93 o                         
  -6   1   8         31.20         31.16         3.20 o                         
  -5   1   8         19.55         18.65         4.10 o                         
  -4   1   8         68.79         71.78         2.05 o                         
  -3   1   8         48.94         40.08         1.43 o                         
  -2   1   8        163.51        148.90         3.74 o                         
  -1   1   8         62.26         54.92         2.31 o                         
   0   1   8          7.63          5.33         0.69 o                         
   1   1   8        259.41        253.34         3.98 o                         
   2   1   8          4.69          2.37         0.70 o                         
   3   1   8         38.50         32.02         1.76 o                         
   4   1   8         18.90         17.21         2.10 o                         
   5   1   8         36.03         37.18         2.95 o                         
   6   1   8          8.89         11.15         2.51 o                         
   7   1   8         53.56         67.18         4.20 o                         
  -6   2   8         29.14         30.38         3.32 o                         
  -5   2   8          9.27         10.33         3.43 o                         
  -4   2   8        100.67        100.92         3.05 o                         
  -3   2   8          0.13         -0.35         0.85 o                         
  -2   2   8        431.63        400.39         4.09 o                         
  -1   2   8        285.81        232.79        35.13 o                         
   0   2   8          0.95         -0.00         0.57 o                         
   1   2   8          2.52          1.88         0.82 o                         
   2   2   8         13.43         22.53         1.68 o                         
   3   2   8          6.03          7.09         1.61 o                         
   4   2   8         79.02         63.77         2.91 o                         
   5   2   8         93.82         88.05         3.89 o                         
   6   2   8          2.55          2.89         2.15 o                         
   7   2   8          4.95         11.30         2.79 o                         
  -6   3   8          1.27          4.18         2.73 o                         
  -5   3   8          5.28          5.86         1.79 o                         
  -4   3   8         27.24         26.97         2.06 o                         
  -3   3   8         50.62         55.86         2.17 o                         
  -2   3   8         48.16         46.62         1.74 o                         
  -1   3   8          2.79          0.65         1.67 o                         
   0   3   8          8.59         11.94         1.33 o                         
   1   3   8          0.67          0.96         0.70 o                         
   2   3   8          2.44          3.68         1.21 o                         
   3   3   8        182.53        198.34         4.16 o                         
   4   3   8         47.17         44.79         2.58 o                         
   5   3   8        246.54        267.96         5.70 o                         
   6   3   8          3.19          7.49         2.20 o                         
   7   3   8         87.11         97.70         4.48 o                         
  -6   4   8          5.49          6.43         2.81 o                         
  -5   4   8          6.52          4.28         2.42 o                         
  -4   4   8         80.34         79.12         2.89 o                         
  -3   4   8         27.59         29.65         2.46 o                         
  -2   4   8        206.68        184.51         3.20 o                         
  -1   4   8         22.49         21.55         1.43 o                         
   0   4   8        200.04        197.04         9.60 o                         
   1   4   8          3.72          6.89         0.79 o                         
   2   4   8         24.42         24.31         1.36 o                         
   3   4   8        178.27        163.25         3.73 o                         
   4   4   8        408.26        404.79         6.10 o                         
   5   4   8          5.94         10.23         2.12 o                         
   6   4   8         50.48         60.03         3.25 o                         
   7   4   8         20.75         27.82         3.04 o                         
  -6   5   8          1.97         -2.60         2.67 o                         
  -5   5   8          0.02         -2.82         2.82 o                         
  -4   5   8         19.81         14.49         1.39 o                         
  -3   5   8        181.96        178.31         2.91 o                         
  -2   5   8        262.76        215.40        11.37 o                         
  -1   5   8          8.23          6.66         1.14 o                         
   0   5   8         93.58         78.38         2.54 o                         
   1   5   8         83.53         87.40         2.08 o                         
   2   5   8        106.43        106.64         2.68 o                         
   3   5   8        554.69        567.29        24.60 o                         
   4   5   8        514.24        502.51         6.77 o                         
   5   5   8        179.88        180.59         4.55 o                         
   6   5   8         81.28         76.97         3.59 o                         
   7   5   8          7.49          9.28         2.42 o                         
  -5   6   8          8.66          7.93         2.68 o                         
  -4   6   8          2.27          1.70         1.35 o                         
  -3   6   8         46.68         47.44         2.17 o                         
  -2   6   8        118.38        121.03         3.95 o                         
  -1   6   8         11.43          8.91         1.28 o                         
   0   6   8         81.80         88.61         2.75 o                         
   1   6   8         21.23         20.15         1.42 o                         
   2   6   8        382.26        382.86         4.18 o                         
   3   6   8        436.14        446.32        10.16 o                         
   4   6   8        207.55        210.86         3.01 o                         
   5   6   8         17.27         17.50         2.01 o                         
   6   6   8          0.76         -1.94         1.94 o                         
   7   6   8         36.38         30.77         2.65 o                         
  -5   7   8         24.85         23.44         2.12 o                         
  -4   7   8          0.77          1.02         2.59 o                         
  -3   7   8        123.46        124.82         3.21 o                         
  -2   7   8         90.29         81.66         6.60 o                         
  -1   7   8         18.12         13.23         2.16 o                         
   0   7   8          4.51          3.04         1.46 o                         
   1   7   8         49.49         42.93         1.76 o                         
   2   7   8        305.60        310.78         5.50 o                         
   3   7   8        115.68        118.35         2.34 o                         
   4   7   8        131.84        142.77         5.36 o                         
   5   7   8          1.74          0.80         1.16 o                         
   6   7   8         15.13         13.89         1.55 o                         
   7   7   8          0.18         -1.62         1.62 o                         
  -4   8   8         11.98          8.66         2.61 o                         
  -3   8   8         12.87         14.71         1.74 o                         
  -2   8   8          6.33          3.90         2.08 o                         
  -1   8   8          4.69          9.61         1.32 o                         
   0   8   8          0.02         -0.14         1.17 o                         
   1   8   8         48.56         52.77         2.02 o                         
   2   8   8         37.51         36.87         3.67 o                         
   3   8   8         14.22          6.54         1.76 o                         
   4   8   8        251.60        236.25         4.48 o                         
   5   8   8          2.19          0.47         2.16 o                         
   6   8   8          3.87          3.64         2.60 o                         
   7   8   8         44.40         51.82         4.17 o                         
  -3   9   8         36.38         30.78         3.10 o                         
  -2   9   8         25.92         23.27         2.87 o                         
  -1   9   8          1.03         -1.87         1.87 o                         
   0   9   8          3.80          2.48         1.98 o                         
   1   9   8          0.35         -2.06         2.06 o                         
   2   9   8         87.65         83.27         4.71 o                         
   3   9   8          6.16          6.37         2.45 o                         
   4   9   8          0.41          1.31         1.57 o                         
   5   9   8         19.21         26.48         3.12 o                         
   6   9   8          0.95          5.26         2.83 o                         
  -2  10   8          0.73         -1.27         1.77 o                         
  -1  10   8          4.52          5.71         2.22 o                         
   0  10   8          2.61          1.59         2.45 o                         
   1  10   8          9.06          9.88         2.46 o                         
   2  10   8        114.49        103.05         5.23 o                         
   3  10   8          1.20         -0.06         2.98 o                         
   4  10   8         56.40         48.30         4.04 o                         
   5  10   8          2.53         -0.78         2.00 o                         
   6  10   8          0.33          1.32         2.33 o                         
  -1  11   8         18.78         22.43         3.21 o                         
   0  11   8          0.89          2.63         2.70 o                         
   1  11   8          5.69          3.44         2.23 o                         
   2  11   8          3.06          6.40         3.08 o                         
   3  11   8          1.82          1.81         2.99 o                         
   4  11   8          1.11          4.58         2.67 o                         
   5  11   8         13.18         10.50         3.01 o                         
   0  12   8         13.02         14.19         2.86 o                         
   1  12   8          8.43          7.76         2.79 o                         
   2  12   8         51.26         52.14         4.88 o                         
   3  12   8         11.75          9.65         3.21 o                         
   4  12   8          2.33         -1.88         3.47 o                         
  -4  -8   9          3.77          7.73         3.75 o                         
  -3  -8   9          6.07          7.16         3.23 o                         
  -2  -8   9          0.56          3.00         2.30 o                         
  -1  -8   9          5.34          6.88         3.42 o                         
   0  -8   9          0.07         -0.48         3.40 o                         
   1  -8   9          0.03         -2.98         3.81 o                         
  -5  -7   9         13.91         12.31         4.24 o                         
  -4  -7   9         82.51         99.39         6.36 o                         
  -3  -7   9          3.60          5.66         2.27 o                         
  -2  -7   9         18.64         26.67         2.62 o                         
  -1  -7   9          5.30          3.73         2.02 o                         
   0  -7   9          0.02         -1.34         3.12 o                         
   1  -7   9          0.00         -3.15         3.15 o                         
   2  -7   9         10.00         12.73         3.93 o                         
  -5  -6   9         17.87         15.73         4.07 o                         
  -4  -6   9         18.32         11.31         3.84 o                         
  -3  -6   9          0.01          2.05         1.78 o                         
  -2  -6   9         25.81         29.88         2.53 o                         
  -1  -6   9          0.00         -0.29         1.74 o                         
   0  -6   9          7.58          7.02         1.74 o                         
   1  -6   9          1.59          0.52         3.14 o                         
   2  -6   9         75.32         92.73         5.67 o                         
   3  -6   9          2.16         -0.41         2.57 o                         
  -6  -5   9          0.04         -0.13         3.23 o                         
  -5  -5   9          1.67          2.85         3.49 o                         
  -4  -5   9         25.03         26.65         3.76 o                         
  -3  -5   9          0.20         -0.39         1.67 o                         
  -2  -5   9          3.13          1.93         1.62 o                         
  -1  -5   9         29.13         28.60         2.29 o                         
   0  -5   9         34.20         32.52         3.83 o                         
   1  -5   9         10.22          7.03         2.89 o                         
   2  -5   9         50.02         40.46         3.88 o                         
   3  -5   9          0.35         -1.11         2.79 o                         
   4  -5   9          0.11          6.59         1.84 o                         
  -6  -4   9          1.07          4.18         2.93 o                         
  -5  -4   9         32.86         33.35         3.71 o                         
  -4  -4   9          1.28          4.41         2.36 o                         
  -3  -4   9         22.26         20.98         2.11 o                         
  -2  -4   9         24.72         23.47         3.57 o                         
  -1  -4   9          1.05         -0.85         2.43 o                         
   0  -4   9        354.93        344.47         8.46 o                         
   1  -4   9         18.75         15.38         3.10 o                         
   2  -4   9         16.62         22.02         3.12 o                         
   3  -4   9        112.19        108.62         3.30 o                         
   4  -4   9          8.55         14.64         2.99 o                         
   5  -4   9          2.06         -2.75         2.75 o                         
  -6  -3   9         28.70         39.26         4.42 o                         
  -5  -3   9          1.88          5.32         2.38 o                         
  -4  -3   9          0.17          0.31         2.20 o                         
  -3  -3   9        218.22        226.51        31.00 o                         
  -2  -3   9        196.90        185.55         5.73 o                         
  -1  -3   9          2.16          0.24         2.14 o                         
   0  -3   9        311.73        311.04         7.53 o                         
   1  -3   9        340.44        287.00        37.73 o                         
   2  -3   9         86.20         73.25        11.78 o                         
   3  -3   9         11.66         10.09         2.17 o                         
   4  -3   9          3.97          1.53         1.13 o                         
   5  -3   9         12.88         15.01         2.95 o                         
  -6  -2   9         33.88         38.32         3.70 o                         
  -5  -2   9         11.80         15.47         1.85 o                         
  -4  -2   9         38.77         46.54         2.31 o                         
  -3  -2   9        154.01        145.01         9.66 o                         
  -2  -2   9        204.72        192.44         3.43 o                         
  -1  -2   9        244.68        232.69         8.29 o                         
   0  -2   9        823.37        822.49        62.09 o                         
   1  -2   9          0.20          0.43         1.25 o                         
   2  -2   9         66.63         74.13         6.93 o                         
   3  -2   9        130.84        113.72         4.37 o                         
   4  -2   9          0.05          0.03         1.32 o                         
   5  -2   9          0.79         -3.56         5.33 o                         
   6  -2   9          1.03         -1.75         1.75 o                         
  -6  -1   9          0.08          1.62         2.22 o                         
  -5  -1   9         24.90         24.77         2.61 o                         
  -4  -1   9          1.02          4.55         1.70 o                         
  -3  -1   9         18.05         12.76         1.57 o                         
  -2  -1   9          2.13          4.18         1.67 o                         
  -1  -1   9        137.05        131.14         3.39 o                         
   0  -1   9        233.29        242.67         4.15 o                         
   1  -1   9          0.58          0.54         1.47 o                         
   2  -1   9        101.57         96.33         2.99 o                         
   3  -1   9         98.92         95.34         4.23 o                         
   4  -1   9        162.49        152.62         2.85 o                         
   5  -1   9          0.46         -1.29         1.29 o                         
   6  -1   9         48.36         60.62         3.87 o                         
  -6   0   9          1.79         -2.04         2.24 o                         
  -5   0   9         65.98         72.04         2.30 o                         
  -4   0   9          7.98          5.92         1.03 o                         
  -3   0   9         85.09         76.33         4.34 o                         
  -2   0   9          8.29          7.97         1.79 o                         
  -1   0   9         77.08         62.39         2.55 o                         
   0   0   9         12.08         12.76         1.53 o                         
   1   0   9         24.62         19.34         1.66 o                         
   2   0   9         31.02         32.79         2.05 o                         
   3   0   9        106.77        100.17         3.39 o                         
   4   0   9         43.20         40.57         1.99 o                         
   5   0   9         64.92         62.89         3.27 o                         
   6   0   9          0.08          0.34         2.28 o                         
  -6   1   9          3.35          4.69         2.25 o                         
  -5   1   9          1.74          1.59         1.60 o                         
  -4   1   9          1.69          1.90         1.01 o                         
  -3   1   9          0.32          0.14         1.18 o                         
  -2   1   9          4.05          3.76         1.86 o                         
  -1   1   9          0.32          2.13         1.48 o                         
   0   1   9          5.34          5.40         1.12 o                         
   1   1   9          4.07          8.06         1.34 o                         
   2   1   9        358.06        384.38         5.51 o                         
   3   1   9         32.44         32.49         2.28 o                         
   4   1   9        144.24        131.05         4.03 o                         
   5   1   9          2.03         -0.50         2.11 o                         
   6   1   9          5.81          2.24         1.88 o                         
  -6   2   9          0.90          1.26         2.05 o                         
  -5   2   9          4.73          3.14         2.07 o                         
  -4   2   9         95.79         93.56         2.95 o                         
  -3   2   9         33.34         26.88         4.84 o                         
  -2   2   9        236.62        209.25         5.02 o                         
  -1   2   9         17.13         19.04         2.06 o                         
   0   2   9         63.30         51.73         2.02 o                         
   1   2   9         98.84        101.97         4.57 o                         
   2   2   9        184.98        181.93         3.87 o                         
   3   2   9        200.39        199.97         4.35 o                         
   4   2   9         27.78         29.80         2.42 o                         
   5   2   9         59.97         61.45         3.33 o                         
   6   2   9         46.60         47.70         3.21 o                         
   7   2   9          6.95          1.51         2.31 o                         
  -6   3   9          5.38          5.54         2.74 o                         
  -5   3   9         20.51         15.00         2.36 o                         
  -4   3   9          2.35          0.70         1.65 o                         
  -3   3   9         25.26         17.52         1.51 o                         
  -2   3   9        440.67        363.72        56.70 o                         
  -1   3   9        366.51        363.60         5.85 o                         
   0   3   9        345.31        375.24         5.35 o                         
   1   3   9          6.89          6.43         0.96 o                         
   2   3   9        562.42        547.78         6.44 o                         
   3   3   9         63.32         66.94         2.69 o                         
   4   3   9          0.04         -0.40         1.70 o                         
   5   3   9          2.76          1.67         1.66 o                         
   6   3   9          2.92          1.45         1.78 o                         
   7   3   9          4.93          2.62         2.47 o                         
  -6   4   9          1.46          0.72         3.03 o                         
  -5   4   9          0.04         -2.49         2.49 o                         
  -4   4   9         72.98         80.13         2.95 o                         
  -3   4   9         57.84         61.99         2.37 o                         
  -2   4   9         39.62         34.66         5.39 o                         
  -1   4   9         20.32         19.32         2.26 o                         
   0   4   9        137.53        131.12         3.48 o                         
   1   4   9          8.58         10.33         1.01 o                         
   2   4   9          8.75         10.36         1.19 o                         
   3   4   9         68.01         70.29         2.85 o                         
   4   4   9        179.89        187.71         4.47 o                         
   5   4   9         85.99         78.32         3.38 o                         
   6   4   9         30.30         23.82         2.53 o                         
   7   4   9          8.45          4.12         2.23 o                         
  -5   5   9          0.64         -0.60         2.20 o                         
  -4   5   9          3.03          1.15         1.51 o                         
  -3   5   9        251.20        254.32         7.00 o                         
  -2   5   9         14.12         10.10         1.54 o                         
  -1   5   9        302.90        329.26         4.29 o                         
   0   5   9        104.29        118.57         5.52 o                         
   1   5   9         28.12         36.90         1.62 o                         
   2   5   9          2.60          4.21         1.09 o                         
   3   5   9        148.94        147.79         2.99 o                         
   4   5   9         28.93         27.91         2.26 o                         
   5   5   9         11.86          7.29         1.88 o                         
   6   5   9          0.00         -1.31         1.71 o                         
   7   5   9         16.70         16.61         2.46 o                         
  -5   6   9          1.57          0.05         2.70 o                         
  -4   6   9          5.73          7.47         1.70 o                         
  -3   6   9         60.09         52.58         2.48 o                         
  -2   6   9         21.53         15.00         1.55 o                         
  -1   6   9         44.21         41.84         1.95 o                         
   0   6   9         74.65         67.53         3.24 o                         
   1   6   9         19.54         22.38         2.77 o                         
   2   6   9        288.01        281.71         3.23 o                         
   3   6   9        681.78        614.57         9.93 o                         
   4   6   9         18.05         22.38         1.69 o                         
   5   6   9          9.53          6.23         1.74 o                         
   6   6   9         69.53         69.06         3.34 o                         
   7   6   9          0.11         -1.65         1.65 o                         
  -4   7   9          0.41         -2.42         2.57 o                         
  -3   7   9         75.35         75.07         7.55 o                         
  -2   7   9         10.05          9.99         1.53 o                         
  -1   7   9         26.78         30.72         1.87 o                         
   0   7   9          0.33          0.97         1.09 o                         
   1   7   9          2.32          0.31         1.06 o                         
   2   7   9        135.07        123.75         2.78 o                         
   3   7   9         60.03         50.53         1.76 o                         
   4   7   9         81.67         77.33         4.08 o                         
   5   7   9          0.14          0.86         1.34 o                         
   6   7   9         11.13         11.50         3.57 o                         
   7   7   9         16.66         16.09         2.71 o                         
  -4   8   9          0.26          5.84         4.76 o                         
  -3   8   9          9.97          8.38         1.64 o                         
  -2   8   9          8.31          8.67         2.32 o                         
  -1   8   9          6.95          4.41         1.37 o                         
   0   8   9          5.15          2.37         1.27 o                         
   1   8   9         20.90         19.25         2.46 o                         
   2   8   9         62.64         65.17         2.31 o                         
   3   8   9         87.12         90.66         2.59 o                         
   4   8   9        267.27        282.98         4.34 o                         
   5   8   9          3.17          8.34         2.87 o                         
   6   8   9         24.61         35.91         3.70 o                         
  -3   9   9         18.59         16.92         2.57 o                         
  -2   9   9          4.40         -1.45         2.14 o                         
  -1   9   9          0.01         -1.73         1.73 o                         
   0   9   9          0.28         -1.84         1.84 o                         
   1   9   9         70.13         73.69         4.53 o                         
   2   9   9         37.07         22.54         3.33 o                         
   3   9   9         48.24         50.48         3.94 o                         
   4   9   9          9.05          9.06         1.89 o                         
   5   9   9          7.11          7.71         1.68 o                         
   6   9   9         15.23         13.98         3.16 o                         
  -2  10   9         14.48         19.87         3.41 o                         
  -1  10   9          7.11          4.95         2.24 o                         
   0  10   9          1.43         -2.15         2.15 o                         
   1  10   9         14.07         20.94         3.37 o                         
   2  10   9          3.29          4.58         2.71 o                         
   3  10   9         39.16         44.56         4.04 o                         
   4  10   9         79.52         88.46         5.16 o                         
   5  10   9          2.31         -0.75         1.68 o                         
  -1  11   9          1.56         -0.27         2.47 o                         
   0  11   9          6.04          5.88         2.87 o                         
   1  11   9         32.62         34.40         3.67 o                         
   2  11   9          0.06         -0.32         2.84 o                         
   3  11   9         50.52         59.60         4.62 o                         
   4  11   9          3.05         -0.43         2.51 o                         
   5  11   9          0.15          0.59         3.24 o                         
   1  12   9          9.81          9.83         3.04 o                         
   2  12   9          1.34          2.46         3.92 o                         
   3  12   9         32.95         46.86         4.88 o                         
  -2  -8  10          1.22          2.57         2.64 o                         
  -1  -8  10          1.20         -2.57         3.30 o                         
  -4  -7  10          1.74          4.83         3.59 o                         
  -3  -7  10          1.19          1.45         4.63 o                         
  -2  -7  10         14.14         14.70         2.87 o                         
  -1  -7  10          2.35          0.97         3.18 o                         
   0  -7  10          0.45         -1.70         2.92 o                         
   1  -7  10          0.88         -3.32         3.32 o                         
  -5  -6  10          4.56          3.80         3.17 o                         
  -4  -6  10          0.42         10.30         3.98 o                         
  -3  -6  10         12.56          6.83         3.07 o                         
  -2  -6  10         32.04         33.27         4.98 o                         
  -1  -6  10          0.08         -1.84         1.84 o                         
   0  -6  10          0.38          0.05         3.13 o                         
   1  -6  10          2.32          0.37         2.84 o                         
   2  -6  10         36.70         31.54         4.59 o                         
  -5  -5  10          3.22          6.83         3.29 o                         
  -4  -5  10         76.92         82.86         5.60 o                         
  -3  -5  10         18.37         16.37         2.05 o                         
  -2  -5  10         49.10         60.21         3.05 o                         
  -1  -5  10          1.02          1.39         1.75 o                         
   0  -5  10         50.97         60.22         4.74 o                         
   1  -5  10         31.72         36.33         4.23 o                         
   2  -5  10          3.81          5.78         3.06 o                         
   3  -5  10          0.03          3.63         3.03 o                         
  -6  -4  10          0.00         -3.81         3.81 o                         
  -5  -4  10         24.95         36.83         3.89 o                         
  -4  -4  10         12.33         14.22         2.65 o                         
  -3  -4  10         25.38         20.56         2.68 o                         
  -2  -4  10         20.05         27.04         2.33 o                         
  -1  -4  10          5.01          2.68         2.40 o                         
   0  -4  10          0.92         -1.53         2.49 o                         
   1  -4  10         18.18         17.19         3.34 o                         
   2  -4  10         34.53         31.81         4.03 o                         
   3  -4  10          7.58         12.43         2.80 o                         
   4  -4  10         30.33         29.36         1.99 o                         
  -6  -3  10         12.71          8.06         3.42 o                         
  -5  -3  10         37.68         57.53         4.55 o                         
  -4  -3  10          0.15          0.50         1.98 o                         
  -3  -3  10          1.21          2.77         1.42 o                         
  -2  -3  10          6.54          4.59         1.99 o                         
  -1  -3  10         81.70         82.26         4.53 o                         
   0  -3  10         21.43         16.73         3.32 o                         
   1  -3  10         49.98         50.17         3.96 o                         
   2  -3  10          4.17          2.57         2.72 o                         
   3  -3  10         34.40         40.42         2.21 o                         
   4  -3  10          0.31          1.68         1.36 o                         
   5  -3  10          0.60         -2.21         2.21 o                         
  -6  -2  10          6.46          9.54         3.27 o                         
  -5  -2  10          5.80          9.43         6.19 o                         
  -4  -2  10          4.21          4.04         1.51 o                         
  -3  -2  10          5.47          5.14         1.23 o                         
  -2  -2  10          6.36         10.26         1.39 o                         
  -1  -2  10          0.01         -0.92         1.14 o                         
   0  -2  10          0.34         -1.15         1.40 o                         
   1  -2  10          8.07          7.71         1.55 o                         
   2  -2  10        132.44        136.96         6.50 o                         
   3  -2  10         29.73         29.55         1.53 o                         
   4  -2  10         20.74         21.75         1.44 o                         
   5  -2  10          4.81         -1.52         1.52 o                         
  -6  -1  10         14.04         10.75         3.36 o                         
  -5  -1  10          5.51          7.60         1.71 o                         
  -4  -1  10          0.00         -1.16         1.61 o                         
  -3  -1  10          2.14          0.25         2.33 o                         
  -2  -1  10         37.60         32.48         2.46 o                         
  -1  -1  10         27.66         23.14         2.08 o                         
   0  -1  10         35.38         40.34         2.46 o                         
   1  -1  10         17.82         13.57         1.88 o                         
   2  -1  10         38.18         41.16         2.48 o                         
   3  -1  10        107.37        104.54         8.62 o                         
   4  -1  10         64.84         55.24         2.38 o                         
   5  -1  10          3.19         -1.70         1.70 o                         
   6  -1  10         14.11         16.50         2.59 o                         
  -6   0  10          0.02         -3.26         3.26 o                         
  -5   0  10          0.00          0.57         1.58 o                         
  -4   0  10         17.88         25.25         2.51 o                         
  -3   0  10          1.16          0.50         1.25 o                         
  -2   0  10        387.94        382.94         6.57 o                         
  -1   0  10         90.74         91.83         3.26 o                         
   0   0  10        398.21        420.60         5.99 o                         
   1   0  10        105.08        123.47         3.44 o                         
   2   0  10        229.85        230.66         4.64 o                         
   3   0  10          3.12          6.65         1.73 o                         
   4   0  10          1.75          0.65         1.95 o                         
   5   0  10         15.08         13.31         2.11 o                         
   6   0  10          6.72          3.96         2.23 o                         
  -6   1  10          3.78         -3.15         3.15 o                         
  -5   1  10         38.00         40.76         3.92 o                         
  -4   1  10          0.01         -0.46         2.23 o                         
  -3   1  10        302.85        272.88         6.22 o                         
  -2   1  10        138.85        122.79         4.09 o                         
  -1   1  10        297.48        274.80         5.23 o                         
   0   1  10         32.01         28.48         2.15 o                         
   1   1  10          8.39          5.58         1.63 o                         
   2   1  10        202.84        190.38         4.23 o                         
   3   1  10        112.33         99.77         3.34 o                         
   4   1  10        332.25        312.64         6.00 o                         
   5   1  10         17.05         11.24         2.20 o                         
   6   1  10         41.12         37.94         2.99 o                         
  -6   2  10          1.01          7.67         2.78 o                         
  -5   2  10          4.91          4.45         2.78 o                         
  -4   2  10          0.94          0.85         2.61 o                         
  -3   2  10        325.93        285.08         6.54 o                         
  -2   2  10         38.98         38.30         2.90 o                         
  -1   2  10        762.93        700.16         8.18 o                         
   0   2  10          2.19          0.85         1.49 o                         
   1   2  10        367.16        369.66         8.52 o                         
   2   2  10          3.46          6.27         1.67 o                         
   3   2  10        116.95        116.21         3.60 o                         
   4   2  10          1.19          0.16         1.73 o                         
   5   2  10         17.10         10.17         2.19 o                         
   6   2  10          0.17         -2.13         2.13 o                         
  -6   3  10          0.61          0.68         2.85 o                         
  -5   3  10         21.59         22.99         3.77 o                         
  -4   3  10         69.88         76.30         4.50 o                         
  -3   3  10          7.65         11.04         2.65 o                         
  -2   3  10         17.42         16.89         2.57 o                         
  -1   3  10        292.97        290.10         5.57 o                         
   0   3  10         21.70         29.21         2.18 o                         
   1   3  10         37.30         42.18         1.96 o                         
   2   3  10        211.63        201.13         3.26 o                         
   3   3  10         66.03         63.10         2.86 o                         
   4   3  10         55.61         49.72         2.74 o                         
   5   3  10         25.12         17.87         2.17 o                         
   6   3  10         73.41         66.19         3.54 o                         
  -5   4  10          0.00         -3.71         4.77 o                         
  -4   4  10          0.15         -1.01         1.64 o                         
  -3   4  10        198.33        176.33         5.52 o                         
  -2   4  10         27.65         24.76         2.78 o                         
  -1   4  10         63.81         62.86         3.18 o                         
   0   4  10         18.65         17.65         1.95 o                         
   1   4  10         60.88         64.83         1.93 o                         
   2   4  10         41.86         40.79         1.97 o                         
   3   4  10         19.94         20.44         2.09 o                         
   4   4  10          0.00         -0.04         1.49 o                         
   5   4  10         81.30         64.98         3.25 o                         
   6   4  10         21.77         17.25         2.39 o                         
   7   4  10         25.93         23.00         2.57 o                         
  -5   5  10          0.09         -3.24         3.24 o                         
  -4   5  10          4.23          3.92         3.12 o                         
  -3   5  10          5.63          3.60         2.70 o                         
  -2   5  10          2.46          4.17         2.42 o                         
  -1   5  10         29.01         18.81         2.44 o                         
   0   5  10         87.54         73.83         3.06 o                         
   1   5  10          7.75          4.69         1.65 o                         
   2   5  10        108.31        113.91         6.12 o                         
   3   5  10         28.72         27.74         2.15 o                         
   4   5  10         56.07         73.68         3.13 o                         
   5   5  10        104.08        100.53         3.81 o                         
   6   5  10         42.89         44.06         3.07 o                         
   7   5  10         10.07          4.07         1.58 o                         
  -5   6  10          0.79         -2.90         2.90 o                         
  -4   6  10         10.81          5.92         1.60 o                         
  -3   6  10         14.29         15.62         1.85 o                         
  -2   6  10          0.21          0.89         1.32 o                         
  -1   6  10         80.58         76.70         7.79 o                         
   0   6  10         93.20         84.55         7.42 o                         
   1   6  10         28.55         42.06         5.28 o                         
   2   6  10         48.81         45.12         1.69 o                         
   3   6  10         80.83         88.80         2.56 o                         
   4   6  10         63.49         62.93         2.35 o                         
   5   6  10         11.74         10.60         1.60 o                         
   6   6  10          6.86          7.43         1.79 o                         
  -4   7  10          0.53         -2.87         4.23 o                         
  -3   7  10          3.70          5.45         3.08 o                         
  -2   7  10         26.17         21.62         1.82 o                         
  -1   7  10         27.26         20.60         5.36 o                         
   0   7  10          0.28          1.15         1.16 o                         
   1   7  10         20.38         19.59         1.57 o                         
   2   7  10         92.41        108.47         2.77 o                         
   3   7  10         79.82         79.05         2.58 o                         
   4   7  10          1.42          0.95         1.26 o                         
   5   7  10        154.04        158.30        11.54 o                         
   6   7  10         17.58         19.59         2.02 o                         
  -3   8  10          3.96          6.42         4.50 o                         
  -2   8  10         36.75         39.58         2.24 o                         
  -1   8  10         16.53         18.42         2.07 o                         
   0   8  10          3.37         -0.83         1.36 o                         
   1   8  10          0.01          2.32         2.19 o                         
   2   8  10         10.05          8.72         1.46 o                         
   3   8  10          0.05          0.58         1.02 o                         
   4   8  10          6.47          6.81         1.27 o                         
   5   8  10          6.59          7.86         1.56 o                         
   6   8  10         20.13         22.75         2.07 o                         
  -3   9  10          0.00          0.80         1.93 o                         
  -2   9  10          4.20          1.65         2.09 o                         
  -1   9  10          3.44          2.84         2.16 o                         
   0   9  10          0.56         -2.17         2.17 o                         
   1   9  10        117.84        113.32         5.33 o                         
   2   9  10          3.20          2.86         2.64 o                         
   3   9  10         67.14         75.45         4.54 o                         
   4   9  10         27.36         23.92         2.34 o                         
   5   9  10         13.23         17.94         1.96 o                         
   6   9  10          4.51          7.20         3.19 o                         
  -2  10  10         53.58         62.00         4.26 o                         
  -1  10  10          0.22         -2.39         2.39 o                         
   0  10  10          1.99          0.94         2.23 o                         
   1  10  10          3.62         -2.14         2.14 o                         
   2  10  10          2.28          4.36         2.87 o                         
   3  10  10          3.29          1.72         2.51 o                         
   4  10  10         38.49         39.50         4.06 o                         
   5  10  10          1.77         -0.05         1.85 o                         
  -1  11  10          4.61          4.87         2.88 o                         
   0  11  10          3.18         -2.54         2.54 o                         
   1  11  10         52.11         55.98         4.60 o                         
   2  11  10         22.38         23.87         4.26 o                         
   3  11  10         36.73         39.55         4.31 o                         
   4  11  10          5.17          4.39         2.46 o                         
  -2  -7  11          8.22          6.06         2.48 o                         
  -1  -7  11          4.20          2.45         2.46 o                         
   0  -7  11          1.04         -4.03         4.03 o                         
  -4  -6  11          0.56         13.21         4.24 o                         
  -3  -6  11         28.36         33.87         8.65 o                         
  -2  -6  11         14.80         19.28         2.54 o                         
  -1  -6  11         18.18         23.50         2.67 o                         
   0  -6  11          2.59          2.62         2.43 o                         
   1  -6  11          2.96          3.75         2.98 o                         
   2  -6  11          2.11          0.58         3.06 o                         
  -4  -5  11         51.90         54.15         5.14 o                         
  -3  -5  11          7.30          6.10         2.11 o                         
  -2  -5  11          0.15         -1.96         1.96 o                         
  -1  -5  11         26.13         23.60         2.45 o                         
   0  -5  11          2.48          7.59         2.85 o                         
   1  -5  11          0.14          1.30         2.58 o                         
   2  -5  11         16.07         19.23         4.33 o                         
   3  -5  11          3.15          2.16         4.51 o                         
  -5  -4  11          1.08          9.82         3.50 o                         
  -4  -4  11          8.30         10.34         2.76 o                         
  -3  -4  11         14.44         10.92         2.11 o                         
  -2  -4  11          0.09         -1.88         1.88 o                         
  -1  -4  11          4.60          7.77         3.29 o                         
   0  -4  11          2.15          0.05         2.97 o                         
   1  -4  11         17.78         19.31         3.36 o                         
   2  -4  11         27.76         31.70         3.74 o                         
   3  -4  11          0.00          2.85         2.94 o                         
  -5  -3  11          8.75         21.69         2.85 o                         
  -4  -3  11          0.45         -0.68         2.39 o                         
  -3  -3  11         11.42          6.35         1.52 o                         
  -2  -3  11         25.34         31.26         3.32 o                         
  -1  -3  11          6.01          4.35         2.49 o                         
   0  -3  11        100.82         98.62         5.07 o                         
   1  -3  11         30.38         27.15         3.47 o                         
   2  -3  11         80.32         74.18         4.73 o                         
   3  -3  11         27.15         22.39         3.26 o                         
   4  -3  11         32.07         35.18         4.02 o                         
  -5  -2  11         34.53         42.07         3.69 o                         
  -4  -2  11         22.04         16.13         1.87 o                         
  -3  -2  11         22.92         28.90         1.94 o                         
  -2  -2  11          6.42          2.34         1.56 o                         
  -1  -2  11         39.86         38.64         4.70 o                         
   0  -2  11        162.75        164.32        14.10 o                         
   1  -2  11         12.31         10.52         1.79 o                         
   2  -2  11         12.27          6.72         1.40 o                         
   3  -2  11          7.95          9.50         2.38 o                         
   4  -2  11          3.17          2.28         1.51 o                         
   5  -2  11          0.01         -2.27         2.27 o                         
  -6  -1  11         24.47         14.21         3.90 o                         
  -5  -1  11         27.36         29.92         3.48 o                         
  -4  -1  11          2.61          1.28         1.45 o                         
  -3  -1  11         13.28         17.34         2.52 o                         
  -2  -1  11         14.44         11.91         2.02 o                         
  -1  -1  11         20.75         24.91         2.23 o                         
   0  -1  11          0.68         -0.88         1.86 o                         
   1  -1  11        229.44        254.35         4.92 o                         
   2  -1  11         86.76         77.79         3.09 o                         
   3  -1  11         92.69        104.03         8.25 o                         
   4  -1  11         82.14         77.81         2.76 o                         
   5  -1  11         27.76         27.86         2.61 o                         
  -6   0  11         22.61         24.04         3.96 o                         
  -5   0  11         18.94         15.21         1.93 o                         
  -4   0  11         27.66         28.73         2.03 o                         
  -3   0  11         16.50         17.58         2.57 o                         
  -2   0  11         66.32         55.82         3.09 o                         
  -1   0  11          4.55          4.30         1.81 o                         
   0   0  11        550.77        593.02         7.61 o                         
   1   0  11         95.30         79.61         3.16 o                         
   2   0  11          0.04         -0.96         1.72 o                         
   3   0  11          0.01         -0.04         1.70 o                         
   4   0  11         13.16         11.63         1.99 o                         
   5   0  11          5.66          1.33         1.67 o                         
  -6   1  11         27.45         27.75         4.23 o                         
  -5   1  11         18.76         14.69         3.03 o                         
  -4   1  11          0.20         -1.50         3.20 o                         
  -3   1  11         39.28         39.35         2.99 o                         
  -2   1  11         47.32         45.17         3.01 o                         
  -1   1  11         44.86         37.10         2.66 o                         
   0   1  11         70.55         77.97         3.24 o                         
   1   1  11         24.04         17.39         2.05 o                         
   2   1  11          2.06         -0.44         2.02 o                         
   3   1  11         71.26         69.37         3.23 o                         
   4   1  11         37.41         32.94         2.75 o                         
   5   1  11         37.59         30.55         2.58 o                         
   6   1  11         11.11          6.39         2.40 o                         
  -5   2  11          7.81          0.62         3.31 o                         
  -4   2  11         26.99         23.26         3.21 o                         
  -3   2  11          1.81          0.37         2.13 o                         
  -2   2  11         10.27         10.28         2.34 o                         
  -1   2  11          0.28          1.55         1.95 o                         
   0   2  11         45.68         43.34         2.69 o                         
   1   2  11          3.46          1.83         1.13 o                         
   2   2  11        119.23        125.32         3.87 o                         
   3   2  11          0.69          1.09         1.75 o                         
   4   2  11         72.25         77.71         3.41 o                         
   5   2  11          0.21         -1.81         1.81 o                         
   6   2  11         65.07         68.64         3.77 o                         
  -5   3  11         17.53         12.23         3.52 o                         
  -4   3  11          8.45         11.19         2.93 o                         
  -3   3  11         43.34         36.87         3.32 o                         
  -2   3  11          0.04         -1.69         2.02 o                         
  -1   3  11        176.36        174.71         4.72 o                         
   0   3  11          1.46          0.87         1.96 o                         
   1   3  11         40.28         42.39         3.04 o                         
   2   3  11        116.47        114.18         7.09 o                         
   3   3  11        171.24        186.90         4.58 o                         
   4   3  11         49.80         37.81         2.66 o                         
   5   3  11          1.33         -2.04         2.04 o                         
   6   3  11          1.17         -0.35         2.09 o                         
  -5   4  11          0.45         -2.92         2.92 o                         
  -4   4  11         90.25         98.92         5.11 o                         
  -3   4  11         25.21         23.76         3.16 o                         
  -2   4  11         81.46         68.85         3.75 o                         
  -1   4  11        161.94        156.30         4.70 o                         
   0   4  11         23.13         23.54         2.45 o                         
   1   4  11         51.37         50.10         2.85 o                         
   2   4  11        466.79        465.28        24.00 o                         
   3   4  11        150.19        149.27         3.22 o                         
   4   4  11         48.07         48.03         2.83 o                         
   5   4  11        104.80        109.03         4.02 o                         
   6   4  11          5.89          2.80         1.71 o                         
  -5   5  11          0.07         -2.56         2.56 o                         
  -4   5  11          9.83         12.80         3.09 o                         
  -3   5  11         13.08         14.69         2.99 o                         
  -2   5  11        101.10         98.82         4.26 o                         
  -1   5  11        133.82        165.47         5.04 o                         
   0   5  11          8.69          6.55         2.11 o                         
   1   5  11        202.24        231.56         5.14 o                         
   2   5  11        388.50        418.14        15.33 o                         
   3   5  11         37.85         37.75         2.70 o                         
   4   5  11         26.45         27.02         1.91 o                         
   5   5  11          9.47          9.10         2.13 o                         
   6   5  11         11.15         13.91         2.36 o                         
  -4   6  11         38.47         47.17         3.94 o                         
  -3   6  11          0.53         -0.87         2.13 o                         
  -2   6  11         77.56         81.44         3.95 o                         
  -1   6  11         18.66         18.45         2.47 o                         
   0   6  11         30.20         27.44         2.50 o                         
   1   6  11        183.72        191.00         4.73 o                         
   2   6  11        111.10        115.83         4.71 o                         
   3   6  11         74.51         76.42         2.48 o                         
   4   6  11          5.44          2.07         1.68 o                         
   5   6  11         58.28         58.53         2.51 o                         
   6   6  11          4.29          3.45         1.78 o                         
  -4   7  11          2.54          0.79         2.88 o                         
  -3   7  11         16.01         16.24         3.05 o                         
  -2   7  11         42.70         55.33         2.96 o                         
  -1   7  11          2.50         -1.62         6.16 o                         
   0   7  11         61.65         67.74         2.80 o                         
   1   7  11          4.24          7.70         2.89 o                         
   2   7  11          0.01         -0.82         1.39 o                         
   3   7  11         83.50         78.63         6.64 o                         
   4   7  11         16.63         22.94         1.79 o                         
   5   7  11         13.40         12.33         4.51 o                         
   6   7  11         39.64         48.96         3.57 o                         
  -3   8  11          0.19          3.09         2.90 o                         
  -2   8  11          8.29         10.08         2.94 o                         
  -1   8  11          0.26          2.12         1.83 o                         
   0   8  11          0.05          1.83         1.46 o                         
   1   8  11         43.74         43.66         4.08 o                         
   2   8  11          1.65          2.87         2.26 o                         
   3   8  11          0.06         -0.74         1.02 o                         
   4   8  11          1.16          2.44         1.30 o                         
   5   8  11         21.52         24.03         1.92 o                         
   6   8  11          2.87          3.90         1.42 o                         
  -2   9  11         14.01         16.35         2.77 o                         
  -1   9  11          0.87          0.94         1.99 o                         
   0   9  11         15.75         21.20         2.79 o                         
   1   9  11         35.20         29.35         3.48 o                         
   2   9  11          9.53          8.27         2.88 o                         
   3   9  11         17.34          9.51         2.77 o                         
   4   9  11         18.19         15.73         2.14 o                         
   5   9  11          4.01         -1.61         3.03 o                         
  -1  10  11          4.39          4.79         2.20 o                         
   0  10  11          5.05          3.87         2.53 o                         
   1  10  11          1.63         -2.28         2.28 o                         
   2  10  11         17.28         21.73         3.43 o                         
   3  10  11          0.58         -2.16         2.16 o                         
   4  10  11          0.47         -0.60         2.97 o                         
   5  10  11         22.34         22.63         2.29 o                         
   0  11  11          3.72         -1.97         2.43 o                         
   1  11  11         18.56         16.79         3.50 o                         
   2  11  11         26.36         28.00         4.31 o                         
   3  11  11          1.23         -3.04         3.04 o                         
  -2  -6  12          3.09         -2.32         2.32 o                         
  -1  -6  12          4.27         -0.70         2.50 o                         
   0  -6  12          0.12         -2.87         4.95 o                         
  -4  -5  12          3.93          5.42         4.07 o                         
  -3  -5  12          6.17          7.97         2.19 o                         
  -2  -5  12          3.44          1.49         2.12 o                         
  -1  -5  12         43.28         40.61         2.97 o                         
   0  -5  12          1.09          3.92         2.81 o                         
   1  -5  12          9.17         23.90         3.77 o                         
   2  -5  12         10.58          8.21         3.99 o                         
  -4  -4  12          8.47         17.36         3.44 o                         
  -3  -4  12         36.62         36.36         4.24 o                         
  -2  -4  12          0.21         -1.89         1.89 o                         
  -1  -4  12         18.08         22.83         3.78 o                         
   0  -4  12         33.53         36.44         4.27 o                         
   1  -4  12         13.73         19.41         3.78 o                         
   2  -4  12         15.87         11.16         3.26 o                         
   3  -4  12          0.10          1.39         3.38 o                         
  -5  -3  12          4.67         11.26         3.36 o                         
  -4  -3  12         34.28         34.36         3.82 o                         
  -3  -3  12         67.52         61.76         4.47 o                         
  -2  -3  12         31.23         34.14         3.49 o                         
  -1  -3  12        118.52        109.33         5.56 o                         
   0  -3  12          3.00          1.34         2.69 o                         
   1  -3  12         14.46         16.31         3.32 o                         
   2  -3  12          1.33         -0.36         2.87 o                         
   3  -3  12          1.50          7.12         2.80 o                         
  -5  -2  12          1.40          7.55         2.79 o                         
  -4  -2  12         17.78          8.25         2.52 o                         
  -3  -2  12          4.13         -2.16         2.16 o                         
  -2  -2  12         36.07         27.49         3.14 o                         
  -1  -2  12         19.15         16.73         2.94 o                         
   0  -2  12          0.01         -0.51         3.59 o                         
   1  -2  12          7.73          5.85         1.41 o                         
   2  -2  12         13.32         16.20         3.40 o                         
   3  -2  12         65.83         69.58         6.62 o                         
   4  -2  12          0.15          0.31         2.43 o                         
  -5  -1  12          4.92          2.22         8.83 o                         
  -4  -1  12         28.63         24.57         2.13 o                         
  -3  -1  12          0.63          0.10         1.46 o                         
  -2  -1  12         20.00         15.55         2.48 o                         
  -1  -1  12          0.48          1.77         1.71 o                         
   0  -1  12         11.93         13.04         2.08 o                         
   1  -1  12         19.44         23.17         2.18 o                         
   2  -1  12          2.23          4.52         1.78 o                         
   3  -1  12          8.67          9.22         2.64 o                         
   4  -1  12          5.16          6.03         1.46 o                         
   5  -1  12          0.04          1.57         1.84 o                         
  -5   0  12          6.36          6.73         2.85 o                         
  -4   0  12          0.00          0.34         1.63 o                         
  -3   0  12          5.20          2.51         2.23 o                         
  -2   0  12          1.41          1.87         1.79 o                         
  -1   0  12          1.05          4.73         1.90 o                         
   0   0  12          3.01          2.71         2.00 o                         
   1   0  12        195.46        221.05         4.85 o                         
   2   0  12          1.40          3.17         1.78 o                         
   3   0  12        158.41        165.49         4.70 o                         
   4   0  12          0.25         -0.76         4.88 o                         
   5   0  12         10.86         14.05         2.18 o                         
  -5   1  12         18.38         14.37         3.55 o                         
  -4   1  12         16.49         20.48         3.71 o                         
  -3   1  12         29.18         26.38         3.24 o                         
  -2   1  12          1.46         -1.62         2.10 o                         
  -1   1  12         36.06         29.19         2.46 o                         
   0   1  12         41.98         46.94         3.00 o                         
   1   1  12         55.37         53.13         2.94 o                         
   2   1  12          4.32          2.35         2.02 o                         
   3   1  12         29.79         36.30         2.75 o                         
   4   1  12         52.20         57.44         3.22 o                         
   5   1  12          8.47          8.85         2.14 o                         
  -5   2  12          5.56          2.92         3.12 o                         
  -4   2  12          0.53          1.39         2.45 o                         
  -3   2  12         52.37         50.53         3.54 o                         
  -2   2  12         80.93         71.87         3.74 o                         
  -1   2  12          0.20          0.45         1.74 o                         
   0   2  12        189.09        201.02         5.04 o                         
   1   2  12        491.22        513.84         7.24 o                         
   2   2  12        193.49        212.78         5.03 o                         
   3   2  12         89.92         86.69         3.65 o                         
   4   2  12          0.20          1.39         1.85 o                         
   5   2  12          1.35          0.01         1.59 o                         
  -5   3  12         14.74         14.90         3.29 o                         
  -4   3  12         19.85         22.97         3.27 o                         
  -3   3  12          1.83          2.60         2.35 o                         
  -2   3  12          4.84          2.76         2.22 o                         
  -1   3  12         42.67         37.03         2.91 o                         
   0   3  12        180.15        183.83         4.76 o                         
   1   3  12         35.07         41.90         2.94 o                         
   2   3  12        114.95        113.20         3.10 o                         
   3   3  12        148.80        141.84         4.28 o                         
   4   3  12         10.48          8.58         2.18 o                         
   5   3  12          7.07          5.00         1.81 o                         
   6   3  12          1.77         -0.21         2.00 o                         
  -5   4  12          0.30         -2.65         2.65 o                         
  -4   4  12         46.81         48.87         4.18 o                         
  -3   4  12         15.34          8.91         2.89 o                         
  -2   4  12         19.97         14.71         2.87 o                         
  -1   4  12         17.33         14.00         2.81 o                         
   0   4  12        224.97        248.69         5.58 o                         
   1   4  12          4.04          3.47         1.36 o                         
   2   4  12          0.12          2.97         1.51 o                         
   3   4  12         85.90         73.81         2.66 o                         
   4   4  12         30.32         32.50         2.71 o                         
   5   4  12          3.61          1.50         1.63 o                         
   6   4  12          0.03         -1.71         1.71 o                         
  -4   5  12         14.93         16.05         3.45 o                         
  -3   5  12          0.40         -1.59         2.66 o                         
  -2   5  12          5.94          1.17         2.59 o                         
  -1   5  12          7.80         13.13         2.76 o                         
   0   5  12          0.73          1.29         2.06 o                         
   1   5  12         75.29         74.69         3.54 o                         
   2   5  12        382.49        356.62        16.46 o                         
   3   5  12          6.60          6.70         1.55 o                         
   4   5  12         10.81          8.62         1.63 o                         
   5   5  12         63.92         74.34         3.63 o                         
   6   5  12          8.69          7.58         1.97 o                         
  -4   6  12         10.37         18.64         3.53 o                         
  -3   6  12          7.82          8.11         2.73 o                         
  -2   6  12         10.11          9.37         2.35 o                         
  -1   6  12         10.09         11.52         2.83 o                         
   0   6  12          8.57         12.50         2.32 o                         
   1   6  12         54.14         54.65         3.13 o                         
   2   6  12          7.08          3.78         1.41 o                         
   3   6  12         12.06          9.08         1.53 o                         
   4   6  12         23.63         26.29         2.07 o                         
   5   6  12          3.15          2.61         2.82 o                         
   6   6  12          2.21          3.95         1.93 o                         
  -3   7  12         24.75         23.67         3.12 o                         
  -2   7  12         17.11         11.65         2.77 o                         
  -1   7  12          0.03         -1.44         2.43 o                         
   0   7  12         11.41          7.86         2.34 o                         
   1   7  12         31.34         36.68         2.81 o                         
   2   7  12         19.24         15.32         2.19 o                         
   3   7  12         86.32         94.07         2.81 o                         
   4   7  12         21.72         27.43         2.04 o                         
   5   7  12         26.93         39.61         3.66 o                         
  -3   8  12          2.94          9.51         2.76 o                         
  -2   8  12          2.41          8.68         5.73 o                         
  -1   8  12          2.16          6.25         6.91 o                         
   0   8  12         57.02         63.50         2.93 o                         
   1   8  12         16.64         12.75         1.92 o                         
   2   8  12         18.67         23.28         1.90 o                         
   3   8  12          7.99          9.47         1.56 o                         
   4   8  12          3.46          3.43         1.41 o                         
   5   8  12          2.95          4.52         1.55 o                         
  -2   9  12         11.51         13.44         2.79 o                         
  -1   9  12          4.10          5.70         3.07 o                         
   0   9  12         14.09         17.96         4.40 o                         
   1   9  12          3.84          6.23         1.91 o                         
   2   9  12          4.80          7.27         1.66 o                         
   3   9  12         21.33         26.38         3.43 o                         
   4   9  12          1.05          2.41         2.87 o                         
   5   9  12          0.17         -2.91         2.91 o                         
  -1  10  12         12.22         14.36         2.68 o                         
   0  10  12         31.85         39.26         3.68 o                         
   1  10  12          2.98          4.30         2.88 o                         
   2  10  12         23.56         29.21         4.51 o                         
   3  10  12          6.57          9.85         3.31 o                         
   4  10  12          2.19          3.86         2.52 o                         
   1  11  12          2.11          5.27         2.68 o                         
   2  11  12         22.29         37.82         5.06 o                         
  -2  -5  13         14.64         14.70         2.63 o                         
  -1  -5  13          2.65          3.26         2.56 o                         
   0  -5  13          3.62          5.39         2.73 o                         
  -3  -4  13          2.16         -2.52         3.01 o                         
  -2  -4  13         27.73         29.61         3.66 o                         
  -1  -4  13         12.31          7.34         3.16 o                         
   0  -4  13          9.93         13.41         3.28 o                         
   1  -4  13          0.57          4.37         3.35 o                         
   2  -4  13         27.91         34.87         4.40 o                         
  -4  -3  13          0.02         -0.39         2.69 o                         
  -3  -3  13          0.92         -2.76         2.76 o                         
  -2  -3  13          4.30          2.49         2.80 o                         
  -1  -3  13          3.14         -1.64         2.94 o                         
   0  -3  13          1.62          3.96         2.75 o                         
   1  -3  13         11.10         10.15         2.98 o                         
   2  -3  13          1.60         -1.31         3.31 o                         
   3  -3  13          3.05          0.28         2.87 o                         
  -4  -2  13          1.44          2.44         2.91 o                         
  -3  -2  13          4.91         -2.53         2.53 o                         
  -2  -2  13          3.04         -1.92         2.46 o                         
  -1  -2  13          6.32          2.38         3.24 o                         
   0  -2  13          2.79         -0.99         2.83 o                         
   1  -2  13          3.63          3.56         2.55 o                         
   2  -2  13          0.70          0.03         2.41 o                         
   3  -2  13         18.42         21.33         3.68 o                         
  -4  -1  13          0.84          0.18         1.87 o                         
  -3  -1  13         47.74         47.03         2.59 o                         
  -2  -1  13         11.81          9.74         2.72 o                         
  -1  -1  13         21.23         23.57         2.77 o                         
   0  -1  13          9.93         14.32         2.31 o                         
   1  -1  13         39.54         45.52         2.74 o                         
   2  -1  13          2.15          2.63         1.37 o                         
   3  -1  13          0.03          2.06         1.44 o                         
   4  -1  13         14.96         15.83         2.01 o                         
  -5   0  13          0.54          7.39         3.27 o                         
  -4   0  13         61.61         58.83         2.86 o                         
  -3   0  13         18.82         18.75         2.71 o                         
  -2   0  13         39.98         44.10         3.61 o                         
  -1   0  13          0.65          1.94         2.22 o                         
   0   0  13          8.38         11.62         2.18 o                         
   1   0  13          0.15         -0.38         1.63 o                         
   2   0  13          7.90          6.38         1.89 o                         
   3   0  13         45.71         46.52         2.91 o                         
   4   0  13          0.47          0.52         2.60 o                         
  -5   1  13          7.31         10.84         3.12 o                         
  -4   1  13         67.53         62.04         2.82 o                         
  -3   1  13          0.25         -1.08         2.21 o                         
  -2   1  13         89.85         83.91         4.32 o                         
  -1   1  13          0.14          0.41         1.92 o                         
   0   1  13         34.78         36.84         2.74 o                         
   1   1  13          9.59          8.94         2.06 o                         
   2   1  13         29.68         28.52         2.66 o                         
   3   1  13          4.96          5.21         2.22 o                         
   4   1  13         32.43         26.66         2.43 o                         
   5   1  13          0.01         -0.25         1.88 o                         
  -5   2  13         24.91         29.92         4.46 o                         
  -4   2  13          0.53          3.42         2.93 o                         
  -3   2  13          2.59          4.15         2.60 o                         
  -2   2  13         53.31         46.90         3.46 o                         
  -1   2  13         24.93         22.50         2.53 o                         
   0   2  13         32.47         33.60         2.63 o                         
   1   2  13          3.85          3.33         2.05 o                         
   2   2  13         54.24         53.80         3.24 o                         
   3   2  13          0.08          0.26         2.27 o                         
   4   2  13         10.63          8.23         2.09 o                         
   5   2  13         31.69         28.79         3.03 o                         
  -4   3  13         34.69         30.11         3.63 o                         
  -3   3  13          6.89          3.54         2.90 o                         
  -2   3  13         14.82         12.65         2.67 o                         
  -1   3  13          3.34          3.60         1.99 o                         
   0   3  13         15.31         19.61         2.49 o                         
   1   3  13         37.89         34.82         3.09 o                         
   2   3  13         26.27         25.98         2.65 o                         
   3   3  13          1.16          2.17         2.19 o                         
   4   3  13         54.76         53.04         3.02 o                         
   5   3  13         38.16         39.20         3.08 o                         
  -4   4  13          1.39          1.52         2.92 o                         
  -3   4  13          2.62          2.93         2.40 o                         
  -2   4  13          0.50          0.27         2.21 o                         
  -1   4  13          0.41         -0.74         2.09 o                         
   0   4  13          8.69          8.70         2.44 o                         
   1   4  13          0.10          0.55         2.32 o                         
   2   4  13         52.49         52.15         2.76 o                         
   3   4  13         54.58         62.76         4.96 o                         
   4   4  13         41.06         48.95         3.16 o                         
   5   4  13         18.99         23.17         2.51 o                         
  -4   5  13          1.29          5.19         2.88 o                         
  -3   5  13          1.59          0.32         2.58 o                         
  -2   5  13          6.01          0.44         2.40 o                         
  -1   5  13          0.04          0.58         2.54 o                         
   0   5  13         50.04         55.71         3.42 o                         
   1   5  13          1.13          2.76         2.28 o                         
   2   5  13        155.04        165.65        13.63 o                         
   3   5  13          5.40          8.06         1.72 o                         
   4   5  13          3.49          1.99         1.68 o                         
   5   5  13          7.38          8.64         2.35 o                         
  -3   6  13          6.63          3.77         2.79 o                         
  -2   6  13          0.33          0.29         2.50 o                         
  -1   6  13         79.36         68.23         4.13 o                         
   0   6  13         25.86         23.47         2.96 o                         
   1   6  13          1.32          0.13         2.24 o                         
   2   6  13        120.02        116.13         4.51 o                         
   3   6  13          0.48          1.87         1.62 o                         
   4   6  13         72.58         76.89         2.84 o                         
   5   6  13          6.50         11.31         1.91 o                         
  -3   7  13         14.06         14.79         2.79 o                         
  -2   7  13          4.97          1.60         2.35 o                         
  -1   7  13         25.65         26.03         3.07 o                         
   0   7  13          2.92          9.02         2.71 o                         
   1   7  13          0.07          2.26         2.38 o                         
   2   7  13         14.96         18.16         2.37 o                         
   3   7  13         13.24          9.10         1.67 o                         
   4   7  13          1.33          1.44         1.51 o                         
   5   7  13          0.48          4.52         1.69 o                         
  -2   8  13          4.45          4.72         2.47 o                         
  -1   8  13         36.28         31.27         3.57 o                         
   0   8  13         64.15         62.63         4.07 o                         
   1   8  13         13.54         12.27         2.37 o                         
   2   8  13         54.42         72.90         3.62 o                         
   3   8  13         36.25         35.62         6.87 o                         
   4   8  13          6.90          9.70         2.38 o                         
   5   8  13          0.21          6.49         3.78 o                         
  -1   9  13         16.69         22.47         7.70 o                         
   0   9  13          0.43          0.23         2.14 o                         
   1   9  13          5.98         13.79         1.99 o                         
   2   9  13          0.83         -0.07         1.97 o                         
   3   9  13         23.65         25.49         2.56 o                         
   4   9  13          1.64         -1.39         3.04 o                         
   0  10  13         33.43         33.82         3.46 o                         
   1  10  13         20.09         24.51         3.44 o                         
   2  10  13          7.70         14.74         4.00 o                         
   3  10  13         18.63         19.82         3.84 o                         
  -2  -4  14          7.03          5.73         2.43 o                         
  -1  -4  14         14.25          8.38         3.86 o                         
   0  -4  14          2.86          3.58         3.27 o                         
  -3  -3  14          1.25         -3.08         3.08 o                         
  -2  -3  14         27.27         30.50         4.02 o                         
  -1  -3  14          5.26          6.20         2.80 o                         
   0  -3  14          1.71          2.23         3.22 o                         
   1  -3  14          0.20         -3.19         3.19 o                         
   2  -3  14          5.32          3.50         3.25 o                         
  -3  -2  14          4.93          3.60         2.98 o                         
  -2  -2  14         32.04         32.14         4.04 o                         
  -1  -2  14          3.12         -2.75         2.75 o                         
   0  -2  14         10.17          5.72         3.15 o                         
   1  -2  14          2.59          0.07         2.54 o                         
   2  -2  14         25.04         23.67         4.03 o                         
  -4  -1  14          0.02         -3.20         3.20 o                         
  -3  -1  14         50.78         61.84         2.93 o                         
  -2  -1  14         12.25          5.97         2.89 o                         
  -1  -1  14         80.68         82.53         3.98 o                         
   0  -1  14         16.25         15.34         2.64 o                         
   1  -1  14          3.88          0.79         1.48 o                         
   2  -1  14          1.04          0.59         1.62 o                         
   3  -1  14          0.45         -0.60         7.86 o                         
  -4   0  14          0.42         -1.51         2.16 o                         
  -3   0  14         31.62         26.57         3.41 o                         
  -2   0  14          3.85         -0.28         2.53 o                         
  -1   0  14          7.18         13.89         2.83 o                         
   0   0  14          0.65          2.42         2.26 o                         
   1   0  14         11.65          9.35         2.17 o                         
   2   0  14         12.01          9.15         1.94 o                         
   3   0  14          6.09         10.43         2.37 o                         
   4   0  14         36.99         33.61         2.30 o                         
  -4   1  14          0.97         -0.88         2.05 o                         
  -3   1  14         13.75          7.92         2.82 o                         
  -2   1  14          0.79         -2.03         2.37 o                         
  -1   1  14         23.72         19.37         2.79 o                         
   0   1  14          6.19          8.51         2.41 o                         
   1   1  14         14.14         19.81         2.39 o                         
   2   1  14          0.19         -0.91         2.11 o                         
   3   1  14          7.89          9.45         2.38 o                         
   4   1  14          0.21          1.43         2.00 o                         
  -4   2  14          4.61         -0.69         2.96 o                         
  -3   2  14          0.21         -2.81         2.81 o                         
  -2   2  14         18.25         14.87         3.06 o                         
  -1   2  14          5.73          3.52         2.56 o                         
   0   2  14          2.78          7.55         2.39 o                         
   1   2  14         76.58         74.87         3.83 o                         
   2   2  14         55.10         64.30         3.38 o                         
   3   2  14         59.89         57.59         3.46 o                         
   4   2  14          2.68          7.32         1.99 o                         
  -4   3  14          2.24          8.34         3.41 o                         
  -3   3  14          9.78          5.02         2.67 o                         
  -2   3  14         22.65         16.16         3.22 o                         
  -1   3  14          0.88          0.07         2.26 o                         
   0   3  14          0.61          2.51         1.98 o                         
   1   3  14         72.92         75.62         3.95 o                         
   2   3  14         37.37         40.06         3.04 o                         
   3   3  14          0.63          0.86         2.32 o                         
   4   3  14         39.03         40.23         2.99 o                         
   5   3  14          1.17          5.73         2.08 o                         
  -3   4  14         19.56         17.58         3.29 o                         
  -2   4  14         10.58          9.04         2.69 o                         
  -1   4  14          0.46         -0.77         2.19 o                         
   0   4  14          5.02          9.71         2.55 o                         
   1   4  14        277.89        294.65         6.57 o                         
   2   4  14          0.82         -1.06         1.97 o                         
   3   4  14         71.74         77.51         2.81 o                         
   4   4  14         17.97         17.90         5.34 o                         
   5   4  14          0.18          3.76         2.07 o                         
  -3   5  14         11.78         12.97         2.82 o                         
  -2   5  14          1.30         -2.79         2.79 o                         
  -1   5  14         26.00         26.50         3.42 o                         
   0   5  14          4.76          7.30         2.60 o                         
   1   5  14          7.91         10.86         2.40 o                         
   2   5  14         18.09         19.15         2.45 o                         
   3   5  14         21.83         19.82         1.95 o                         
   4   5  14         48.62         46.53         2.58 o                         
   5   5  14         11.67         16.31         1.99 o                         
  -3   6  14         13.10         12.75         2.84 o                         
  -2   6  14          0.06          0.49         2.28 o                         
  -1   6  14          9.05          8.26         3.10 o                         
   0   6  14         20.75         16.89         2.66 o                         
   1   6  14         14.61         20.47         2.97 o                         
   2   6  14          8.97          4.32         1.61 o                         
   3   6  14         31.06         35.98         2.30 o                         
   4   6  14          5.43          5.81         1.79 o                         
  -2   7  14          1.24          0.50         2.60 o                         
  -1   7  14          1.64         -0.84         2.62 o                         
   0   7  14          0.26          1.25         2.64 o                         
   1   7  14          2.04          1.56         2.51 o                         
   2   7  14          2.47          4.92         2.32 o                         
   3   7  14          7.03          7.25         1.65 o                         
   4   7  14         12.98         16.07         1.84 o                         
  -1   8  14         13.98         12.18         2.79 o                         
   0   8  14          1.24          3.41         3.00 o                         
   1   8  14         14.40         17.05         3.14 o                         
   2   8  14          8.67         14.61         2.38 o                         
   3   8  14         10.59          6.82         2.13 o                         
   4   8  14          0.84         -0.46         1.35 o                         
   0   9  14          7.45          3.52         2.58 o                         
   1   9  14         37.35         44.99         3.49 o                         
   2   9  14          0.00         -1.12         2.47 o                         
   3   9  14          0.02         -0.34         1.70 o                         
  -2  -2  15          2.84          0.42         3.33 o                         
  -1  -2  15          6.80          2.40         3.25 o                         
   0  -2  15          3.40          1.15         3.06 o                         
   1  -2  15          0.00         -2.56         2.56 o                         
  -3  -1  15          0.00         -2.69         2.69 o                         
  -2  -1  15          0.27          1.56         2.90 o                         
  -1  -1  15          2.53          0.75         2.47 o                         
   0  -1  15         29.06         25.51         3.31 o                         
   1  -1  15          0.04         -2.93         2.93 o                         
   2  -1  15         27.98         23.04         1.85 o                         
  -3   0  15          3.27          2.77         3.01 o                         
  -2   0  15          0.07         -2.96         2.96 o                         
  -1   0  15          7.53          6.85         2.81 o                         
   0   0  15         35.10         33.79         3.49 o                         
   1   0  15          0.11         -0.36         1.97 o                         
   2   0  15          0.00          0.87         1.81 o                         
   3   0  15          0.13          0.59         4.44 o                         
  -3   1  15         40.16         36.39         3.95 o                         
  -2   1  15          0.34         -2.13         3.06 o                         
  -1   1  15         15.21         19.69         2.97 o                         
   0   1  15         99.34        110.94         4.76 o                         
   1   1  15         82.22        103.53         4.48 o                         
   2   1  15         15.98         12.40         2.26 o                         
   3   1  15          4.50         12.08         2.35 o                         
  -3   2  15         19.11         15.89         3.55 o                         
  -2   2  15          2.07         -1.20         2.63 o                         
  -1   2  15         30.86         31.33         3.46 o                         
   0   2  15         49.15         54.67         3.70 o                         
   1   2  15         32.53         35.73         3.24 o                         
   2   2  15         10.95          9.16         2.45 o                         
   3   2  15          9.08         10.29         2.53 o                         
   4   2  15          2.20          5.20         2.29 o                         
  -3   3  15          9.26          6.70         3.13 o                         
  -2   3  15          0.49         -2.60         2.60 o                         
  -1   3  15         52.56         54.23         4.18 o                         
   0   3  15          0.19          1.93         2.56 o                         
   1   3  15          2.70          9.66         2.66 o                         
   2   3  15         24.22         20.90         2.80 o                         
   3   3  15         42.51         45.02         3.34 o                         
   4   3  15          2.42          4.96         2.16 o                         
  -3   4  15          4.71         -0.34         2.78 o                         
  -2   4  15          3.99         -1.91         2.98 o                         
  -1   4  15          0.39          2.44         2.47 o                         
   0   4  15          4.05          3.07         2.61 o                         
   1   4  15         96.07        106.31         4.59 o                         
   2   4  15          0.07         -2.23         2.31 o                         
   3   4  15          4.27          3.98         2.38 o                         
   4   4  15         30.26         31.95         3.21 o                         
  -2   5  15          3.80         -2.91         2.91 o                         
  -1   5  15          2.78          3.08         3.02 o                         
   0   5  15          2.74          7.40         2.93 o                         
   1   5  15          0.65          2.32         2.52 o                         
   2   5  15          1.09         -2.15         2.15 o                         
   3   5  15         38.22         42.06         3.36 o                         
   4   5  15          0.05          0.84         1.67 o                         
  -2   6  15          0.63         -2.91         2.91 o                         
  -1   6  15          0.08         -0.01         2.90 o                         
   0   6  15          0.33          4.27         2.81 o                         
   1   6  15          5.40          0.93         2.77 o                         
   2   6  15         13.42         13.79         2.90 o                         
   3   6  15         22.59         21.24         2.50 o                         
   4   6  15         20.68         27.31         2.23 o                         
  -1   7  15          2.92          1.18         2.57 o                         
   0   7  15          3.70          2.15         2.61 o                         
   1   7  15          7.64         11.58         2.96 o                         
   2   7  15         37.66         48.36         3.32 o                         
   3   7  15         23.19         20.81         2.08 o                         
   0   8  15          3.42          2.61         2.74 o                         
   1   8  15          0.60          1.11         2.73 o                         
   2   8  15          0.95          3.56         2.36 o                         
   3   8  15         10.15          9.07         1.93 o                         
   0  -1  16          1.36         -3.25         3.25 o                         
  -1   0  16         20.60         21.65         3.80 o                         
   0   0  16          0.07          1.31         2.91 o                         
   1   0  16          0.52          7.28         2.50 o                         
  -2   1  16         47.00         40.99         4.50 o                         
  -1   1  16          0.09          1.04         3.03 o                         
   0   1  16          0.02          1.50         2.85 o                         
   1   1  16         10.99         20.55         2.92 o                         
   2   1  16         11.04          8.62         2.35 o                         
  -2   2  16          2.88         -0.21         2.87 o                         
  -1   2  16          6.79         10.61         3.14 o                         
   0   2  16          4.65          3.53         2.77 o                         
   1   2  16          3.92          7.68         2.54 o                         
   2   2  16          0.10         -2.28         2.28 o                         
  -2   3  16          1.84         -3.35         3.35 o                         
  -1   3  16          0.70          5.11         3.12 o                         
   0   3  16          6.38          8.67         2.97 o                         
   1   3  16          4.42          9.04         2.52 o                         
   2   3  16          1.62         -0.37         2.45 o                         
   3   3  16         18.75         22.77         2.71 o                         
  -1   4  16          7.26         10.01         3.20 o                         
   0   4  16          0.41          2.90         2.41 o                         
   1   4  16         46.06         71.23         4.21 o                         
   2   4  16          7.14          0.91         2.69 o                         
   3   4  16         11.94         16.26         2.74 o                         
  -1   5  16          0.22         -0.69         3.20 o                         
   0   5  16          2.10          5.51         3.19 o                         
   1   5  16         14.98         17.74         2.79 o                         
   2   5  16          4.78          2.92         2.27 o                         
   3   5  16         27.57         29.83         2.97 o                         
  -1   6  16          0.15         -1.05         2.76 o                         
   0   6  16          0.33          2.90         3.12 o                         
   1   6  16          2.82          6.53         2.55 o                         
   2   6  16          0.09          3.41         2.28 o                         
   0   7  16          2.88          5.46         3.17 o                         
   1   7  16          3.97          8.67         3.22 o                         
   2   7  16         32.40         44.92         3.63 o                         
                                                                                
